# Supplementary material for: Genome Mining of Plant NPFs Reveals Varying Conservation of Signature Motifs Associated With the Mechanism of Transport
Source: Front Plant Sci. 2018 Dec 4;9:1668. doi: 10.3389/fpls.2018.01668 (PMC6288477; doi:10.3389/fpls.2018.01668)
Supplement: Supplementary file 1 [file Table_1.XLSX]

## Sheet: Sheet1
File S1. Identification of NPF/POT/NRT genes in plants, algae, bacteria, and eukaryotes.
Species	Accession	NPF Name	Old Name	TMH1 and ExxER motif	used in LOGO	Lys164	Glu476	Protein Sequence
Plants
Amborella trichopoda	evm_27.model.AmTr_v1.0_scaffold00109.94	AtriNPF1.1*		GGMKTMPFIIANETFEKVASYGLQANMILYLMTEY		R	E	MENSHIHHESKRGFAERKGGMKTMPFIIANETFEKVASYGLQANMILYLMTEYNLNPVSAAKILFTWSATSNFMPIIGAFVSDSYLGRFRVITLGSIATLLGMIILWLTAAIPNTRPPSCPTQKTCFLPSPSQIAILLTSFALMSIGTGGIRPCSLAFGADQLAQSKSDPKTGRTLQRFFNWYYVSVGLSVMIAVTVIVYIQDVKGWIVGFGVPVILMALSTAFFTLGSPFYVKKEAQQSVFTGLFQVVAAAIKKRHQVLPIDNIDGMYYHRGSKLATPTQELRSLNKACMITDPAKDLKPDGSAQNPWTLCTVQQVEDLKSLIKVFPIWSTGITISIAMLQHGFPVLQATAMDRHLGPNFQIPAGSFGVFSLLALTAWVAIYEPIIGRVLKKLTGKRP…
Amborella trichopoda	evm_27.model.AmTr_v1.0_scaffold00002.432	AtriNPF2.1*		GGWKTMPYIIGNETFEKLATLGLLANFIVYLQTKY		R	E	MYSPKCFRNPSTKPHKENGDFEEKETSQRKPGGWKTMPYIIGNETFEKLATLGLLANFIVYLQTKYHLDQVFAANIIYIWSGVCNFLPLAGAFLSDAYLGRFGTLAFTSVASFMGMVVMTLTAALPGLRPRPCSRGSTCEHPTAGQFSVLYASLFLLAVGAAGIRPCSLPFGVDQFDPSTPKGRQGINSFFNWYYFSFTFAMMIALTLVVYIQSSVSWALGLGIPAFLMFGAVVMFFFGMKVYVYVEPEGSVFSSVCRVFVAAFRKRKLKMEEMVGCVMYEPEPVGTKLKLTDQFRFLSKAAIITDADELNPDGSPVDPWRLCPVQQVEEAKCLLRVAPVWASGVICFTAVVQMGTFSINQATKMDRHIGPNFKIPPGSLTVFAMLTLTFWIPIYDRVI…
Amborella trichopoda	evm_27.model.AmTr_v1.0_scaffold00002.435	AtriNPF2.2*		RGWKAMPYIIGNETFEKLGTVGLTSNLVVYLTTVF		R	E	MEEGKEAPKILHRGWKAMPYIIGNETFEKLGTVGLTSNLVVYLTTVFNMKHVSAILLLNVWSGTTNFSPLLGAFLSDACYGRYKTHGFACIASFTGMFAMTLTAAVPTLHPHHCAQLGSEMCTGPTTSQLAFLLFGFSLLVVGAGGIRPCNLAFGADQFNPETESGRRGINSFFNWYYFTFTFAMMISLTVVVYIQDKVSWALGLGIPTLMMLFSCAFFFIGSSIYVKIAPEGSAFTGIAQVIVAAFRKRNLTLPDELKPMLFDPPGTNVLNVKLQLTNQFSFLTKAAIQTSSDSAVDRWRLCNVQQVEEVKCLLRVVPIWASGIIYNVAVVQQTTYAILQAMKMNRHLGRFEIPPGSFNVFSMLMLTLWLPVYDRLVMPWARRATGKEEGITLLQRMG…
Amborella trichopoda	evm_27.model.AmTr_v1.0_scaffold00156.39	AtriNPF3.1*		GGMRTMPFIMANEACEKLAVVGSSANLLSYLTAQL		R	E	MKEEETQNVGPKHKKGGMRTMPFIMANEACEKLAVVGSSANLLSYLTAQLHMPLTKAATTLTNFGGTSSLTPLLGAFIADAFAGRFWTITVASIIYQFGMVCLTLSATLPGLRPPPCPPTSHDCRPAAATEGQLAMLYGSLLLTALGSGGIRPCVAAFGAEQFEETGQKQSTKMWNFFNWYYFCMGASILVAVTLIVYIQDNVGWGWGFGVPTALMALSVLCFVVGFPLYRHMNPAGSPLTRLAQVIVAAVRKRDVVVPEDPGLLYENDLLDAGISATGRLLHTNQFTFLDHAAVVTPSDTTDSSGAPPSKPSLWRLSTVHRIEELKSLIRMVPIWAAGIPLILAAAQQYTFSLQQARSMDRRLSSSFSIPASSMGVFTIVSMLLTVSLYDRLLIPVAR…
Amborella trichopoda	evm_27.model.AmTr_v1.0_scaffold00088.56	AtriNPF3.2*		GGLKTMPFILANEVCDRFATAGLMSNMISYLTQQL		R	E	MVAGKMKTGDGERKVGGLKTMPFILANEVCDRFATAGLMSNMISYLTQQLHMPLVKASNTLTNFAGTASLTPLIGALISDSFAGGFWTITVASVIYQMGMIILTLSAVLPGLHPPPCPMGGAQQQETCPEASTKQLWILYLSLLLTSLGSGGIRPCVVPFGANQFDVAVGHKAARNRSFFNWFYFCMGCASLAALTIAVYIQENVGWGWGFGVPTIAMAISVVVFVLGYRLYRHFEPAGSPLTRLAQVIVAAQRKRKMDRPEDAADLYENKELDASISTTGKLLHTNHLKFFDKAAVITESDKPVSDPPNLWRLCTVHRVEELKSVIRILPIWAAGILLTTASSHQNSFSIQQARSMDRRLSPSSFKIPPASMSIFSNLAMLLTLVVYDRLLTPVLRKH…
Amborella trichopoda	evm_27.model.AmTr_v1.0_scaffold00099.103	AtriNPF4.1*		GGMTAAAFALGLQAFEIMAIAAVGNNLITYVFNEM		K	E	MDIEGRGNVKGEKRYLGASVDWKGRPCRPNHGGMTAAAFALGLQAFEIMAIAAVGNNLITYVFNEMHFSLSKSANIVTNFVGTIFLLSILGGFLADSYLGSFWTILIFGFVELSGFILLSVQAHLPQFKPPSCNMITQPQSCQEAQGFQALIFFAGLYMVALGSGCVKPNMIAHGGDQFRERNTQDLKREKQLSTYFNWAYLSFCLGELVALTLLVWVQSKAGMDVGFGVSGVAMALGLVSVVSGAPFYRNKPPQGSIFTPIAQVFVAAITKRKQICPSNPELLHGNRSDDRPGPNGGNLLHTDKFRFLDKACIKIEGHGSSEESSWGLCTVTQVEQVKIILSVTPIFACTIIFNTILAQLQTFSVQQASAMNRRVSNDFELPPASLQAIPYLLLVFFV…
Amborella trichopoda	evm_27.model.AmTr_v1.0_scaffold00169.30	AtriNPF4.2*		GGRRAVLFVYAMEAMENMAFIASAVSLVTYFSGYM		K	D	MGICRDGKAQVLQPKKLGGRRAVLFVYAMEAMENMAFIASAVSLVTYFSGYMNFDLTKSANTLTNFMGTSFLLPIMGGFISDTFLSRFKTCIIFGFIELIGYALLTVQAHFDFMRPKMCPILGNNSQSNCESAHGGQAAILFSGLYLVALGTGGVKAALPALGADQFDKRDEREAPDLSSFFNWFLFSLTIGASFGVTFVVWVSVNQGWEWGFGICTVAILLAIFSLYLGRSNYRVYVPVGRSPVLRILQVFVATARNWRLSVPKNSGELYELHDKEAGPQGETLKRTDQFRFLDRAAIPKDSITHTTHPWHLCTMTQVEETKILMRMLPIIASTIFMNTCLAQLQTFSIQQGVTMEPHLGKFKVPASSIPVIPLIFMAILVPIYEKVFVPVARKMTGI…
Amborella trichopoda	evm_27.model.AmTr_v1.0_scaffold00078.55	AtriNPF4.3*		GGISAAAFVLVVEVLENLAFLANASNLVLYLVRFM		K	D	MEEGQGSDSWPGYVDWRNKPAKRSVHGGISAAAFVLVVEVLENLAFLANASNLVLYLVRFMHFSPSKAANAVTNFMGTAFLLALLGGFLSDAFFTTYLIYLISALIEFLGLVLLTIQAHLPHLRPTSCDPSLEPCLEPTGSKEAILFLGLYLVALGVGGIKGSLPSHGAEQFDPSTPRGRKQRSSFFNYYVFSLSCGGLIAVTFVVWLEDNEGWEWGFGVSSASMLLSIVVFLVGSTLYRNKVPDGSPLTTMAKVILASICKGNGSKTASNAIVSVATSPRESEKAINEEMKTKMSSSIETSTSLTGELKFLNRAAAASPSGHNQSLVCTVQEVEEVKLVIKILPIFACTIILNCCLAQLSTFSVQQAATMDTKIGKLKVPPASLPVFPVVFIMILVPL…
Amborella trichopoda	evm_27.model.AmTr_v1.0_scaffold00089.107	AtriNPF4.4*		GGPRASFLTHFLVLAVNIAMIPNILNTVTYLHETM		R	D	MNQDGLIDRKGNPINKQKHGGPRASFLTHFLVLAVNIAMIPNILNTVTYLHETMYFDLAQASTTMTNFLGVTSLFALLGGFLSDSYIKRFTMILIFGPLEFLGYGMLAIQAHFGSLRPPQCDIGNEKSNCSPVQGGKAAMLYIALYTVALGEGCLRANIPSFGGDQFDENDIEESKQRSSFFNWYTFSISLGGAIGLVLIISLESSKGWDYGFAACSLVILVGWLVLVSGFPLYRHQSPSGSPLARIMQVTVVALKNRKLDLPENAEELNHGETKEDMVGVEVLSHTNDFKFLDKASILTSKKGKLSPCSVTQVEETKIIFRLVPIALSSIICYVPVTLLLTLTVQQGNTMNKKVGRIHISPASLFFIPITFQMLILFLYDRFIMPFGRRLIKDGSGIT…
Amborella trichopoda	evm_27.model.AmTr_v1.0_scaffold00256.1	AtriNPF5.1*		GRWRACAFLVGYESFERMAFYGIASNLVVYLTTQL		K	D	METTKGYTQDGTVDLRGRPVVASKTGRWRACAFLVGYESFERMAFYGIASNLVVYLTTQLHENTITSVRNVNNWSGSVWMTPILGAYIADSFLGRYWTFTISSLIYVMGMVFLTLAVSLRSLKPSCVQGVCNKASPLQVSFFYSALYIIAIGAGGTKPNISTFGADQFDDFDPHEKKLKVSFFNWWMFSAFTGALFANLGLVYIQDNLGWALGYGIPTIGLLCSLFLFYVGTPNYRHKPRKTNNPTRNIFRVIARAIANRRLELPQEVNKLHELEPQDYMIAGRRQLCYTDRFRFLDKAAIAEGITDNSKVCTVTHVEETKLVVGMVLVWLGTMVPSTIWAQINTLFVKQGTTMDRSLGSGNFQIPAASLSGFVTLSMLIALPIYDRYLVPYLRRKTGN…
Amborella trichopoda	evm_27.model.AmTr_v1.0_scaffold00067.196	AtriNPF5.2*		GRWTACSFIVGYEVFERMAYYGIATNLVLYLTRKL		K	D	MATSATECESGGEGNNGYTKNGSVDLRGNPVLRSKGGRWTACSFIVGYEVFERMAYYGIATNLVLYLTRKLHEGTVVSANNVTNWAGTVWMTPILGAYVADAHLGRYWTFVISSVIYFLGMSLLTLVVSLPSLRPPSCKSLHIDCSAPGVEAPQASTFQIGIFYFALYVLAIGTGGTKPNISTMGADQFDETDLSEGKQKLSFFNWWMFSIFLGTLFANTAIVYIQDNVGWTLGYALPTLGLLVSIAVFMAGTPFYRHKVPAGSPFTRMARVLVAAARKWDAKQPDDPKDLHELDTSYYAAKGLFRIKPTPSLRVLDKAAVKNGVDTPWMLCTVTQVEETKQMIRMVPILIATVIPSTMLAQVHTLFIKQGTTLDRSMGPNFEIPPASLVAFVTISMLI…
Amborella trichopoda	evm_27.model.AmTr_v1.0_scaffold00036.136	AtriNPF5.3*		GRWTGCSFIVGYEIFERMAYYGISSNLVLYLTNKL		K	D	MANSSEMENGDGWKKDDFTKDGSVDLKGRPVLHSKTGRWTGCSFIVGYEIFERMAYYGISSNLVLYLTNKLHEGTVASSRNVTNWVGTVWMTPIIGAYIADAHLGRYWTFLISSAIYLSGMCLLTLVVSLPSLRPPSCNRNNQDCTAGSVPRASTFQIGIFYFALYVLAVGTGGTKPNISTMGADQFDESHPKERKQKLSFFNWWMFSIFFGTLFANTFLVYIQDNVGWTLGYGIPTAGLLVSICIFVIGTPFYRHKLPSGSPFTRMLRVLVAAARKWNVKAPDDSRELHELDAAYYVAKGSCRIDPTPELRFIDKAAVKSGPETPWMLCTATQVEETKQMIKMIPFLIASFVPSIMVAQSNTLFVKQGTTLNRSMGPHFKVPPASLIGFITISMLVSL…
Amborella trichopoda	evm_27.model.AmTr_v1.0_scaffold00067.190	AtriNPF5.4*		GRWPACSFIVGYEVFERMAYYGISSNLVLYLTNKL		K	D	MANVLERENGNGNGNGKEDDYTKDGSVDLKGGPVLRSKRGRWPACSFIVGYEVFERMAYYGISSNLVLYLTNKLHEGTVASSRNVTNWVGTVWMTPIIGAYIADAHLGRYWTFLNSSAIYLSGMCLLTLVVSLPALRPPACNSNIHDCTAGSAPHASTFQIGIFYFALYVLAIGTGGTKPNISTMGADQFDESDPKERKQKLSFFNWWMFSIFFGTLFANTFLVYIQDNVGWTLGYALPTAGLFVSVCVFIAGTMFYRHKLPSGSPFTRMLSVLVAASRKWNVMAPDDSKELHELDAAYYAAKGSCRIDLTPELRFLDKAAVKSGPETPWMLCTVTQVEETKQMIKMIPILIATFVPSTMIAQVNTLFVKQGTTLNTSMGPHFKIPPASLTAFVTISML…
Amborella trichopoda	evm_27.model.AmTr_v1.0_scaffold00186.13	AtriNPF5.5*		GGWSAAIYIIWVEVAERFAYNGASSNMMTYLTRYL		K	D	MVSSSPLAEDPSSSSPLLHEDVDTVKAAVGGRGRSATGGWSAAIYIIWVEVAERFAYNGASSNMMTYLTRYLHQSTATAAKNVNVWNGVATIIPLLGAFIADSYMGRYPTIIVSSFIYVMGLSMLTLSAILPSLRPPVSCVYNGGRFFCHLPSAGQAGFFFTAIYMVALGQGGHKPCVQAFGADQFDEDNQEERMWKQSFFNWWYFGISNGSLLAVSVMMFVQDNIGWGWGFGIPAVAMAAGLLVFLAGRKKYRLKQVGLSPMTEIAQVFVAAVRKRNVSYLGETESEIFWASGSALPGPLRARGDQFRWLDKAAIPDEQDRAVSKKNKWRLCSVRQVEDAKLLLRLVPIWASCLLYTIVYAQSPTFFTKQGITMDRKLGSTFMVPPAALQTFINVVAL…
Amborella trichopoda	evm_27.model.AmTr_v1.0_scaffold00054.27	AtriNPF5.6*		GGWRSSLYIIWVEVSERFAYYGASSNLITYLTDYL		K	D	MRASATTPLMNQDDIVKAVTDVNGLPAIRSRTGGWRSSLYIIWVEVSERFAYYGASSNLITYLTDYLNQSTVTAAKNVNAWSGVASLLPLLGAFVADSYLGRYKTIIISSLIYLLGLVLLTLSAIPPSLRPNSCANDNKLGTETCVSSFQVGFFFFSLYLVAFGQGGHKPCVQAFGADQFDEENTEEKKWQSSFFNWWYMGVCGGGLLAVSLVMYIQDDIGWGLGFGIPAIAMAVALLVFILGRRSYRLAVMGDGSPFTGIAQVFVTAYRKRDGLVRGEGSDVELVCENCPESRSLAPTNQFRCLDKAAIPDELDVASCSKNKWRICTVTQVEEAKLLLRLLPIWGSCLGYAVIFAQSSTFFTKQGKTMDRYLGSSFQVPAAALQSFISLGIMLIVPFY…
Amborella trichopoda	evm_27.model.AmTr_v1.0_scaffold00165.38	AtriNPF5.7*		GGWKAALFIIGIEFSERLSYFGIASNLITYLTKIL		K	D	MEIGLERDEGSKKWVYDSSVDYNCRIPLRASTGGWKAALFIIGIEFSERLSYFGIASNLITYLTKILHQEVKVAAKNVNNWLGVTTVMPLVGGFLADSYMGRFPIILISSIIYLAGLSLLTLSEFLPALKPATCTTQPCTHNPMRAHEVAFFVAIYLVSLGTGGHKPSLESFGADQFDEQHTEERKQKISFFNWWYFGLCSGVILGVTVVVYVQDYVSWGMAQSILTAALALAIILLLLGTPYYRYMVPKGSPLTPMLQVFVAAMAKRKLPLPSNACELYEAPKSGKVGDRILCHTNKFRFLDKAAILEADGKESQSTMYKNPWRLATVTQVEETKLILSLTPIWLSCLIFGICINQGITFFIKQGSTMDRKMGPHFEMPPASLFGFSAFFMVILISIY…
Amborella trichopoda	evm_27.model.AmTr_v1.0_scaffold00019.61	AtriNPF5.8*		QGWKAAAFIIGVEFGERLAYYTIASNLITFLTGEL		K	D	MARSERKQEQGWKAAAFIIGVEFGERLAYYTIASNLITFLTGELQKGLAVAAQSVNTWMGVTTIVPLAGAFLADTYFGRYRMVLYSTFVYIMGLALMTLTVSIPFFKTAIKIQGAFFYLGLYLVSVGTGGHKPCLQAFGADQFEEADSEEVRREKASFFNWWFAILALGVVVAATVVVYVQDNVGWGLGYGIPTMTMVITLIVFMFGSPFYVCVRPEGSPLTSVAQVLVAAFHKRGLVHPLDPSLLHEDSSVGEGKRLLDHTNTLRFLDKAAIKDSSIDLKDSNPWTLCTLTQVEETKLVMRMVPIWTTCLALGITIAQSTTFFIKQGATMDRSVFHNFKIPAASLIAVSAFTGFLFSIIYDYCFHKKSKETLNLTLTLTLTQRIGIGLFLSISTTGVA…
Amborella trichopoda	evm_27.model.AmTr_v1.0_scaffold00118.32	AtriNPF5.9*		GGWRSSLFIIGVEVAERLAYYGASSNLITYLTDYL		K	E	MAASASSRLLFGDRVPGITDVHGRPAVRSGTGGWRSSLFIIGVEVAERLAYYGASSNLITYLTDYLNQNTATAAKNVNIWSGVASLLPLLGAFVADSYLGRYRTIIISSLIYLLGLILLTLSAAVPSLQPNGCYKTEPRALAKCHGSSTFQVAFFFFSLYLIALGQGGHKPCVQSFGADQFNEDDPTERRGKASFFNWWYMGICGGSLLAVSVVMYVQDNMGWGLGFGIPAVAMAMGLGAFLWGRTSYRLSVPGGSPFIKIVQVIVAAARKRNVPWPQSVKWEEDEEDEEKLLLWSSEVYELRTNRTLPHTKQFRWLDKAAIRDIVLGKEKDWSMPNRWRVCTVTQVEEVKLLLRLVPIWTCCLLYAVVFAQPLTFFTKQGTMMDRRVGSRGFEIPPAA…
Amborella trichopoda	evm_27.model.AmTr_v1.0_scaffold00055.147	AtriNPF5.10*		FLNKSCVLIIVVASVERFAYKGVASNLVTYLTDVV		N	D	MAARRKYFLNKSCVLIIVVASVERFAYKGVASNLVTYLTDVVHQSNGEAAKNVSTWAGLTSMLPLLGAFLTDSYFNRYSTIILSSFFYLSGLVALASLARFPHGKAISSAPIFGSLYLISFGLGGYNPSLQAFGADQLDEEEDGYASSKSLFFKWSYFGICSGSLLGVSILPYIQDTLGWELGFALPAIAMGVCVVCFICGTPLYRHKQCEDGGRTFGSLISALRSVTRKFIGGRTNVASGNVRAIELELPERPIESDIGFVTTPDKKMDIATIAWEVFRLLPIWATFLMFAVILQQPSTFFTKQGSTMKRNIGEKFQIPPAALQSTINLCIIMLMPIYDSILIPILKIITQDDKGIDTLQRIGIGMFFSITSMIIAALTESKRLHSVHPINICWLLPQ…
Amborella trichopoda	evm_27.model.AmTr_v1.0_scaffold00016.8	AtriNPF6.1*		GGWIAAFFIFGNEMAERMAYFGLSVNMVLFLFNVM		R	E	MGCEGASGDEKPSTNLAGDSRIRPSIPLNLVGGIRPSTPLNLGKGDGVLSSSQRKKLEAFFAESDERDLGRGMAVGTTPVDIRGNPIRDFSKTGGWIAAFFIFGNEMAERMAYFGLSVNMVLFLFNVMHRPFTASANTVNNFLGISQISSILGGFLADAYLGRYWTIAIFTTLYLAGLTAITLTATMSIFKPSQANCDQLMLLLGGCEKPKPWQMLYIYTTLYITAFGAAGIRPCVSSFGADQFDERSPDYKKLLDRFFNFFYLSVTTGAILAFTMVVYIQREHGWGPAFGSLAIAMALSNMAFFVGTPLYRHRLPGGSPLTRVTQVLVAAFKKRNTPYSSTELVGLYEIHGQKSAVKGSCKIPHTDDFRFLDKAALRTEEDGFNPSPWRLCTVTQVEE…
Amborella trichopoda	evm_27.model.AmTr_v1.0_scaffold00104.43	AtriNPF6.2*		GGWVPAAFILGIELVERLSTLGIGVNLVTYLVGTM		K	E	MVGALDYKGFPADRSKTGGWVPAAFILGIELVERLSTLGIGVNLVTYLVGTMHLPSATSANIVTDFMGTCFLLCLLGGFIADSFLGRYLTILIFSALQALGTGMLAIVSRIPQLHPPPCGHGNHHCEQANGLQMGVLYISLYLIALGTGGLKSSVSGFGTDQFDEKDEKERTQMAHFFSRFFFCISLGSLLAVTVLVYIQDAVGRSWAYAICSLSMIVAIAIFLFGTPRYRFKKSAGSPIVHILQVIMAAMRKRKRNLQLPQESSLLYEDCNGAPRIPHTKQFRFLDHAAIITPEDQEEGLRSRNPWKLCSVTRVEEVKMVVRMLPIWATSIMFWTTYAQMVTFSVEQATTMHRTLFGSFSIPPASLTVFFVGTILITLAVYDRLVNPLYRRFSDSRQP…
Amborella trichopoda	evm_27.model.AmTr_v1.0_scaffold00086.97	AtriNPF6.3*		GGWLSAASILGVELVERLTTLGIAVNLVTYLTNTM		K	E	MADETDVLNDAWDYKGRPAKRSTTGGWLSAASILGVELVERLTTLGIAVNLVTYLTNTMHLRSAYAANSVTNFLGTSFMLCLLGGFIADSFLGRYRTIAIFAAVQALGVTLLTISTVIPALRPPPCNEGGRCVPASTLQLSMLFLALYLTALGTGGLKSSVSGFGSDQFDESVANEKAQMMRFFQWFFFFITLGALGAVTVLVYIQDNIGRRWGYGTCVCAMVVALAVYLSGTRRYRFKKLASSPLTQIARVLFASWKNRHLELPLDPMALCQENFSEMKKPRFIHTKQFRFLDKAAILEPNLGLPERPTNPWKQCSLMDVEEVKMVIKMLPIWATTIMFWTVYAQMTTFSVQQAMTMRRHIVGGFSIPSASLTLFFVVSILLIVPLYDRVIRPLSRRI…
Amborella trichopoda	evm_27.model.AmTr_v1.0_scaffold00120.46	AtriNPF6.4*		GGWKASPFIIVNEVAERLAFFSIAVSMVSYLVFEM		K	E	EGIQDERLVSNGTLDFRGRQANKQRTGGWKASPFIIVNEVAERLAFFSIAVSMVSYLVFEMHESIPTAATLVNDWVGAAYVLTLLGAFLSDAYLGRFLTVILFSCIYAVGMVMLTLSASLSGLRPPACAGLGPGCDPPTSAQSGFLYAALGLIALGTGGIKPCVSSFGADQFDENDKSEMTRKYSFFNWFFFAINMGALMGITVMVYVQVTKGWVFGFAVPTALVVLSVVTLALGAPLYRFQKPTGSAFSRFLQVLVASVRNHLRGIVIKEDTILYEVETPVSAIPGVQKLPHTRQYRFLDKAAVSRSGEEQRRSSNKWNLCTVTQVEELKSLVRVLPIWASTIALSLSFSQLSTFFIVQGRTMDRSLPNSSLIIPPGSVPIFSSANAIILVPLYEGVV…
Amborella trichopoda	evm_27.model.AmTr_v1.0_scaffold00022.189	AtriNPF7.1*		GGLVSGILILFNQGLATLAFFGVGVNLVLFLTRVL		Q	E	MRYLRGSLIFSRNTTSVEIENEGNIMEVEYTKDGSVDRSGRSATKRYTGGLVSGILILFNQGLATLAFFGVGVNLVLFLTRVLQQSNAEAANNVSKWTGTVYLFSLVGAFLSDSYWGRYKTCTIFQIIFVAGLVLLSLTSSMLLITPAGCGDHFTPCRTPSTLGEALFYLSIYLIALGNGGYQPTIATFGADQFDGEDSRERHSKKAFFSYFYLALNLGSLFSNTILVYFEDMGMWNMGFWVSSSSALLALVLFLAGTKRYRHFKPSGNPLPRVAQVLVAAVRKWEVAAPTNGEDLYELDGKESIIGSKKILHSDQYRFLDKAATITEADGHFHSAKHPDPWHLCTVTQVEEVKSVLRLLPIWLCTIMYSVAFTQMASLFVEQGDKMSTGTHFRIPAAS…
Amborella trichopoda	evm_27.model.AmTr_v1.0_scaffold00149.30	AtriNPF7.2*		GGWNAAILILVNQGLATLAFFGVGVNLVLFLTRVL		Q	E	MAVSEENGVHATDTHYNKGGAEFGGKKERESEMYTRDGSVDRHGRPAIKATTGGWNAAILILVNQGLATLAFFGVGVNLVLFLTRVLKQSNAEAANNVSKWTGTVYIFSLVGAFLSDSYWGRYKTCAVFQLIFVLGLVMLSIISYLFLLHPSGCGHVGSPCKTPSSIIIGVFYLSIYLIALGNGGYQPSIATFGADQFDEEDPQEGHAKVAFFSYFYLALNLGSLFSNTILGYFEDEGKWALGFWMSSGSAFIALVLFIGGTPWYRHFAPGGNPLSRFSQVMIASFKKWRVEAPSRDSELFEVNGKESTISGSRKILHTHEFKFLDKAATVTKKDFTEDRSTRDPWFLCTVTQVEEVKCILRLLPIWLCTIIYSVVFTQMASLFVEQGAAMKTDIIGFH…
Amborella trichopoda	evm_27.model.AmTr_v1.0_scaffold00029.319	AtriNPF8.1*		GNWKACPFILGNECCERLAYYGMGTNLVNYMKYRL		K	E	MSDPAIYTQDGTVDHTGKPAIKDKTGNWKACPFILGNECCERLAYYGMGTNLVNYMKYRLNQPSATAANSVTNWSGTCYILPLVGAFVADAYWGRYKVIAVFSAIYVVGMTLLTLSASVGGLSPTCHSGQCHVTSGQVAVFFVSLYLIALGTGGIKPCVSSFGADQFDEADEYEKKKKSSFFNWFYFSINIGALIASSLLVWIQENVGWGWGFGIPAVAMAIAIFSFLAGTRLYRNQKPGGSPITRIAQVFVASIRKSSVTVPSDKSLLYETAEQESVIQGSRKLDHTNEFIFFDKAAVETEADKFKGIPNPWKLCTVTQVEEWKAIIRILPIWASGIIFATVYSQMNTMFVLQGDTMDPHMGSFKIPAASLSLFDTLSVIFWVPVYDRLIVPMARRFT…
Amborella trichopoda	evm_27.model.AmTr_v1.0_scaffold00024.101	AtriNPF8.2*		GNWRACPFILRAVCCERMAYYGISTNLVTYLTKIL		K	E	MMGSREEERLLEDGTIKNESLGPYTGDGSVDIHGSPVLRHNTGNWRACPFILRAVCCERMAYYGISTNLVTYLTKILHEGNASAAQIVTTWQGTCCLTPLLGALLADAYWGRYWTIAAFSAVYFIGMGVLPLSTLVSAFKPPSCAGSICPFASPAQYASFFFGIYLIALGAGTIKVCVYSFGVDQFDDTSPTERMKKSSFFNWLYFSNNIGACVSSMLLVWIQDNAGWALGFGISTVFMVIAIGSFFSGTVRYRFQKPGGSPLTRMCQVIVASVRKLNVKVPYDSSLLFEVPDQNSAIPGSRKLEHTDEFTFLDKAATVSDFDAKSSNFSDPWKLCTVTQVEELKILFRVFPIWATLIVLSIVYCQIFSTFIEQGMTLDTRLGSFTIPPASLSIFVMIS…
Amborella trichopoda	evm_27.model.AmTr_v1.0_scaffold00024.97	AtriNPF8.3*		GNWKACPFILGTECCERLAYYGISTNLVTYLTKIL		K	E	MGSQEEERLLDESLLEDGTLKSESLGPYTGDGSVDLHGNRVLRHNTGNWKACPFILGTECCERLAYYGISTNLVTYLTKILHEGNVSAARNVTTWQGTCYLTPLLGALLADAIWGRYRTIAVFSTIYFIGMGTLTLSASVSVFKPPSCAGSICPSASPAQYVLFFFGLYLIALGTGGIKPCVSSFGADQFDDTSPTESVKKGSFFNWFYFSINIGALVSSSLIVWIQDNAGWGLGFGIPTLFMGLAIGSFFSGTVLYRFQKPGGSPLTRMCQVIVASIRKLNVKVPDDSSLLFEVSDKNSAIQGSRKLEHTDEFKCLDKAATISDLDAKTGNFSNPWKLCTVTQVEELKILVRMFPIWATGIVFSAVYAQISTMFVEQGMTLDTSLGSFTIPPASLSVF…
Amborella trichopoda	evm_27.model.AmTr_v1.0_scaffold00024.100	AtriNPF8.4*		GKWRACSFILGTECCERLAYYGIATNLVTYLTKFL		K	E	MGCHVEEKLLDASLLEDGALNDERLEPYTGDGSVDLHGYPVLRHNTGKWRACSFILGTECCERLAYYGIATNLVTYLTKFLHESNASAARNISTWQGTCYLTPLLGGVLADAYWGRYWTIALFSTIYFIGMAALTLSASVAAFKPPSCIGSVCPSPSPFQYAFFHCGLYLIALGAGGIKPCVSSFGADQFDDTNPMERVKKCSFFNWFYFSISVGSLVSSSLIVWIQDNAGWGLGFGIPTVFMVLAIGSFLAGTVIYRFQKPGRNPLTRTCQVVVASVRKLNIKVPDDSSLLFEVPDNNSAIQGSRKLEHTDEFKFFDKAATISDFDAKTGNLSDPWKLCSVTQVEELKILFRVFPIWATLNALPVVYCQIFTTFVEQGMTLDTSLGSLSIPPASLSVF…
Amborella trichopoda	evm_27.model.AmTr_v1.0_scaffold00029.322	AtriNPF8.5*		GTWRACPFILGNEGCERLAYYGMSTNLVNYMKYRL		K	E	MSDPAIYTQDGTVDHTGKPAIKAKTGTWRACPFILGNEGCERLAYYGMSTNLVNYMKYRLHQSNAVAANNVTNWTGTCYIMPLLGAFVADAFLGRYRVIAVFSAIYVVGMTLLTLSASVGGLRPTCHDNQCHANDGQVAVFFMSLYLIALGTGGIKPCVLSFGADQFDDADEYEKKKKSSFFNWFYLSINIGALIASSLLVWIQENIGWGWGFGIPTVAMAIAIISFLAGTRLYRNQKPGGSPLTRIAQVLVASIRKSRVLVPSDKSLLYETAEEESAIPGSRKLESTDEFTFFDKAAVETEADKIKTHPDPWKLCSVTQVEEWKSIIRILPIWATGIIFATVYSQMSTMFILQGDKMDRRVGSFKIPAAALSLVDTLSVIFWVPVYDRLIVPMARRFT…
Ananas comosus	Aco005293	AcomNPF2.1*		RGWGAMPYIIGNETFEKLGTLGTSSNLLVYLTAVF		R	E	MAAAGDEGKAVEKLESGGAAADVGDATAAVAAAGGGVKYRGWGAMPYIIGNETFEKLGTLGTSSNLLVYLTAVFHMPSVDAAALLNAFNGTTSLAPIAGAFLSDAFLGRYSTLAFASIASLLGMFILTLTAAVAGLHPPSCAPGATCLRATPYQTSVLFAAFAFLVVGAGGIRPCSMPFGADQFDPHTESGKRGINSFFNWYYFTFTFAIMISATVIIYVQSAVSWSIGLGIPTILMFIACVIFFMGSRIYVKVRPEGSPFTSIVQVVAACISKRKLKQPKDPKQALFDPPHLSLLVTKLQHTDQFRFLDKAAIITPADEIKPNGFAANPWKLCSLQQVEEVKCLLRIIPVWSTGIIYYVAVVQQSTYVVLSALQSDRHLGDDHFEIPAASFTVFSMLA…
Ananas comosus	Aco017446	AcomNPF2.2*		RGWKTMPYIIGNETFEKLGSIGTAMNLMVYLTDVF		R	E	MEDELAVADVAEGRRAAAKMAAAVAAEVTKEEKDGDTAAAAAAAAAEKDVVVYRGWKTMPYIIGNETFEKLGSIGTAMNLMVYLTDVFHMTNVDAATTLNVFSGTTNLATVVGAFVSDSYLGRYTTVGLGCVASFVGMVILTLTAGVPTLHPSPCAGSSTTIAAACAHATKWQLAVLVAAFTFIVVGAGGIRPCNLAFGADQFDPATPAGRRGVNSFFNWYYFTFTIAVGFSSTVIIYVQSNVSWWLGFALPALLMLLSCFCFFAGATRYVKVPPEGSPFTGLARVAVAAYRKRHLRLPSEPEKELFRAPHKSSLVSKLPYTDQFKFVDKAAIVAADSEIAQSGMPTDKWSLCSLQQVEEAKCILRTIPVWATGIIYYIAFAQTTTYVVLQAVQSDRRI…
Ananas comosus	Aco005292	AcomNPF2.3*		GGWKCMPYIIGNETFERLASYGLTANFTVYLVKRF		R	E	MGGMKCLMRSFVDCVSCSPFLGNESSDETKLVEGGGVVDVDVDVEAKKREPGGWKCMPYIIGNETFERLASYGLTANFTVYLVKRFHMQQLVAVNVANVFNGTANFAPLLGAFLSDAYWGRFRTLAYASFASLLGMVILTLTSAIRQLRPPSCSQSTALTGHCAGPSHAQLGVLILSLALLALGAGGIRPCSLPFGVDQFDKETEKGRHGLASYFNWYYCTSTAGVLIGMTVVVYIQDSYSWTLGFSIPTCLMVLSIAFFFLGTRLYVYVLPEGSVFSGVVHAFVAAIRKRRLQLPAAEDAAEQEAKLYRGQLAKGSRITRLPLTLQFSWLNKAAIVCDGEVKEDGSVANPWRLCSVQQVEEMKCLIRIIPVWAAGIICFVALAQQWTFAVLQALTMDR…
Ananas comosus	Aco011119	AcomNPF2.4*		GGWITFPFIAGSVFGLGLAISGAMSNFIVYLIKEY		R	E	MEQAKASSEDQSSQLTINEAQASHKQGGWITFPFIAGSVFGLGLAISGAMSNFIVYLIKEYNVKSIDAAQISNIVNGCTSVSPVIGAIIADAYFGCYTVFAFAIVINLVSLVLFTVTAAVPSLRPMPCSLSSDSCKPASAGQLAVLYAAVALLAVGAGGTRFNSATVGANQFDKAQDQEVFFNWFFILLYASSIIGATAIVYIQDRVSWALGFGLSAGIAAIGAVVLFLGSRYYKRPPAQGSPFMGLAQVVVAAARKRHINVVALGTVNYYYGTSSDQVANVKKQVPSESFSFLNRAAVITRGDTTADGSVARPWRLCTVQQVEDLKTVVRILPLWTTSVFISVSIGVQGSLTILQALTVDRSLGRFTVPAGSMLVSSLTAVIVFLALLDRLLLPVWHR…
Ananas comosus	Aco004542	AcomNPF2.5*		KFSVCFILFSGNETACKIATYGLTANLQLYLTERF		M	E	MLTKFVKFSVCFILFSGNETACKIATYGLTANLQLYLTERFNMGTVQATNVSNIFSGTTNFAPLVGAFIADAYWGRFTTLVYGCFASLLGMVILTLSASVPHLKPPTCSTANQQLGDCTSPTKLQESVLYISFVFLVIGYGGVMPCSLPFGMDQFDRASKRDEKGLKSFFNWYYATTTGAVFLSLTVFVYIQESVSWPLGYGIPAGIMILSIIIFFVGTRLYIYVPPSGSIFSSLARVVVASIRKRKLELPCPDDVRQQELQLYSPPSTSSHTLKLPLTSQLKFFNKAAIVTEGDINSDGEPVKKWSLCSVQEVEELKCLIKIIPIWLSGIVSFVIMVQSVNFSFFQAALMDRNLGPHFQIPIASAGAISYVALTVFVLIYDRFLVPMITKITKIEGGI…
Ananas comosus	Aco003000	AcomNPF3.1*		GGLRTMPFIFANETAEKLAVVGFSTNMVSYLTQQL		R	E	MGEEMEGEKRRDHGLLDNKRIGGLRTMPFIFANETAEKLAVVGFSTNMVSYLTQQLHMPLTKAATTLTNFSGTASLTPLLGAFLADAFVGRFWTIFIASLFYQIGMTSLTISAVFPQFRPPPCNPAGHQEACQEAASWQLAVLYVSLLLNAVGAGGIRPCVVAFGADQFDESNPKERTRTWNFFNWYYFCMGSSMLVAVTVIVYVQDNIGWGWGLGIPTAAMAVSAASFAAGYKMYRRLEPAGSPFTRLAQVVVAAVRKRKVAAIDDPRILYENDEMDKAISLSGKLVHTKQLSFFDKAAIVTKSDGVKEGSSATAASRTPNPWRLSTVHRVEELKSVIRMGPIWVAGILVITAAAQQGTFALQQARTMDRRLSPSSTFQIPPGSMSVFTMLAMLVTIS…
Ananas comosus	Aco014965	AcomNPF3.2*		GGFKTMPFILANEVCDRFATTGFNANMITYLTEQL		R	D	MAEDAGREKESKQGGFKTMPFILANEVCDRFATTGFNANMITYLTEQLHLPLVEASNTLTNLGGTASLTPIVGALIADSFAGRFWTITVGSAPPSPFHLLVLYASLLFTAVGSGGIRPCVVAFGADQFDLHAKPASTNQDHTQSPTPRTTGWNFFNLYFFWMGAAVLLALTVVVYVQENVGWGWGFGIPTIAMFVSVVAFVVGYPLYVQMKPGGSPLVRVAQVAAAAFRKRNVLLPEDPSLLYEDKELDADISTTGRLLHTNQFTFLDRAAIVEDGDMLDGRPQLWRVSTVHRVEEVKSIIRMLPIWSVGILLITSASHNYTFTIQQARTMDRHISPHFQIPPATLSIFSVLMMLLSLCFYDRVFVPVARRFTRHPSGINYLQRMGIGLGIALFANVAA…
Ananas comosus	Aco003350	AcomNPF4.1*		GGMRAAIFVLGIQAFEIMAIAAVGNNLITYVFNEM		K	E	MEHIQRPHNLKGDSMVSEVYVDWRGKPCKPSRHGGMRAAIFVLGIQAFEIMAIAAVGNNLITYVFNEMHFPLSKSANIVTNFIGTIFLLSLAGGFLSDSYLGSFWTMLIFGFVELSGFMLLSVQAHLPQLRPPHCNMMSKEEHCIEAEGFKATIFFVALYLVAFGSGCLKPNMISHGADQFNKEDPQQSTKLSTYFNTAYFSFCVGELIALTVLIWVQTKAGMAVGFGVSAAAMALGLISLICGVPFYRNKPPQGSIFTPIARVFVAAITKRKQVCPSNPEMLHRGQNGAPNHVIINVSQPASNVSNLRHTNRFRFLDKACIRGPEGRHTESPWRLCTAAQVEQVKALLSVVPIFACTIVFNTVLAQLQTFSVQQAAAMPTPAALPFTVPPASLQSIPY…
Ananas comosus	Aco007969	AcomNPF4.2*		GGMRAAIFVLGIQAFEIMAIAAVGNNLITYVFNEM		K	E	MDTHTRESFKGECSNLLAEVSVDWRGRPCKPNKHGGMRAAIFVLGIQAFEIMAIAAVGNNLITYVFNEMHFPLSKSANIVTNFVGTIFLLSLFGGFLSDSYLGCFWTMLIFGFVELSGFILLSIQAHLPQLRPPQCNMLSQEDHCTEAKGFKSTIFFMALYLVALGSGCLKPNMIAHGGDQFKEDDDPKHSKKLSTYFNSAYFSFCFGELIALTVLVWVQTRSGMDIGFGVSAVAMALGLISLCSGFFFYRNKPPRVFVAAFTKRKQICPSSTEMLYRSKNTNAPNRAVGSFRHTNKFRFLDKACIKVQDGSNMNESPWRLCTVTQVEQVKTILSVIPIFACTIIFNTILAQLQTFSVQQGSSMNTHLTRSFSIPPASLQAIPYLMLILLVPMYELLFV…
Ananas comosus	Aco006031	AcomNPF4.3*		GGVNTCWFILVSFGLENVASLSLAVNLITYFTVTM		K	D	MENEEGTAIPSEPQTKATEKVNEVIDGKIDWRGRPARRGKHGGVNTCWFILVSFGLENVASLSLAVNLITYFTVTMHIDLADASNALTNYMGTSYIISVAIAVFADTFIGRYKSVLLSAAVELLGLLLLTMQAHKPGLKPPPCNIFDPTAHCHRIEGGDAALLFSALYLVAIGSAGIKASLPVHCADQFDDTDPKEAVQMSSFFNWLLLSLCVGGAISLTLLVWVQNNKGWDKGFAVSTGSMFLAFVVFLVGVPWYRIPVVRGKNALLEIGQVYVAAFRNRKLILPGNPEELYEISRMKGSAEAEEFVPHRDQFRFLDKAAIPAPTDPPAEGGDNQPPQAWKFYRVTQVEHAKTVLGMLPIFGCAIFMSTCLAQLQTFSIQQGTTMDTRILGDHVKLPP…
Ananas comosus	Aco014376	AcomNPF4.4*		GGMFAASFVLVVEVMENLAFLANASNLVTYLMGFM		K	D	MENGQEQERWVGYVDWRNRPAFRGKHGGMFAASFVLVVEVMENLAFLANASNLVTYLMGFMHFSPSHSATTVTNFMGTAFLLALLGGFLSDAFFTTYVVYLVSALIEFLGLVILTIQAKSPSLKPPACEPSSPSRAAGPCEAVSGAEAAMLFGGLYLTALGVGGIKGSLPAHGAEQFDEGSPRGRAARSTFFNYFVFCLSCGGLAAVTFVVWVEDNKGWEWGFGISTIAILLSIPVFLAGSRLYRNKLPTGSPLTLIAKVLVAAALNCRTTQPPSNAIVDRPLSPENRTETNDHKQEERENGDHKNTTISYAPSEELKFLNRAAQNLPRHLPLACTAEEVEEVKVVLKILPIFLSTIMLNCCLAQLSTFSVEQAATMDTRVGRLTVPPASLPIFPVTFI…
Ananas comosus	Aco000438	AcomNPF4.5*		GGMVAASFVLVVEVMENLAFLANASNLVTYLMKWM		K	D	MQVQITVRSQTGGGRSRHEEQGHEQERWEGYVDWRNKPALKAKHGGMVAASFVLVVEVMENLAFLANASNLVTYLMKWMRMSPSRAATTVTNFMGTAFLLALLGGFLSDAILSTYLVYLISALVEFLGLLVLTIQAKFPSLQLKASGGAVTMLFAGLYVTALGVGGIKGSLPTHGAEQFDGDSERGRRLRSTFFNYFVFCLSAGGLIAVTFVVWVEDNKGWEWGFGISMIAILLSIPIFLAGSPIYRSKIPAGSLRGGGAEWRRRSEAMAPPSPTEPIKPPMTSTKYAEQQQHQQQQQQRQCQEVQNTGAVISRDLTFLNRAVLNRPAHRTLVCAAEEVEDVKVVVKILPIFASTVMLSCCLAQLSTFSVEQAATMDTRACRGLHVPPASLPVFPVTFI…
Ananas comosus	Aco003465	AcomNPF4.6*		GGVRAACFLYFLVLVTNIANVANMLNLVAYLHSIM		R	D	MAIEDLVDWRGNPVDKKWHGGVRAACFLYFLVLVTNIANVANMLNLVAYLHSIMHTGVASSSTMVTNFIGAMSGFSLVGAIISDSYISRFKTMLIFGPLEFLVVLISVKFCLLEVGLGRNKVIFNRQDLNIGSIGSKHNFLLTQGYGLLALQAHLPSLHPQSCDINAQSSNCEEVHGLNSTILYIAMYTIAFGEGCIRACLPSLGGDQFDGEDPVESRLKSSFFNWFTFGISLGGFIGLTLIVWIENNKGWDVGLGICCFLVLSGLIVVACGFPFYRNQVPKGSPLTRMLQVFVAAFRNRKLELSEKTEELPQIANKESDSIEVLPHTKGLKFLNKASINHGKGGAWSSCSATQVEETKIVLRMLPIFISSVIGYMPIASLLTFTIEQGSTMNTKLGKI…
Ananas comosus	Aco003350	AcomNPF4.7*		GGMRAAIFVLGIQAFEIMAIAAVGNNLITYVFNEM		K	E	MEHIQRPHNLKGDSMVSEVYVDWRGKPCKPSRHGGMRAAIFVLGIQAFEIMAIAAVGNNLITYVFNEMHFPLSKSANIVTNFIGTIFLLSLAGGFLSDSYLGSFWTMLIFGFVELSGFMLLSVQAHLPQLRPPHCNMMSKEEHCIEAEGFKATIFFVALYLVAFGSGCLKPNMISHGADQFNKEDPQQSTKLSTYFNTAYFSFCVGELIALTVLIWVQTKAGMAVGFGVSAAAMALGLISLICGVPFYRNKPPQGSIFTPIARVFVAAITKRKQVCPSNPEMLHRGQNGAPNHVIINVSQPASNVSNLRHTNRFRRACIRGPEGRHTESPWRLCTAAQVEQVKALLSVVPIFACTIVFNTVLAQLQTFSVQQAAAMPTPAALPFTVPPASLQSIPYLLL…
Ananas comosus	Aco023796	AcomNPF5.1*		GRWTACSFIVGYEVFERMAYYGIATNLVLYLTDKL		K	D	MAEVDRGFGHEEEATKDGSVDLKGRPFIRSKGGRWTACSFIVGYEVFERMAYYGIATNLVLYLTDKLHEGTVSSSNNVTNWVGTVWMTPILGAYIADAYLGRYWTFVIGSAIYLSGMSMLTLTVSLHSLRPPECCNTHATPLQVGIFYLSLYIIAVGTGGTKPNISTMGADQFDDFDPKERKQKLSFFNWWMFSIFFGTLFANTLIIYVQDDVGWGIGYGIPTAGLLISILVFLVGTPFYRHKIPTGSPFTVIARVLVAAIRKWRAILPNDSKELYELSLEEYVTNGKFRIDHTSSLRFLDKAAMKSGPDTPWMLCPVTQVEETKRMMKMLPVLLVSIIPSVMAAQVNTLFVKQGKTLNRSMGPHFKIPPASLAAFVTIFMLISLVLYDRFLVPFVRKY…
Ananas comosus	Aco011230	AcomNPF5.2*		RRVARRLFVMGLEIAERFAYYGVASNLITYLTGPM		K	D	MDSSIPSSRLAVSGLVDYRGRPIYAALLRRVARRLFVMGLEIAERFAYYGVASNLITYLTGPMGETNAAAAAAANAWSGAASMLPLLGALLADSCLGRYRTIALAALLYVLGYGMLTLSSTVPSIRPPDCTNSANPSACHPSPFQVAFFYFSLYLLAFAQGGDKPCGLAFGADQFDQNDPKECVSRSSFFNWWYFAMSMGITIAVIVLSYVQDNVGWGLGFGVPGIIMFLALVIFLLGTKTYRCYIVEKESPFARIGKMFLSLARSWKASLLRPREDIERQQTKSSTSEDECEQKRIDEAKGVLRLFPIWATSLVYAVVFAQLTTFFTKQGRTLDRAITSSLQVPPAALQSFGTLSIIAFVPLYDRILVPSARKFSKVHSGITMLQRIGAGMVVSLLSM…
Ananas comosus	Aco011126	AcomNPF5.3*		GRWRACAYLVGYEAFERMAFYGVASNLVVYLTTQL		K	D	METKGYTQDGSVDLRGRPVLASRTGRWRACAYLVGYEAFERMAFYGVASNLVVYLTTQLHEETVSSVRNVSNWSGSVWITPIIGAYIADTYLGRFWTFTISSLIYVLGMMLLTVAVSLKSLKSSPSQVVVVYAALYVMAVGAGGTKPNISTFGADQFDDFDPHERRLKESFFNWWMFSSFTGGLAASLGLVYVQENVGWGLGYGIPTAGLMLSLLIFYLGTPNYRHKMRRTKSPTKVIARVLAAAFANRRLKRTDDAAELYELEPQHYAITGKRRVHHTSAFRFLDKAAVKGCGSGAPCTVTQVEETKLVLGMSMVWLTTLVPCTIWAQVNTLFVKQGTTLDRSFGGGFRLPAASLGSLITLSMLLTVPFYDRLLVPLARRRTGNPRGITLLQRLGVGF…
Ananas comosus	Aco003246	AcomNPF5.4*		GGWTSALFIIGVEMAERFAYYGITSNLISYLTGPL		K	D	MDGVVDYRGRPISPATNGGWTSALFIIGVEMAERFAYYGITSNLISYLTGPLRESTAAGAANENAWSGAASTLALVGAVVADSWLGRYRTVLYSSFLSFLGLGLLTLSATLPSLKPPECVAVDGESSSCPPPSTFQVGFFFFSLYLVALAHGGHKPCAQAFGADQFDSRDPVESASRSSFFNWWYFGVCAGTITAQLILNYVQDNMGWALGFGLPCVAMGLALLAFFVGTRTYRYHLVAEESPFVRIIEVCGEALKKKWSNFISRNDEASEMLLPEKGKQFKSLEHKPALDFIEPHDSSPSKKMTEAEVKGLARLFPIWTTCLIYTVVFAQPPTLFTKQGSTMERHIGSGFQIPPAALQSCIGITTAIFIPIYDFLLVPFARRFTGRPSGITMLQRIGT…
Ananas comosus	Aco023794	AcomNPF5.5*		GGWTACSFVVVYEVFERMAYYGISSNLVLYLTTKL		K	D	MAESAAATAAAAVDAESRRGEYTKDGSVDLKGNPVLRSTRGGWTACSFVVVYEVFERMAYYGISSNLVLYLTTKLHQGTVSSANNVTNWVGTIWMTPIIGAYVADAHLGRYRTFIIASVIYLLGMILITLSVSLPSLKPPPCNPHTTTAAAAGPTACSTKASSLQLGVFFAALYILAVGTGGTKPNISTIGADQFDEFDPREKAHKLSFFNWWMFSIFIGTLFANTVLVYIQDNVGWSLGYALPTAGLAVSVAIFVAGTPFYRHKLPAGSPFTRMARVLVAAARKWRVPLPTHPDDLHDPDLQDYANKNRKFRRIRPTPALRALNKAAVKTGPATPWMLCTVTQVEETKLILKMIPILFATFVPSIMVAQINTLFVKQGTTLNRHVGPHFQIPPATLQA…
Ananas comosus	Aco027168	AcomNPF5.6*		GGWPAALFVMGLEIAERFAYYGVASNLITYLTGPM		K	D	MDSSDPLLQARSEPLSGLVDYRGRPIYRASSGGWPAALFVMGLEIAERFAYYGVASNLITYLTGPMGETNAAAAAAANAWSGAASMLPLLGAILADSCLGRYRTIALAALLYVLGYGMLTLSSTVPSIRPPDCTNSANPSACHPSPFQVAFFYFSLYLLAFAQGGDKPCGLAFGADQFDQNDPKECVSRSSFFNWWYFAMSMGITIAVIVLSYVQDNVGWGLGFGVPGIIMFLALVIFLLGTKTYRCYIVEKESPFARIGKMFLSLARSWKASLLRPREDIERQQTKSSTSEDECEQKRIDEAKGVLQLFPIWATSLVYAVVFAQLTTFFTKQGRTLDRAITSSLQVPPAALQSFGTLSIIAFVPLYDRILVPSARKFSKVHSGITMLQRIGAGMVVSL…
Ananas comosus	Aco017716	AcomNPF5.7*		GGWISALFIISVEIAERFAFYGISANLITYLTGPL		K	D	MDFDDPLLLNLNLLPQQSPKMVGVVDFRGRPVSRSESGGWISALFIISVEIAERFAFYGISANLITYLTGPLGEGTASAAAAINTWNGTASMLPLLGALVADSFLGRFRTIVLASLLYILALGMLTLSSVLSRCDRDAIDGTKCVHSSFKVAFFYVSLYLVALAQGGHKPCVQAFGADQFDETDPEERIAKSSFFNWWYFGLCAGTMVTLIVLSYIQDNIGWGLGFGIPCIIMFSALVVFLLGTRTYRYYVLDEESPCARIGKAFVAWIRSFRATKASSEGDRGTDNDDNLQEAKAVLRLFPIWATCLIYGVVFAQSSTFFIKQASTLDRRIGSKFQVPPAALQSFISLSIVTFIPIYDRILVPVSRRFTGIPAGITMLQRIGTGMVLSMISMVIAALV…
Ananas comosus	Aco017717	AcomNPF5.8*		GGWTSALFVIGVEITERFAFYGISANLITYLTGPL		Q	D	MDFDDPLLNLNLLPQQSPKIVGAVDFRGRPVSRSESGGWTSALFVIGVEITERFAFYGISANLITYLTGPLGEGTAAAAAAINTWSGVASMLPLLGALVADSFLGRFRTILLASLVYVLGLGMLTLSSVLSRCDRDAIDGTKCAHSSFKVTLFYVSLYIVALAQGGHQPCVQAFGADQFDETDPEERIAKSSFFNWWYFGLCAGATVTLIVSSYIQDNIGWGLGFGIPCIIMFFALVVFLLGTRTYRYYVLDEESPCARVGKAFMAWIRSFRATKALSEGDRGTENDDNLQEAKAVLRLFPIWATCLIYGVVFAQSSTFFIKQASTLDRRIGSKLQVPPAALQSFISLSIVTFIPIYDRILVPVSRRFTGIPAGITMLQRIGTGMVIAALVEMKRIKTA…
Ananas comosus	Aco011231	AcomNPF5.9*		GQWTSALFIIGVEITERFAFYGISSNLVMYLTGPL		K	D	MDSEPLILARSEPLIGVVDYLGRPIARSRSGQWTSALFIIGVEITERFAFYGISSNLVMYLTGPLREPTAAAAAAVNTWSGAASMLPLLGALLADSCLGRYRTIVLASLLYVLGLGMLTFSSVLPSKCQEAVDTGSCGPPAFQVVFFYFSLYLVAFAQGGHKPCVQAFGADQFDQNDPKERLSRSSFFNWWYFGMCGGNIFTVTILNYIQDNVGWGLGFGIPCIAMLIALAVFLLGTKTYRFYPLEDESPFTRIGKSLVALARSKRGTANSKTSNECIENEDHAEDAKEALRLFPIWATCLIYAVVFSQFSTFFTKQASTLDRRITSTLQVPPAALQSFINVSAVAFIPIYDRLIVPVIRNFSKIPSGITMLQRIGIGMVMSLLSMVVAALVEMKRLKA…
Ananas comosus	Aco011226	AcomNPF5.10*		GRWTAALFVMGLEFAVRFAYYGVSSNLITYLTGPL		K	D	MDPDPLLAGSEALIGVVDYRCRPVRRSSSGRWTAALFVMGLEFAVRFAYYGVSSNLITYLTGPLGQSTAAAAAAVNAWSGAASMLPLLGAFVADSFLGRYRTIVLAALLYTAGYGMLALSSTLPFLRPPKCMDSANSSTCQPSPFQVGFFYVSLYLVAFAQGGDKSCGLAFGADQFDQNEPKECASRGSFFNWWYFVTSTGMTVAFVILSYVQDNVGWGLGFGIPTIIMSFALVVFLLGTKTYRIYVVEQESPFARIGKAFVSLARSWKASLLRPREDIERQQHESSTRGDECEQSRMEEAKRVLRLFPIWATSLVYAVTFAQLATFFTKQGRTLDRSITSSIQVPPAALQSFGSLTIMAFVPIYDRFLVPLARKFSKLHSGITTLQRVGIGMAISFIS…
Ananas comosus	Aco002930	AcomNPF5.11*		GLSKSCILIIVVASVERFAYKGVASNLVTYLTDVV		N	D	MALEKRTTGLSKSCILIIVVASVERFAYKGVASNLVTYLTDVVKMSMSSAAKCVSTWSGVTSMLPLITAILADSYWDRYSTIMASALLYVVGLVSLTSWALLHAWMPCTSLFLPLYLISIGQGGYNPSLQAFGADQLEIEDDSHCSQGDDKSKVKSLFFQWWYFGICSGSLLGNSLMPYIQDSFSWALGFAIPSGMMSLSVASFLCGTRFYVHKQAKIHNRPQESIIQVIKTFAAKILNRKFRLPSRDDDDDVLELELQEKPLKDDFNGPEGLDRDLAKLDEPPRITKTILRLFPIWMMLLMFAVIFQQPITFFTKQGMMMNHRIGSSFVVPPAMLQSAITISIILIMPLYDKLIIPFGRLLTRDEKGISVLQRIGIGMFLSTIAMVIAALVELKRAGV…
Ananas comosus	Aco014143	AcomNPF5.12*		GAWKAALFIIVIEFSERLSYFGLATNLIIYLTRVL		K	D	MEKGCSNKIEREGSQGEGEIWVNDSSVDHMGRVPLRASTGAWKAALFIIVIEFSERLSYFGLATNLIIYLTRVLHQEVKTAAKNVNYWQGVTTLMPLFGGFIADAYLGRFSTVLCSSVIYILGLVLLTLSQLAPSLKPCDAAETCHRSLHIHSTIFFTAMYLISIGTGGHKPSLESFGADQFDDDHAGERKAKMSYFNWWNCALCSGLMLGVTLIVYMQDKVSWGAAAIVLTAVMVFALAVFLAGRPYYRYREPEGSPLVPMLQVLAAAVTKRGLALPEDAAEMYEITKPEKSKKKLLMHTDKLGFLDKAAIMEHKEDTTAAAEKPNPWRLATVTQVEETKQVLAMIPIWLSSLPLGICIAQGSTFFIKQASIMDRKLVRSFELPPAFVYSFSAIGMIL…
Ananas comosus	Aco011229	AcomNPF5.13a*		GRWTAALFVMALEFAVRFAFYGVSSNLITYLTGPL		K	D	MDSDPLLGGSEPLIGVVDYRGRPVRHSSSGRWTAALFVMALEFAVRFAFYGVSSNLITYLTGPLGQSTATAAAAVNAWSGTASMLPLLGAFLADSFLGRYRIIVLAAGLYATGYGMLTLSSTLPFLRPPKCMDSANSSTCQPSLFQVAFFYVSLYLIAFAQGGDKPCGLAFGADQFDQNDPKESVSRSSFFNWWYFVMSMGMTVAVAVLSYVQDNIGWGVGFGIPGVIMSFALIIFLLGTKMYRFYVVDKESPFARIGKTFVSLARNWKASLLQPREDIERQQDKFLTREDECEQSRIEEAKRVLRLFPIWATSLVYAVAFAQLATFFTKQGRTLDRSITSSIQVPPAALQSFGSLTIMAFVPIYDRILVPLAQKFSKLHSGITMLQRVGIGMTISFIS…
Ananas comosus	Aco011229	AcomNPF5.13b*		GRWTAALFVMELEFAVRFAYFGMSSNLITYLTGPL		K	D	same as above
Ananas comosus	Aco013262	AcomNPF6.1*		GGWASAAMILVVELVERLATLGIAVNLVTYLTGTM		K	E	MVGLPETDGQGKILSDAWDYKGRPAVRSQSGGWASAAMILVVELVERLATLGIAVNLVTYLTGTMHLGNAEAANAVTNFLGTSFMFCLLGGFIADTFLGRYLTIAIFAAIQAAGVTILTISTAAPGLRPPPCVNSSNATTSGGGSYCARGSAMQLGMLYAALYLTALGTGGLKSSVSGFGSDQFDDRDPREKLLMMRFFNWFFFFISLGSLLAVTVLVYVQDELGRWWGYGACAASIVIGLAVFLSGTRRYRFKKLVGSPLTQFAAVAIAAWRKRRLELPSDPAMLYDVDAVAAAATGEEKGAGGRSKGKQKLPHTKQFRCLDHAAIINTPAVERQSKWQLSTLTDVEEVKTVLRMLPIWAMTIMFWTVYAQMTTFSVSQATTMDRRIGPSFEIPAGSL…
Ananas comosus	Aco005808	AcomNPF6.2*		GGWVAAALILGIEMCERLSTMGIAVNLVTYLVGTM		K	E	MKRFGSFLQEGKMSWSAAGAVDYKGFPADQSKTGGWVAAALILGIEMCERLSTMGIAVNLVTYLVGTMHLPSAESANIVTDFMGTSFLLCLLGGFLADSFLGRYLTIAIFSVIQALGMGLLSISTKLPQLRPLPCSATSSSCQQASGLQLDVLYLCLYLIALGTGGLKSSVSGFGTDQFDENDDKEKSQMAFFFNRFFFFISTGTLLAVTVLVYIQDRVGRSWAYAICCISMLIAISVFLSGTRRYRYKKSLGSPIVHILQVVVAAVRKRKLQFPPGISLLYEDCPEASRIHHTEQFCFLDKAAIVVEGDNLQVSNGRASSNPWTLCSITRIEEVKMIIRLLPVWATTIIFWTIYAQMITFSVEQATTMQRSIGRFQIPAGSLTVFFVGAILITLAVYD…
Ananas comosus	Aco012057	AcomNPF6.3*		GGWTCAATILGVELCERLTTLGIAVNLVTYLTGTM		K	E	MAPLPETNGGGGGGGETLSDAWDYKGRPAARSRTGGWTCAATILGVELCERLTTLGIAVNLVTYLTGTMHLGNAVSANAVTNFLGTSFMLCLLGGFVADTYLGRYLTIAIFTAVQASGVTILTISTAASGLRPPRCADPSGASAACVRADGAQLGVLYLGLYLTALGTGGLKSSVSGFGSDQFDEGDGGEKRRMMTFFSWFFFFISLGSLLAVTVLVYIQDNLGRQWGYGICAVAILIGLAVFLSGTRRYRFKKLVGSPLTQIAAVVAAAWHKRGLELPSDPSMLYDVNDAAEAGEKAKAKQKQPHTKQYRFLDRAAIIEDDASAAKTLPANWRLSTLTDVEEVKQVVRMLPTWATTIMFWTVYAQMTTFSVSQATTMDRHIGPSFEIPAGSLTVFFVG…
Ananas comosus	Aco015264	AcomNPF6.4*		GGWLASGLILGTELSERVCVMGITMNLVTYLVGDM		K	E	MVHVGGAYADDESGDNKLVVDFRGNPVDKSKTGGWLASGLILGTELSERVCVMGITMNLVTYLVGDMHLSTSQSANIVTNFMGTLNLLALLGGFLADAKLGRYLTIAIAAAITATGVCLLTITTSVPGMRPPACDDFRRSHHECATATRGQLAMLLASLYTIALGAGGIKANVSGFGSDQFDGRDPEEEKSMVFFFNRFYFCISLGSLFSVTVLFYVQDNVGRGWGYGVAAATMVAAVGIPKTGGEPVDRDWESVVVGVEEEGVDYPEDLTRLNEFHVARVAHTDTFRCLDKAAIISCDDSESNKKASDAAATATQVEEVKMVLKLLPVWSTCILFWTVYSQMTTFSIEQATYMDRRLGSFLVPAGSLSVSLFLSILLFTSLNEKLLVPFARRFVTRSP…
Ananas comosus	Aco019061	AcomNPF6.5*		GGWVAAFFIFGNEMAERMAYFGLSVNMVTFMFYMM		R	E	MESKEIRSPEESTPERSVLDYIQRKKLGIHFAESDERRFPKAIGGEYYMAGGTTPVNIRGRPIEDLSKTGGWVAAFFIFGNEMAERMAYFGLSVNMVTFMFYMMHRPFASSANAVNNFLGISQASSVLGGFLADAYLGRYWTIAIFTTIYLLGLTGLTLCATMRVFIPNQSDCDQLSILVGACEPAKPWQMLYLYVVLYITAFGAAGIRPCVSSFGADQFDEKSRDYKAHLDRFFNFFYLSVTIGAIAAFTMVVYIQMKHGWGSAFGSLAVAMGISNAVFFIGTPLYRHRLPGGSPLTRVAQVLVAAFRKRNVPFSSSDFVGLYEVPGNRSAIKGSGKIDHTDDFRCLDKAALQLKEDGTDPSPWRLCTVTQVEEVKILLKLLPIPACTIMLSVILTEY…
Ananas comosus	Aco012916	AcomNPF7.1*		GGWLAGTLILVNQGLATLAFFGVNVNLVLFLTRVL		Q	E	MEVDETRGTEEECDYTLDGAVDFKGHPALKGKSGGWLAGTLILVNQGLATLAFFGVNVNLVLFLTRVLQQNNEDAANNVSKWTGTVYMFSLVGAFLSDSYWGRYKTCAIFQVIFVLGLVLLSLSSQMVLLRPTGCGNEHSTCKPHSSIEIGVFYISLYMIALGNGGYQPNIATFGADQFDEEDPREARSKVSFFSYFYLALNIGSLFSNTFLSYLEDKGRWVLGFWASAASAFIALALFLGGTPRYRHFKPGGNPLSRVSQVAVAASRKWKISMPQGDEDLYEVDGKDFAKANASRKILHTEGFKCLDRAAYMDPSDDFTMHGQSLVRNPWKLCTVTQVEEVKCVLRLLPIWLCTIPYSVVFTQMASLFVVQGAAMHRTFNGFDLPPASMSAFDILSVA…
Ananas comosus	Aco018844	AcomNPF7.2*		GGWFPGILLLVNQGLATLAFFGVGVNLVLFMTRVL		Q	E	MQIEEQVEKQEVVQQKMGNDSIVTRDGSVDWNGHPAIRRKTGGWFPGILLLVNQGLATLAFFGVGVNLVLFMTRVLQLDNAEAANRVSNWTGTAYVFSLVGAFVSDSYWGRYRTCAVFQIIFLAGLLELSLSSYFLLLKSCAPGDGKQKCAPPTKLEILIFYLSIYQIALGNGAYQPAATTFGADQFDEEDPEEGPSKMAFFSYFFMANNLGTLFSNTLVAYFEDKGRWVLSFWISSAAAFLALVLFFAATPWYRHFKPGGNPLTRVSQVIVAAVRNWKVRVPPQEEKLYEVDAKHCAINGGRKILHTPDFRAAVVTYPESPSQDEHRPSQPWSLCTITQVEEVKCILRLIPIWFCTIIYSVVYSQMSSVFIEQGVVMKTSVSGFHIPPACISIFEILG…
Ananas comosus	Aco014065	AcomNPF7.3*		GGWPPALLLLLNHGLATLAFVGVEVNLVLFATRVL		E	E	MVLKSNKESTIVAEGYIKDEPIDGDYKPEIRNKKGGWPPALLLLLNHGLATLAFVGVEVNLVLFATRVLNQTNAEAANTFSRWMGTVHLFSLMGAFLSDAYLGRYTTCVIFQFVFAIGLAMLSMTTSFLLLKPHGCGKLGFLCDSHSPFEITMFYLSIYLIALGNGAYEPSLATFGSDQFDEQNSQENSSNQSFYSYFYVATNLGSLISETVLAYIQNLGDWSLGFWVSTASAGTAFLMFLSGTMRYRRFKASGNPISRFFQVVVAAWRKSTVEIPLHDDGLFEVHGTTTTTHGARKILHTKGFRFLDHAAVITAKDRIDDPKPNNSWCLCTVTQVEEVKSVLRLLPVWLCTLTFSGIFLQMYSLFLEQGAAMKTTVNKFHIPPASMTVFDIVSVSFFI…
Ananas comosus	Aco017009	AcomNPF7.4*		FDWRAPGIILAFEFLESIAYSGIALNLVVYLTTVL		K	D	MDVGSPMERGEHKPLNEPLLDQSSSWSYQDDDAQLESPFPPHLKHKPFDWRAPGIILAFEFLESIAYSGIALNLVVYLTTVLHSDNASSAANVDTWTGTTFLAPLLGAFLADTYLGNYKTIAISLILYLLGMIVITSSAIIPSLRPSPCNGSSCPPASGLQYIVLFCALYLVALGTGGVKSALLPFGADQYDELNPVENQKKQFFFSWFFVAVNLGVFTAGTVIAWVQQNMDWALGFGLAGSCLILASIGFFVGTPIYRVRTPSGSPLKSVVKVVIASMKKMKVETPSDGALLYEEEDEKLASLGQHRLARTEEFKCLDKAAIITDPAADPKDSSGENPSSSWLLCTVTQVEEVKILLRMLPIWATGILYSAACCQLTTTFIQQGNAMDTAVFGSFAIP…
Ananas comosus	Aco017280	AcomNPF7.5a*		FDWRAPAIVLGFVSLESLGFSGIATNLVIYLSRIL		K	E	MEVEAEADAAAAAEEDAKPLLSHEEHNDRIMEEFGGGSSSYYKDFDWRAPAIVLGFVSLESLGFSGIATNLVIYLSRILCENNASIATSITAWTGTSYFTPFIGAVLADSYFGSYRMIFFSSLIYLAGMSVITLSALLPSLKPLSSNGYSCTSAIEAQKLLFYSGLYLIAFGSGGVKSSLLPFGASQFDDENPTERLKKESFFNWFYFCINVGTLISSTLIVWIQEDVSWAVGYGLSTLCIAAALGCFLVGRAIYKLREPGGSPLKRILQVIVASFRKANLKAPVDAASLYEVPDEISNIQGKQTLPHTEDYKFLDKAAIISDSDSEDGLNVSSWRLCTITQVEELKLLLRLFPIWLTSIVYSVAYAQMYTTFVEQGRAMDTKVGSFSVPPASLYAFEV…
Ananas comosus	Aco017280	AcomNPF7.5b*		SDWRAPAIILGFECLDSTAFNGIATNLVVYLHTVL		R	E	same as above
Ananas comosus	Aco025177	AcomNPF8.1*		GRWRACPYILANECCERLAYYGMSTNLVNFLKEQL		K	E	MGDVVEDKYTKDGTTDIRGNPATRKDTGRWRACPYILANECCERLAYYGMSTNLVNFLKEQLNQGNSTAANNVTNWSGTCYITPLLGAFLADAYFGRFWTIASFMIIYIFGLSLLTMSASIKGLKPSCHDDVCNPTGAQSAVVFVALYLIALGTGGIKPCVSSFGADQFDESDEQEKKSKSSFFNWFYFSINIGALVAASVLVWIQTNVGWGWGFGIPAVVMAVAVVCFFIGTPLYRLQKPGGSPLTRVAQVIVASLRKSTVKVPDDRSLLFEIADKESAIQGSRKLEHTDQFKFLDKACVETQEDKNKDLVNPWRLCTVTQVEELKSVVRLLPIWASGIIFATVYGQMSTMFVLQGDTLDTHMGPHFKIPPASLSIFDTISVIVWVPIYDRIIVPVVR…
Ananas comosus	Aco014115	AcomNPF8.2*		GNWRACPYILANECCERLAYYGMSTNLVNYMLDRL		K	E	MEEATDKYTKDGTTDIHGNPAVRKDTGNWRACPYILANECCERLAYYGMSTNLVNYMLDRLHQGNTTASNNVTNWSGTCYIMPLLGAFLADAYWGRYWTIATFMIVYIFGLVLLTMTASVKGLKPNCQNGVCDPTTAQTAVVFLALYLIALGTGGIKPCVSSFGADQFDETDESEKKRKSSFFNWFYFSINIGALVASSVLVWIQMNVGWSWGFGIPAVVMAIAVASFFLGTRLYRHQKPGGSPYTRIAQVIVASFRKSSAQVTSDSSLLYEVTDKESAIQGSRKLEHTDEFKFFDKAAVMTPEECTTGPPFDPWRLCTVTQVEELKSIVRILPVWASGIIFSTVYSQMSTMFVLQGNTLDPHMGPHFKIPAASLSIFDTLSVIVWVPLYDRIIVPLAR…
Ananas comosus	Aco013388	AcomNPF8.3*		GNWRACFFILGTECCERLAYYGIAKNLVTYLTRRL		K	E	MGSLLEAEERLLVEEEPLLEDVSPYTGDGSIDIKGHPILKHRTGNWRACFFILGTECCERLAYYGIAKNLVTYLTRRLHEGNVFAARNVTTWQGTCYLTPLIGAILADSYWGKYWTIAAFSTIYFVGMTILTLSASLPALKPPICAGSVCPEASLAQQIIFFLGLYMIALAAGGIKPCVSSFGADQFDDTDPLERTRKGSFFNWFYLAINIGAFISGTILVYVQDNYGWGIGFGIPTVFMAMAIGSFFIGSKIYRFQKPGGSPIIRVCQVVVAAVRKWSLDLPHDSSLLYELPGKTSAIEGSRKLEHTSELEFLDKAAIVCTDDAKYGNFSHPWRLCTVTQVEELKILVRMFPIWATSILFSAVYAQNSSMFIEQGMVLNKRVGSFDIPPASLSTFDVI…
Ananas comosus	Aco013386	AcomNPF8.4*		GNWRACPFILGNECCERLAYYGIATNLVSYLTKNL		K	E	MATREEDGEERRALLEDGLLAEDGHKGPYTGDGSVDIHGNPVLKDRTGNWRACPFILGNECCERLAYYGIATNLVSYLTKNLHEGNALAARNVTTWQGTCYLAPLIGALLADAYWGRYWTIAIFSSIYFIGMGTLTISASVPALRPPPCDGSICPEASPPQYAIFFLGLYLIALGTGGIKPCVSSFGADQFDDTDSSERVQKGSFFNWFYFSINIGALISSSFLVWVQDNLGWGLGFGIPTLFMGLAIISFFCGTPLYRFQKPGGSPFVRMCQVIVASLKKWRINTPEDSSQLYELPNNASAIEGSRKLEHSDELQFLDKAATVTDLDIKNDTFSDPWRLCTVTQVEELKIVVRMFPIWATTILFSAVYAQISTMFVEQGMVLDTTIFSFTIPPASLST…
Aquilegia coerulea	Aqcoe7G401100	AcoeNPF1.1		GGLKTMPFIIANETFEKVATYGLLANMIIYLITGY		R	E	MDGFPEKRKMKNQKGGLIAKPIIRKGGLKTMPFIIANETFEKVATYGLLANMIIYLITGYNMDSATGANVLFIWSAVSNFTPILGAFLSDSYLGRFRVIALGSVASFLGGTLLWLTTMLPEAKPTQRGEQATAVQLSMLFGAFALMSIGAGGIRPCSLAFGADQLDKEDNSPENARVLQTFFNLYYASVGVSIMISVTAFVYIQDKLGFKVGFGIPAALMFLAAVFFLFGSPLYVKVKANKSLFTGFIQTAVVAFKNKHLAFPPNNTDGWYHHRKGSKFVSPTDKLRWLNKACIIRNPDKYLNRDGFASEPWKLCRVEQVEELKALVKVMPLWSTGIMIAVTISQHSFPVLQARTMDRKVTPSFEIPAASYGAFAILTLTIWVGIYDRILVPLLARLTG…
Aquilegia coerulea	Aqcoe7G166500	AcoeNPF1.2		GGFKTMPFIIANEAFEKVASYGLTPNMTRYLMGGY		R	E	MDMEISLESNELNQQSSSKQGGFKTMPFIIANEAFEKVASYGLTPNMTRYLMGGYNMDVATVTTILAFFGAGTNFLPVAGAFVSDSFLGRFLTILLGCIASLLGMTLMWLTAMIPQAKPPACDPLSKSCKSPSSAQLFLLYGSFVLMSIGAGGIRPCSLAFGADQFDKEGDPENKSVIQTFFNWYYASSSIAVLISFTVIVYIQDQLGWKVGFGVPAMFMFLSTLLFVLASSYYVKAKPNKSLFSGFAQVTVATFRNRHIDLPPKLHEGVYHHLAGSNKVVPTELLRFLNKACVIQNKEQDLNTDGTATNPWSLCTVEQVEELKALLKVIPLWSANITIAINLNQQTFPYLQVSSMDRHLISGFKIPAGSFAMFVIISLVIWITIYDRLILPQLVKLTG…
Aquilegia coerulea	Aqcoe7G166600	AcoeNPF1.3		GGFRTMPFIIANEAFERVASFGLLPNMTRYLMGGY		R	E	METSLDPNMLTQQPSRKKGGFRTMPFIIANEAFERVASFGLLPNMTRYLMGGYHMDVATGTYVLSIWSAATNFFPVVGAFISDSFLGRYRTIVVGCVTSLLGMILLWLTAMIPQAKPPPCEALSKSCKSSSTAQLAFLFASFVLMSIGAGGIRPCSLAFGADQWDKDGNPKSKNVLQSFFNWYYVSATTSVLLAMTVIVYIQDHFGWKIGFGVPVVFQFMSGFLFLLASSFYIKTKPNKSLFTGFAQVSVAAFRKRHIDLPKSKEACYHYIKGSKIVVPTDMLRCLNKACIIINKEKDVKTDGSATDPWSLCTVEQVEELKALLKVMPIWSTGIIIAVNISQQTFPYLQASSMDRHITSNFQIPAGSFGMFTVLTLIIWIAVYDRLIIPQLAKLTGKPY…
Aquilegia coerulea	Aqcoe7G401200	AcoeNPF1.4		GGLLTMPFIIANESFEKVASYGILPNMIFYLAKGY		R	E	METIEDKDSMEVSSDQKDTTKLPSGPKGGLLTMPFIIANESFEKVASYGILPNMIFYLAKGYRMSLADGTSVLQLWSAMTNFTPLLGAFLSDSYFGRFQVIVMGSLSSLLGVILLWLTAMIPQAKPPRGESPDSGQLALLFGAFALISLGAGGIRPCSIAFGADQLTSNKNNPKNERILHSYFNFYYATIGLSTVTALTVIVYIQDHFGWKLGFGIPAILMVLSVLTFVLGYPLYIKAKADKSLFTGLAQVIVVTFKNRSLAYPVDGRYHTSKDSKFAAPSKHLRFLNKACIIRDPVSDINLDGSTSKPWDLCTIDQVEALKILVRVLPIWSTGIIIYMSLTQSTLTVLQARSMDRHLTSNFQIPAGTFGIFTVITLTIWVAIYDRAIVPLLARFTGQP…
Aquilegia coerulea	Aqcoe7G401700	AcoeNPF1.5		GGLVTMPFIIANESLEKVASVGLHPNMIFYLMKGY		R	D	MEKVVDEEKMEVFSIENDTTNVASKPKGGLVTMPFIIANESLEKVASVGLHPNMIFYLMKGYHMSNASGTSILHLWQALSNFLPIVGAFLSDSYFGRFQVVALGSISSFLGVILLWLTTMIPQAKPPTGEQPNSGQLALLFSSFLLMSIGAGGVRPCSIAFGADQFITKEENPNNERILQTYFNWYYASVGLSFVIAVTILVYIQDHFGWKLGFGIPVILMSLSILTFFLGSHLYVKVNANNSLFNGLAQVMVVAFKNRSLPYPANCKYHCSKGSDIVLPSQNLRFLNKACIIKDPENDINPDGSTSKPWNLCTVEQVEALKSLIRILPIWSTGIISYLIITQFSFGSLQAKSMDRHLTSNFQIPPASYGVFGIITLTLWASTYDRLVVPLLAKLTGHP…
Aquilegia coerulea	Aqcoe7G141400	AcoeNPF1.6		GGLRTIPFIIANESFQSVASVGILPNMILYMIYGY		K	L	MKRKHQSSEVFLQRVWFDPTLIDWVIRLIQLKPVNEKPIYSPYDVAKLLSSLPTCWLLMYSSYMSVQKVITNDSWFNTNSFREEKKGMNKNKISSMEDMEDSRKEVLAQKGGLRTIPFIIANESFQSVASVGILPNMILYMIYGYNMNIATGSSILSIWSSSQDFLSIFGAFISDAYLGRFRVIVLGSILSSLGMTLLWLTAMISNAKPPPCNSSHTGCQNPTFAQLAFLVLSLGLISIGGGCIKPCSMAFGADQLVGEHKLKKNERLVQSYFNWYYAAAAISSVIALTVVVYIQDQFGWKVGFGVPVILMLLSTAFFLGGSAIYVKMKGDKSLFIGLAQVLVAAIKNRHLPFPSDNSDGLYWQKKDSNLGVPSNKQRFLNKACIIKNPEEDFDEDGLA…
Aquilegia coerulea	Aqcoe2G131200	AcoeNPF2.1		GGWTTFPFVTVSLLGLSIAVAGWMTNLIVYLIQKF		R	E	MATKELPFSGEYMHDEEAPTKCVGQKKGGWTTFPFVTVSLLGLSIAVAGWMTNLIVYLIQKFNIKNIHATEIYNVVNGCTCFFPIVGAIIADSFVGNFFVILVSSILSLLGLVLLTLTATLDSLRPRDCKGDLETCEAPSQFQLAILFSAITLVSIGSGGTRFTLATMGADQFDKTKDQGTFFNWFFFTFYLATVIGITAIVYIEDNVSWGVGYILCLAINAIGLTIFICGKRYYRHIKPCGSPFTSLARVIVATIRKKKMVLSSESKDYYYGRIDETMFNAIIGPTSSFRFLNRAAMKTEGDAQQEGKLTESWSLCTVQHVEDFKSLIKIFPLWSTSIFLSTPIAIQMSLMVLQALTMDRHVGPHFSIPSSSFLVFTLLFTAISLSIFDRLLFPMWKK…
Aquilegia coerulea	Aqcoe2G131400	AcoeNPF2.2		GGWTTFPFITVSALGLSIAAAGWTTNLIVYLIQKF		R	E	MATKELPAYGDEYMHDEEEPTKCVGQRRGGWTTFPFITVSALGLSIAAAGWTTNLIVYLIQKFNIKSIHATEISNVVNGCTSFFPIVGAIIADSYVGNFFVILGSSILSLLGLVLLTLTATLDSLRPKDCKEHLETCEASSQFQLAILFSAITLVSIGMGGTRFTLATMGADQFDKRKDQGTFFNWYFFTFYLATIIGITAIVYVEDNVSWGLGYILCLAINAIGLAIFIFGKRYYRHIKPHGSPFTSIARVIVATIRKKKVLLSSESKDYYYGDIKGTFSPAVLGPTSRFRFLNRAAMKVEGDAQQQGKLSESWSLCTVQQVEDFKSLIKISPLWSSSIFLHTPIAIQMGLMVLQALAMDRHIGSHFSIPSSSFLVFTLLATAIALSVFDRFLFPVWK…
Aquilegia coerulea	Aqcoe1G488600	AcoeNPF2.3		GGWITFPFITVALTGLTIAASGWMTNLIVYLIEQF		R	E	MGTKEMPVSSDYKHDEEAPTTHVGSKQGGWITFPFITVALTGLTIAASGWMTNLIVYLIEQFNVKNIRATQISNIVNGSTNFFPIAGAIIADSYLGNFFVISVSSIISLLGLILFTLSATLDSLRPKACKQGLETCEAPSHFQLAILYSAITLASIGMGGTRFTIATLGANQFDKPKDQGAFFNWFFVALYMASITGITVIVYIEDNVSWGLGFGLCLVLNAIGLAVFVFGKQYYRHIKPDGSPFTSLARVIVATIRKMNIMVSSDNKDYYYGHTGETKLPVDQGPTSSFRFLNRAAMKTEGDTEQERELTESWNLCTVQQVEDLKTLLRIFPLWSTSIFLSTPIGIQSSLMVLQALSMDRHLGPHVKIPAGSFLVATLLATAFSLSVIDQFFFPAWKK…
Aquilegia coerulea	Aqcoe3G323600	AcoeNPF2.4		GGWNAMPYIMGNETFEKLASMSLIANLVVYLRTQY		R	E	METIVDQKDEGNDIEKGCANNIVKVESIKAGGWNAMPYIMGNETFEKLASMSLIANLVVYLRTQYNLDGIAAVTIFTVWHGTCNFAPLLGAFISDAYIGKFKTLIFGSLSSTLGMVVLAITAALPHLRPHPCLNGIECEQAKPWQLSILMAGLGFLVLGAGGIRPCNIAFGVDQFDIRTEKGKKDVESFYNWYYLTFTLALLIALTVVVYIQNSISWAWGLALPATFMVLSVLVFLAGSHLYVYVLPNGSVFGGMVKVVVAAFRKRHLTGLEYSLYEGQTEPGAETKMAHTERFKCLDKAAVITDRDVFDDKGLPVNEWRLCSIKQVEQLKSLIGILPVWASGITCFIIMDQQHTFGVQQAMQTDTHIRKFQVPPGSLGLTSMIALSIYIPIYEHVLLP…
Aquilegia coerulea	Aqcoe3G323300	AcoeNPF2.5		RGVKAMPYIIGNETFEKLGTIGTSSNMVVYLTTVF		R	E	MEKNDDDKKVHHDIEDHVDKQKINYRGVKAMPYIIGNETFEKLGTIGTSSNMVVYLTTVFNMKSASATTLVNVFNGTTNFAPLIGAFLSDAYFGRYKTLGFASISSLTGMFVIMLTAAITKLHPPHCGTKDTGHCIGPTTLQFAFLLLGFAFLVVGAGGIRPCNLAFGADQFNPNTESGKRGINSFFNWYYFTFTFAMMVSVTLIVYVQSDINWAIGLAIPTFLMFLSCATYFVGSRIYVKVKPEGSPLGRVVQVFVAAKKKRRLKLPENPHLSLFSYQPTGSINASLPYTDQFRFLDKAAIITPEDSIKPDGSAVDPWRLCGMQQVEEVKCIMRVIPIWASGIIYYTAIVQMHTYVVLQALQSDRRLGGSGFEVPAASYIVFAMVGLTFWIPIYDRII…
Aquilegia coerulea	Aqcoe3G323200	AcoeNPF2.6		RGVKAMPYILGNETFEKLGTIGTSSNMVVYLTTVF		R	E	MEKKDQQVHDVEKVDKQKINYRGVKAMPYILGNETFEKLGTIGTSSNMVVYLTTVFNMKSVSATTLVAVFSGTANIAPLIGAFLSDAYFGRFKTLGFASISSLMGMFVITLTAAISKLHPPHCGPEDIGHCIGPTIWQLAFLLCGFVFLIVGAGGIRPCNLPFGADQFNPNTEAGKRGINSFFNWYFFTFTFAMMVAVTLIVYVQSNINWAIGFAIPTFLMFLAVALFFMGSRIYVKVKPEGSPLTGVVQVFVAANKKRRLKLPESPHLSLFNYHPTDSINANLPYTDQFRFLDKAAIITPEDGVNPDGSAVDPWRLCGMQQVEEVKCIMRILPIWVSGIVYYTTIVHTHTYAVLQALQSDRHLGGNNFEVPAASYIVFSMIGLTIWIPIYDRLIVPTL…
Aquilegia coerulea	Aqcoe3G323500	AcoeNPF2.7		GGWRSMPYVLGNETFERLATIGLLANIMVYLLNEY		R	E	MKENNSSSTPSWLSCSFKCFPMSSSSSSSPVKEKQEKYDIVEETTTPKRKPGGWRSMPYVLGNETFERLATIGLLANIMVYLLNEYHMDQVFATNVINIWSGTTNFGPLIGAYISDAHIGKFKTLAFASIASLLGMISLTLTAAIPQLRPPRCTKIQLQRDQCMGPTKGQLGILYMSLGFLSIGAAGIRPCSLPFGVDQFDSTTDEGRKGIASFFNWYYFTFTIVIMIALTLIVYIQDSLSWVWGLGIPTSLMFCSIILFFIGTRVYMYVPPGGSVFSGIGQVFAAAYKKRGLKLPSEEELPHVVYDPSVKGTTITSKLPLTHQFSFLTKAAVVLEGEVGEDGSRLDKWSICSVQQVEEVKCLLRVIPIWASGIICFTSMSQQGTFTVSQALKMDRHLG…
Aquilegia coerulea	Aqcoe3G041100	AcoeNPF3.1		GGARTLPFIFSNEICERLAVVGFAVNMMSYLTLEL		R	E	MEEKQVEKVVEKKKGGARTLPFIFSNEICERLAVVGFAVNMMSYLTLELHLPLTKSANILTNFAGTSILTTFAGAFIADAYAGRYWTIIWASFIYLLAMTSLTLSASLPGLRPPSCKGNEVCKEANEAQLSLLYVSLLLSGIAGGGLRCCVVPFGADQFDESDPKNKAKSWNFFNWYYIVMGLSILISVTVIVYIQENVGWGWGLGIPTVIWFFSIVLFIAGSKRYRILSPTGSPFTRLFQVMVAAVKKRRLPKVSDPTLLYQDDELDASIIANGKLLHTKQLKVLDKAAMMIEEDKLPSGQLNLWRVSTVHRVEELKSILRMGPIWASGLLLTAASANQGTFTIQQARSMDPHLSSSFQIPPASMSVFTIVTMIITVVFYDRVFIPVARHFTGVDRGI…
Aquilegia coerulea	Aqcoe3G401000	AcoeNPF3.2		GGLRTMPFIFANEVSEKLAVVGFSANMVSYLTEEL		R	E	MSGEKMEGNQTSSNVQRRKGGLRTMPFIFANEVSEKLAVVGFSANMVSYLTEELHLPLTKAANTLTNFGGTASLTPLIGAFIADSFAGRFWTITVASIIYLIGMISLTASAVLPSMRPPPCEENQVCQVANSSQLAILYVSLLLTSIGSGGIRPCVVSFGADQFDGPDKKQKTRTWKFFNWYYFGMGVSILVAVTVIVYVQDNVGWGWGLGIPTIAMFLSIITFALGYRLYQNMDPVGSPFTRLIQVIVAASKKRKLPMVSDPNLLYENEELDAGISTTGKLLHSKQFSFLDKAAIITDEDDPKSPNLWRLNTVHRVEELKSVIRMGPIWAAGIVLITAYVQQGTFSLRQAKTMNRHLTKSFEIPAGSMTVFTMVFMLSTITLYDRLLIRIARHYTGLD…
Aquilegia coerulea	Aqcoe3G041200	AcoeNPF3.3		GGARTLPFIFANEVCERLAIAGFGANLMSYLTQVL		R	D	MEETTIEKKKGGARTLPFIFANEVCERLAIAGFGANLMSYLTQVLHLPLTKAANILTNFGGSLTLTMFVGAFIADSFAGRFWTITVASVMYLLSMITMTLSATLPGLNPPSCKGNEVCKVANEGQLSVFYLCLVLAAIGAGGLRPCVVAFGADQFDESNPKQKAKPWNFFNWYFIVMGLSILVAVTVFVYIQDHVGWGWGIGIPTVIWFFSIVFFVGGYRMYQMVDPSGSPFTRLLQVVVAAFTKRRLSRVSNPTLLYEDDEMDASIIANGKLLHTKQLQFLDKAAVLVEEDKLPSGRLNLWRVSTVHRVEELKCILRMAPIWAAGLLYITASAQQGTFTIQQARTMNRHITPSLQIPPASMSLFNTIAMLITVTLYDRAFIPIARRFTGVDRGISYLH…
Aquilegia coerulea	Aqcoe2G409900	AcoeNPF4.1		GGIKCAVIACVVEVLENLVFISNASNFVTYFINSM		K	D	MSMAHGEILEDEEYVNWRGRKIQSTKYGGIKCAVIACVVEVLENLVFISNASNFVTYFINSMHYPTAKAANMVTNFMGSAFLLTIFGGFISDSFISRFWTFMLFGIVELLGLIILAVQASDKSLLPAIGHQPSRGQEALLYLGLYAMATGVGGAKATLEAHGADQLDKSNKQLISSFFNWFFFCLSTGGIISATFMVWVEENKGWQTSFRLNIGLFSVALCIFASVVTLYRNKRPAGSPLTRIAKVLWHTARNWKSSLPFVQTPNGISHKKLKFLDKATINDAVSWEQVEETRTFLCLLPIFASTIMMNCCVAQLTTFSVQQGRVMNRKLGHNFEVPPASLSVIPLVVILSSIFLYEHLAARFMKNTPSKNNIFTPIKRIGLGLLLTSVAMVVAALVEI…
Aquilegia coerulea	Aqcoe5G216600	AcoeNPF4.2		GGMRAATFVLGLLAFEIMAIAAVGNNLITYVFNDM		K	E	MDIETNTRQNFKGESMSLVEDDSVDWKGKSCKLNKHGGMRAATFVLGLLAFEIMAIAAVGNNLITYVFNDMHFSLSQSANIVTNFIGTVFLLSLVGGFLSDSYLGSFWTMLIFGFIELSGFILLSVQAHLPQLRPPQCNMLSAGEHCLEAKGLKALIFFAALYLVALGSGCVKPNIISHGADQFSKQDPRQSKKLSTYFNAAYFAFSVGELVALTVLVWVQTRSGMDVGFGVSAAAMAMGLISLISGTLVYRNKPPRGSIFTPIAQVFVAAFAKRKQVRPSNPEMLHGTQAHTSHMITTSSNGSLLHTERFRFLDKACIKVMQDGTNNKENPWRLCTVSQVEQVKIIISVVPIFACTIIFNTILAQLQTFSVQQGSLMNAQLTKKFQIPSASLQSIPYI…
Aquilegia coerulea	Aqcoe3G325700	AcoeNPF4.3		GGMVAASFVLVVEILENLAFLANASNLVIYLSKFM		K	D	MEEGHQLERWEGYVDWKHRPAMRGHHGGMVAASFVLVVEILENLAFLANASNLVIYLSKFMHISPSKSANTVTNFMGTAFLLALLGGFLSDAFLTTYNMYLISAVIEFFGLVMLTVQAHLPLLKPPPCERVGTENICQEVSGGKALMLFGGLYLIALGVGGIKGSLATHGAEQLDDNTPQGRKQRSTFFNYFVFCLSFGALIAVTLVVWIEDNVGWQWGLGISTATIFLSIPVFLAGSAKYRNKIPSGSPLTTIAKVLASALLNSCITRSPSNAVASMVTSPAYPTQTTEQEEMDKAELTIQTHTQDFKFLDRAIVSKPIHPVLGCTKEQVEEVKIVCRILPIFLCTVMLNCCLAQLSTFSVQQADTMDTKLGSMKVPPASLPVFPVIFIMILAPLYDH…
Aquilegia coerulea	Aquca_074_00085	AcoeNPF4.4		GGMVAASFVLVVEVLENLAYLANASNLVLYLSKFM		K	D	MVAASFVLVVEVLENLAYLANASNLVLYLSKFMHFSPSRSANIVTNFMGTAFLLALLGGFLSDAFFTTYQIYLISALIEFMGLLILTVQAKMPSLKPPSCDPINSSIPCQEVSDGKAVMLFGGLYLIALGVGGIKGSLPAHGAEQFDESTIGGRKQRSTFFNYFVFCLSCGALVAVTLVVWVEDNKGWQWGFGISTATILLSIPIFFAGSATYTNKKPTGSPLTTIAKVRMLKATQQNPRLIPLTKSILTVSLSWSNDVRFNAQVVIAATFSTCINRTPSNAVMSMNTSPTNPVQTPKEEEQQKVKEELELQTLTKGLKFLNKAAKNKPIHQALECTVQEVEEVKVIFRIFPIFACTIMLNCCLAQLSTFSVEQAASMDTKIGSLKVPPASLPVFPVVF…
Aquilegia coerulea	Aqcoe1G070200	AcoeNPF4.5		GGINAAMFIFVMTALENMANLGTSVNLMTYFYFHM		K	D	MANLGTSVNLMTYFYFHMHYDIPESADMVTHFMATSFLLSLVGALFTDAYRSKGFMILALQAQIKSLHLPQCDMFESTIECEHVSGRKSIILFTGLYLVALGSGGLKAALPTLGADQFDENDLKEQRLVSSFFNFFLFSLCVGACIGDVFIVWLQNNEGWDVAFSISSSAILLGLFILSLGYSKFRNRLPTGSPVTKILNVLVATFRNRNVDLPSNSEDLYEEKPVCHNNKSMFDDHERLQHTTQFRFLDRAAIMPTVTTGRKLCTITQVEEVKILIRMLPIFASTILMNTCLAQLQTFSIQQGVTMDKKLGSLEISSASVPIIPMAFIVILTPLYDRVFVPFARRFTGLETGITHLQRVGIGLVLSIFSMTAAAIVEIKRKGIAGEYNLVHANPNISP…
Aquilegia coerulea	Aqcoe6G096800	AcoeNPF4.6		GGNRAVLFVYAMQGLENMAFVSNAMSLVVYFYGYM		K	D	MGICRDDNTQQIQPRKRGGNRAVLFVYAMQGLENMAFVSNAMSLVVYFYGYMNFSLTKSATTLTNWMGTSFLLALLGGFLSDTYLSRFKTTVLFGCIEVVGYALLTVQAHFTLLRPFPCKNVPPGNQCEAADNGQLALLFSGLYLVALGTGGVKGGLPSLGADQFDDKDPKEKAQLSSYFNWLLFSLTIGAVFGVIFLVWISTNQGWDLAFGICAVAVFFAVLFLCMGKSFYRNNNPSGSPITRILQVFVAAIRNRNLPIPVSTDELHELYDKESGMGTEILQRSDQFRFFDRAAIVMNAQGTSSPNRTGSWHLCSVTQVEETKILIRMLPIIVSTIFMNTCLAQLQTFSVQQSLTMDTNLFGFRVPGASLPVIPLIIMAFLVPIYERFFVPIARKFTG…
Aquilegia coerulea	Aqcoe4G240600	AcoeNPF4.7		GGFRATIFVYVLIAFENMGFVANMSSLVLYFLFVM		R	D	MEDSKVQQYWKPGQGGFRATIFVYVLIAFENMGFVANMSSLVLYFLFVMHFGVSGSSNTLTNFLGSTFMLALIGGFISDTYLSRLHTCLIFGVVEVLALVIITIQAHYPSLHPDPLCPSNCLKGSHAFMFYTSLALYALGAGGMRGALPALGGEQFDPKDPKEKKALTSYFNWLLFSLTLGASFGVTVIVKLGMDHGWDVAFFICMLACVVGFIVLAIGKPFYRVKPPGDSPILRIIQVIVAAFRNRKLKLPEETEELYEINDKESSEDYEKLAITKQFRLLSKAAILSKDSAPGPWEVCTVTQVEEVKILIRMLPIIGSTIIMNTCLAQLQTFSVQQGQAMNRFLGTFEVPAPSVPVILLLFMAILIPVYEFVFIPVARKFTHHPAGITQLQRVGVGL…
Aquilegia coerulea	Aqcoe2G239000	AcoeNPF4.8		GGFRASMFLFVLVALENMGFVANMASMVLYFLLVM		R	D	MEENKVEFGTGYKSLEQCDKRKGGFRASMFLFVLVALENMGFVANMASMVLYFLLVMHFDLAGSANTLTNLMGSIYLLSVFGGFISDTYLTRFNTCLIFGTIEVLALGMFTIQAHIHKLQPEACSNSPCVKGGKALMFYSSLCLLALGAGAMRGAIPALGGDQFDQKDEKGKKSLSSFFNWLLLSTTLGSTIGVTVIVWISMNKGWDLGFLIITLATFLGFVVLAIGKPFFHIETPGDSPIIRVIQVIVVAIRNRRLSLPDNHDELYDISEDATINDDKIQHTNQFRSLDKAAILRPDSSTGPWKVCTVTQVEEVKILTRMLPILASTIIVNTCLAQLQTFSVQQGNIMDLHLGSFKIPPASIPVIPLLFMAVLLPFYELIFVPLARKITNHASGITQL…
Aquilegia coerulea	Aqcoe4G239900	AcoeNPF4.9		GGDKATIFILVMMGLENIGFITLMFTAVLYFYSVM		R	D	MMKSSSRQGGDKATIFILVMMGLENIGFITLMFTAVLYFYSVMHFDLSASSTTTTNFAGTTLLLSLLGGFISDAYMTRLNTCLVFGVLELLGYTLMIIQSHYKKLQPDPCNDSKCVKGGQALMLYTSIGLFALGAGAIRGCVPALGADQYDRKNPKEQKQLSRFFNWYMLCTTLGATIGITIVVWVNTHKGWDKGFLISVICAFVGLLIIASGKPLYRVRVPGDSALSRILQVLVVSIKNMKEQLPEDSNALYENHDQESVLNEEHILHTDQFRLLDKAAIIPAGYKLPAKWRVCTVTQVEEVKILTRMMPIILSTILMNTCLAQLQTLSVQQGTLMDNHIGSFKFPAASIPVIPLIFMNILLPIYEFIFVPAARKLTGHPNGITQLQRVGIGLVLSAI…
Aquilegia coerulea	Aqcoe4G240200	AcoeNPF4.10		GGHRATIFIFLMLGLENIGFVANMVSLVLYFLYVM		R	D	MMQGEGEAASVTNGVLQQTRNPKQGGHRATIFIFLMLGLENIGFVANMVSLVLYFLYVMRFDPSGSATTTTNYLGSVFMLTLVGGFISDTYMNRLNTCLISGALELLGYLLMIIQAHYNKLQPKPCNKSSCVEGGEALMLYASMCLLAIGAGGVRGSVPALGADQFDQNNPMERKYLARFFNWLLLSITIGASLGVTIVVWVSTNKGWDKGFLISMLCAFVGLIIIASGKSFYRVRIPGDSSLSRIFQENTNELYETRDQECGLGEVQILHTDQFRLLDKAAILAIGEKPRKWGVCTVTQVEEVKILTRMMPILISTIIMNAAFAQLQTFSVQQGAIMNTKIGTFEVPPASIPVIPLVCMSILIPIYEFFFVPVIRKVTGHPNGITHLQRVGVGLVLSV…
Aquilegia coerulea	Aqcoe4G240300	AcoeNPF4.11		GGSRASLFIYLAMGFGNIGFVANMTSMVLYFYFVM		R	D	MACQCQAGSEKGYIRLLLRAPRKPSSFLFSDHGENDAPAGGTVAAFQPVKNSKKGGSRASLFIYLAMGFGNIGFVANMTSMVLYFYFVMHFDLPGSATTTTNYLGSVFMLTLVGGFISDTYMNRLNTFLSFAVLELLGYVLMIIQSHYKKLQPEPCINDSRCVKGGEALMLYASLCLLAIGAGGLRGSAPALGADQFDRKNPMERKYLARFFNWLLLSTTIGASIGVTIVVWVSMNKGWDKGFIISMFCAFAGFIVITSGKPFYRIRVPGESSLSRIFQVLVVMVKNRKEQLREGTNELYEIQDKEAGLSEVQIPRTDQFRLLDKAAILRIGVKPKKWGVCTVTQVEEVKILTRMTPIIISTIIMNTCLAQLQTVSVQQGTFMNTYIRSFEVPSASIPV…
Aquilegia coerulea	Aqcoe4G024400	AcoeNPF4.12		GGMHISILVLAPFAFENMATFALSVNLITYFTGVM		K	D	MDEKVELVEGRVDWKGRPARKDKHGGMHISILVLAPFAFENMATFALSVNLITYFTGVMHYNIADAANVLTNYLGTSYILTIAIAFLADTYIGRFKATTVSAFLEFLGLALLTIQAHYSTLRPPPCNIFDPTSVCEKVSGGNVAFMFIGLYLVAIGSGGIKAALPAHGADQFDEKDPKEFKQMSSYFNWFLLSVCLGGAVSLTFIVWVQTNKGWDQGFGISTIAMFLGLIVFVGGLPRYRIHVIKGPNPLTQIFQVYVASIRNRKLTLPENPEELYEIGCDNEAGVEEEFLPHQKSLRFLDKAAIQISPVSQPEDVNPWKLCRVTQVENSKIILGLIPIFCCTIIMSTCLAQLQTFSIQQGVTMDTKISGSFHIPPASLPILPVGFMIILIPVYDRLLV…
Aquilegia coerulea	Aqcoe1G397500	AcoeNPF5.1		GKWKACSFLVGYEAFERMAFYGVASNLVVYLTTQL		K	D	MDSKDYTKDGSVDLRGRPVLASTTGKWKACSFLVGYEAFERMAFYGVASNLVVYLTTQLHEDTVSSVRNVNNWSGSVWMTPILGAYIADTYMGRFWTFTISSLIYVMGMVLLTLAVSLKSFKPTCSNGICNKATTSQIAFFYSSLYIIAIGAGGTKPNISTFGADQFDDFNPQEKELKVSFFNWWMFSSFLGALIATLGLVYIQENVGWGLGYGIPTLGLLLSLVIFYYGSPSYRHKPRKSKSPAKNIVRVPIVAFSNRNLELPSSPLELHEVEPQHYMITGKRRILHTPAFRFLDKAAIKDANMEGTSSLHPCTVTQVEETKLVLGMFLIWLVSLIPSTIWAQVNTLFVKQGTTLDRLVGHNFQIPAASLGSFITLSMLISVPMYDRYFVPMMRRKTG…
Aquilegia coerulea	Aqcoe2G380700	AcoeNPF5.2		GRWKACSFIVGYEVFERMAYYGIASNLVVYLTSRL		K	D	MKEVEEKTIGLGVGIDDFTQDGTVDLKGQPILRSKGGRWKACSFIVGYEVFERMAYYGIASNLVVYLTSRLHEGTVTSSNNVTNWVGTVWITPILGAYIADAHLGRYWTFVISAAIYLMGMCLLTMVVSIPALRPPSCAPGVEDFNCEKASTFQVGIFYCALYIIAVGTGGTKPNISTMGADQFDEYEPKEKIQKLSFFNWWMFSIFFGTLFANTFLIYIQDKVGWTVGYVLPTLGLGISILVFLVGTPFYRHKPPSGSPFTRMAKVLVAALKKWNVTVPNNPKDLHELGMEVYAKTGKSRIDNTPALRILDKAAVKSGTNDPWTLCPVTQVEETKQMIKMIPILMATTIPSTMLAQTHTLFIKQGATLNRHIGPHFEIPPACLTAFVTIFMLISLVIY…
Aquilegia coerulea	Aqcoe7G268000	AcoeNPF5.3		GGWTACSFVVVYEVFERMAYFGISSNLVLYLTNKL		K	D	MEEAPGEFTQDGTVDLKGNPILRSKRGGWTACSFVVVYEVFERMAYFGISSNLVLYLTNKLHQGTVASANNVTNWVGTVWLTPILGAYVADAHLGRYWTFLIASAIYLSGMCLLTVTVSIPALRAPPCHEVNLADCKHASRLQLAVFYTALYILAIGTGGTKPNISTIGADQFDDFEPKEKTQKLSFFNWWTFSIFFGTLFANTFLVYIQDNVGWSLGYGLPTCGLAISILIFLAGTPFYRHRVPTGSPFTRMSRVIVAAIRKSRIPVPNDPKELYELDAEEYAQNGKYRIDATPSLRFLNKAAVKTGSNDPWMLSSVTQVEETKQMIRMLPVLIATIVPSTMVAQVNTLFVKQGTTLNRALNSFQIPPASLTAFVTLSMLISVVIYDRIFVRIMSKWT…
Aquilegia coerulea	Aqcoe5G019500	AcoeNPF5.4		GGWKACSFVVVYEVFERMAYYGISSNLVIYLTNKL		K	D	MEEARSEFTQDGTVDLKGNPVLRSKRGGWKACSFVVVYEVFERMAYYGISSNLVIYLTNKLHQGTVTSSNNVTNWVGTIWMTPVLGAYVADAHLGRYWTFVIASFIYLSGMCLLTVTVSIPALRAPPCHQADVADCKQASTLQLAVFYTGLYILAIGTGGTKPNISTIGADQFDDFEPKEKKQKLSFFNWWMFSIFFGTLFANTFLVYIQDNVGWSVGYGLPTAGLAVSIIIFLAGTPFYRHRVPAGSAFIKMSRVIVAALRKWNVPEPSDPKELYELDLVEYAKNGKYRIDSTPSLRILNKAAVKTNSKDPWMLCSVTEVEETKQMLRMIPILIATFVPSVMIAQINTLFIKQGTTLNRNINSFKIPPASLVGFVTLSMLISVVLYDRFFVKITRKWT…
Aquilegia coerulea	Aqcoe1G309100	AcoeNPF5.5		GGWASSVYLIGAEILEQFAMLGATGNLITYLTDIL		K	D	MDSSIISPPINVQQKDSFKGGWASSVYLIGAEILEQFAMLGATGNLITYLTDILHEPTATAAKNVNIFNGAVTLSPILGAFVADAYFGRFKTALLSSLIYVMGLVMLILSAWMVPLEFRPVPFFLSLYMIAIGNGGHKPCLQTFGADQFSENNLEEIKAKSAFFNWWYFGICFGASAGMLIIFYVQDYIGWVAGFVISAVAMAVGLVIFLLGKRSYRQHIPSGSPLTRIMQVFAGAICKHHLCVSKDNCTEWYEEGSDEGFGAQPSVQTLPRTSSFKFLDKAAILDDKDAMGVTENYWRLCTVTQVEEVKLLLHLVPIWLSCLMYAIVFAQGGTFFTKQGSTMDTSIGKSFYVSPASLPVVIALTVLLFVPIYDKLLIPFARRFTGFQSGITMLQRIGF…
Aquilegia coerulea	Aqcoe2G233300	AcoeNPF5.10		GAWKAALFIVVIEFSERLSYFGLSANLIIYLTKVL		K	D	MKREGEVEEQKWVLDSSLDHKGKLPVRASTGAWKAALFIVVIEFSERLSYFGLSANLIIYLTKVLHFNLKNAAESVNYWAGVTTMMPLLGGFLADGYVGRFYMVLLSSFIYVMGLCLLTMTQLIPSLKACHMEKCDKPEKLHEVVFFIAIYLVSLATGGHKPSLESFGADQFDDNHPEERKKKMSFFNWWNSALCGGLLLGVTVIIYIQDYVSWAASYIILTVVICITIILFYLGKPVYRYRVPKGSPLTPLLQVLVAAIAKRNLPYPSDTAQLNHVSYHSDNDQRIRLCHTNKLRAAILEDVKDEEKGSSDQLRNPWRLSTVSQVEELKLVLNMIPIWCSTLVFGLSIAQIGTFFIKQGVTMNRKLGNHFEIPPASIFSLTAIGMILSISMYDKVLEP…
Aquilegia coerulea	Aqcoe1G095400	AcoeNPF5.11		GVWKAALFIIAIEFSERLTYFGIATNLINYLTKVI		K	D	MKQALNKTMTMSSQSVEVDEEKWVHDSSLDHHGRTPLRASTGVWKAALFIIAIEFSERLTYFGIATNLINYLTKVIHQDLKTAAKSVNYWSGVTTMMPLLGGFLADAYFGRFFMVLISSIIYLMGLSLLTMSELVPSLKPCEIVTCEKPKKLHAVFFFLGIYMISIATGGHKPSLESFGADQFDEDHSKERKQKMSYFNWWSTGLCCGLLLGVTVIVYIQDEVSWAAADIALTVIMAISIIIFLSGKRFYRYRLPEGSPLTPMLHVLVAAITKRKLPHPSDPALLYEVPKSQKVHMRLLCHTNKLSFLDKAAIIEDREKGSTDEQQSPWRLATVTRVEELKLVLNTFPIWFTTLAFGLCVAQASTFFLKQGSTMNRKIWNGFEIPPASIYSLAAIGLII…
Aquilegia coerulea	Aqcoe3G308900	AcoeNPF5.12		GVGKSCILVIVVAGVERFAFKGVASNLVTYLTDVV		N	D	MDEGRTSKGVGKSCILVIVVAGVERFAFKGVASNLVTYLTDVVKLSNSSAAKTVNSWCGVTFMLPLLGAFLADSFFDRYSTILASSFLYVLGLVALTSTAFVWESIPSSKASCSFLLLSLLIISLGQGGYNPCLQAFGAEQLHNDEELPLGKKDQISDVKKSSFFKWWYFGICTGSLLGVSCMSYLQDTFGWGLGFTIPTIAMAISILPFSCGNQCYIHKEPKGGGNKRIQDLIQSIKATASKMISGKITLSAKEVVELELEEKPLCNQKFEYTKSLTEESNNNVASDAKAILRLLPIWAMLLMFAIIFQQPATFFTKQGMTMKRNIGKEFLIPPASLQSAINISIILLMPLYDKIVIPIMRIITQDDKGINVMQRMGIGMFLSIIAMAIAAFVETKRL…
Aquilegia coerulea	Aqcoe6G006500	AcoeNPF5.13		GGWRSASFIIGVEVAERFAYYGISSNLITYLTGPL		K	D	MFSNRGDGAVVSGESVAPLLGDTEFNEEVEFVEGVVNYKGYPVIRSKYGGWRSASFIIGVEVAERFAYYGISSNLITYLTGPLHQSTAKAAENVNVWSGVASMLPLIGAFVADSYLGRYRTILFSSLLYVLALGLLTLSAVLPFPSSPDCPDNENNSSCSSPSILQVIFFFFSLYLVAVAQSGHKPCVQAFGADQFDERDPVESKSKSSFFNWWYFGLCAGTAVTLFVLNYIQDNLNWGLGFGIPCLSMAVALVVFLLGTSTYRYNFREDEKSPFVRIAQVFVAAAKNRRTTTSSLLALEETKTTSDHQFKFLDKALTSESVNSVDLGKDWEVCSVSQVEDAKMVLRLVPIWATCLLYAIVFAQSSTFFTKQGSTMDRSMGSSFKIPAATLQTFISLSI…
Aquilegia coerulea	Aqcoe5G331000	AcoeNPF6.1		GGWIAAFFIFGNEMAERMAYFGLSVNMVAFMFYIM		R	E	MESREIKSPVPESPVTPAGVANFDGSSRRKKLGIYFLESDDRRTALGGGYVAGGTTPVNIHGKPITNLSKTGGWIAAFFIFGNEMAERMAYFGLSVNMVAFMFYIMHQPFADSANAVNIFLGISQASSVLGGFLADAYLGRYWTIAIFTTIYLAGLTGITLCASMSVFLPNQEHCDQLSLLLGNCEQAKPWQMLYLNAVLYITGFGAAGIRPCVSSFGADQFDERSKDYKSHLDRFFNFFYLSVTIGAIIAFTAVVYIQMQRGWGAAFGSLAIAMGVSNLLFFIGTPLYRHRLPGGSPLTRVAQVLVGAFRKRKKPFSSSELVGLYEVPGKRSSIKGSGKIPHTDDFRCLDKAALRLKEDGDDPSPWVLCTVTQVEEVKILLKLLPIPACTIMLNIVLT…
Aquilegia coerulea	Aqcoe7G389900	AcoeNPF6.2		GGWVRAAQILGIEICERLSTMGIAVNLVTYLTGTM		K	E	MEEKLGWAVADAVDYRGLPADRSKTGGWVRAAQILGIEICERLSTMGIAVNLVTYLTGTMHLPSATSANIVTDFMGTSFLLCLLGGFLADSFLGRYKTIAIFTVVQILGTGLLAISTKLPQLHPTPCENTASETCKQANGIQMGILYMSLYLIALGTGGLKSSVSGFGTDQFDDKDEKEKTQMAFFFNRFLFFISMGTLTAVTVLVYIQDEVGRSWAYGICSVSMFIAVIIFLSGTKRYRYKKGSGSPIVQIFQVLAASIEKRKLNMPSNIGLLYEDFPQATRIHHTEQFCCLDKAAIIVEGDFEKNGSSSPNPWKLCSVTKIEEVKMMIRLLPIWATTIIFWTTYAQMITFSVEQATTMNRKIGNFQIPAGSLTVFFVGAILLTLAVYDRLIMPFWKR…
Aquilegia coerulea	Aqcoe7G390000	AcoeNPF6.3		GGWVRAAQILAIEICERLSTMGIAVNLVVYLTGTM		K	E	MEEKLGWSVSDAVDYKGFPADRSKTGGWVRAAQILAIEICERLSTMGIAVNLVVYLTGTMHLPSATSANIVTDFMGTSFLLCLLGGFIADSFLGRYKTIAIFALVQAVGIGILAVSSKLPQMHPPPCKIGTSEICRKANGFQMGILYLSLYLIAVGTGGLKSSVSGFGTDQFDVKDEKEKTQMTYFFNRFMVCISGGALFAVTVLVYIQDEVGRSWGYGICSGVTFLAVFVFLSGTKKYRYKKGSGSPLVQIFQVVVASVKKRKLNMPANISSLYEDFPEGSRIHHSDQFHCLDKAAIIAEGEFENNGSSSPNPWKLCSVTRIEEVKMMIRLLPIWATTIIFWTAYAQMITFSVEQANTMERSIGKFLIPAGSLTGFFIGSILVVLAIYDRLIMPLWKR…
Aquilegia coerulea	Aqcoe7G092400	AcoeNPF6.4		GGWTSAARILGVELNERLTTLGIAVNLVTYLTGTM		K	E	MALPQTKGTADNILSDAWDYKGHPAEKSKTGGWTSAARILGVELNERLTTLGIAVNLVTYLTGTMHLGSAVSANAVTNFLGTSFMLCLLGGFVADTFLGRYLTISLFATVQAIGVTILTISTAVPALQPPKCTPNTPCDEANSLQLTVLYIALYLTALGTGGLKSSVSGLGSDQFDESDQHEKKQMTNFFNWFFFFISLGSLAAVTVLVYIQDNLGRKWGYGICAFAIFLGLIIFLSGTRKYRFKKLVGSPLTQIAMVFLAAWRKRHMDLPSDSSILYNNVDEDSIKGQKGKKQKLPHSKQFRFLDKAAIKYADMESDSPVVLDRTWLSTLTDVEEVKMVIRMLPIWATTIMFWTVYAQMTTFSVSQATTMNRDIGSFQIPAGSLTVFFVASILLTVPV…
Aquilegia coerulea	Aqcoe1G340900	AcoeNPF6.5		GGWLAAGLILGTELAERICVNGISMNLVTYLVGDL		K	E	MVLAGSHSDGGENETVVDFKGKPFDKSRTGGWLAAGLILGTELAERICVNGISMNLVTYLVGDLHISAAKSANIVTNFMGTLNLLALLGGFLADAKLGRYLTVAIFSVITAMGVTLLTVATTIPSMKPPACSDYRRLHHGATTIPSIEANGGQLAMLYVALYTIALGGGGIKANVSGFGSDQFDVKDPKEEKAMIFFFNRFYFCISLGSLFAVTILVYIQDNVGRDYGYGISAGAMAIAVIILLVGTPFYRYKKPKGSPLTIIWRVGYLAWMKRKLPYPSDSSMLNEYHNTKAPHTQRLRCLDKAAVIDDSEAKEIRTKSPWVVSTVTEIEEVKMVLKLIPIWSTCILFWTVYSQMTTFSVEQATIMNRNIGSFVIPAGSLSFFLIVTILIFTSLNEKL…
Aquilegia coerulea	Aqcoe7G074100	AcoeNPF7.1		GGWKSGLLLLVNQGLGALAFVAVEVNLVLFSTRVL		E	E	MEAVHQESNLQAGSSSIEPINMTVQDANERQNDEHTRDGSTDCLGRPADKGKTGGWKSGLLLLVNQGLGALAFVAVEVNLVLFSTRVLKQTNAEAANTFSQWMGTVSFFSLIGAFLSDSYLGRYMTCVIFQVIFLLGLIMLSTVSYFSLLTPHGCGKVGFLCDSQSKLDMAVFYMSIYLIALGNGGYEPSLATLGADQFDEEDENEKRSKVSFFSYFYIALNLGSMLSETVLAYMQNLGKWVLGFWISTACGFIGLAVFLSGSLRYRHFKPCGNPISRFSQVIVASFKKMKLEIPPNGEGLHESHANAGATSGARKIHHTNDFRFLDRAAVISPEDMVIMTTRSDGFDPWSVCTVTQVEEVKCVLRLIPIWLCTIFYFLGFIQMLSLFVEQGAAMYTKI…
Aquilegia coerulea	Aqcoe7G353800	AcoeNPF7.2		GGWKSASLLLVNQGLATLAFFGVGVNLVLFLTRVL		Q	E	MEAIALELNNLTPKVDCVSKESIEDEGKLNSLTLSTTKKYSGGWKSASLLLVNQGLATLAFFGVGVNLVLFLTRVLQYDNAEAANNVSKWTGTVYLFSLVGAFLSDSYWGRYLTCIIFQIIFLVGLVLLSLSSWLFLIKPNGCGDATTKCMPTSDLGVGIFYISIYLIALGYGGYQPTIATFGADQFNEADPMQRHSKAVFFCYFYFALNVGSLFSNTILVFFEDRGQWIIGFWASAVSAALGIVLFCVGTYGYRYLKPCGNPLTRVAQVFVATFKKWNVTVPDDTSKLFEVEGSESAIKGSRKILHSEEIRFLDKAATVTEKDFHGPRNHNPWRLCTVTQVQEVKCIMKMLPIWLCTIIYSVVFTQMASLFVEQGDVMNCQFGKFRLPAASMSAFDII…
Aquilegia coerulea	Aqcoe3G237900	AcoeNPF7.3		GTWVAGYIILVNQGLATLAFFGVGVNLVLFLTRVL		Q	E	MASFDVSKEVKLKELRDVEGDDEKECTLDGTVDGRGRPALRGSTGTWVAGYIILVNQGLATLAFFGVGVNLVLFLTRVLQQNNADAANNVSKWTGTVYIFSLVGAFLSDSYWGRYKTCAIFQGIFVMGLVSLSLTSYMFLVKPNGCGDEEHPCKKHTSLEIGLFYVSTYMVALGNGGYQPNIATFGADQFDEEHPKEGHSKVAFFSYFYLALNLGSLFSNTVLGYFEDHGLWTLGFWVSTGSAFIALVLFLIGTPRYRHFKPSGNPISRVSQVVVAATKKWTLKVPAGSDVLYEVEGKECAIQGGRKMLHTRGFKFLDRAAYVTSDDFGQENKNHPSPWRLCTVTQVEEVKCILRLLPIWLCTILYSVVFTQMASLFVEQGAAMNTTVGHFRVPPAGMS…
Aquilegia coerulea	Aqcoe2G255800	AcoeNPF8.1		GTWKACPFILGNEFCERLAYYGMSTNLVNYLQHRY		K	E	MGDIIDVYTKDGTINHCKEPTDKRKTGTWKACPFILGNEFCERLAYYGMSTNLVNYLQHRYNMGTASAANAVLLWSGTCYITPLVGAFLADAYFGRYWIIAVFSMIYVFGMAMLTSTASFPWIKPSCDIKGICNPKTFQTDLMFIALYLIALGTGGIKPCVSSFGADQFDDTDEDEKKKKSSYFNWFYVSINIGALIASSVLVYVQTNVGWGIGFGIPAIAMAIAVVSFFSGRKFYRLQKPGGSPLTRIAQVIVASFRKFNVKVPADPNSLYGITEGENIIEGSRKLNHTEGLRFFDKAAVTELEEDVKGPVKPWRLCSVTQVEELKCIVRLLPIWVTGIIFSAVYGQMSTMFVLQGNTMDPHLGKGFKIPSASLSIFDTISVIIWVLVYNYLIVPVAR…
Aquilegia coerulea	Aqcoe1G083500	AcoeNPF8.2		GNWKACYFILGNELCERLAYYGMSTNLVNYLQLHY		K	E	MADIGVDTYTKDGTTNRKGKPADKKETGNWKACYFILGNELCERLAYYGMSTNLVNYLQLHYNMGNADAAKAVSVWSGTCYITPLVGAFLADAYFGRYWVIFVFSILYALGMALLTLTAWIPGIKPSSCNANGICNPKKFQTNLMFVALYLIAIGTGGIKPCVSSFGADQFDDSDEAEKKQKNSYFNWFYFSINVGALIASSVLVYIQMNVGWAIGFGIPAIAMGTAALAFVLGTWMYRFQKPGGSPLTRIAQVIVASFRKCNVKVPADPNSLYETVEGEKTIEGSRKLKHTEGLRFFDKAAVTEQEEDIKGPVKPWSLCSVTQVEEVKCIVRLLPIWVTGIVFSAVYGQMSTMFVLQGNTMDPHVVKGFKIPSASLSIFDTISVLFWVLVYNWFIVPF…
Aquilegia coerulea	Aqcoe2G103900	AcoeNPF8.3		GTWKACPYILGNECCERLAYYGMATNLVNYLKVQL		K	E	MGTQAVVSEEDIYSNDGTTDYKNNPANKNKTGTWKACPYILGNECCERLAYYGMATNLVNYLKVQLNQHNVTAINNVSNWSGTCYITPLLGAFLADAYLGRYWTIAIFSIIYAMGMTLLTLSASVPGIRPSCDAEGVCHPKTIQSVVAFIALYTIALGTGGIKPCVSAFGADQFDDTDEDEKKHKSSFFNWFYFTINIGALVASSVLVYIQTHVGWAWGFGIPAAAMAIAVVSFFSGTQLYRNQKPGGSPITRICQVIIVSFRKFHVKVPTDKSLLYETADEESVVQGSRKLDHTETLSFFDKAAVEMDFDNRKGMVNPWTLCTVTQVEELKSVIRLLPVWATGIIFATVYGQMGTLFVVQGGSMDPHMGPKFEIPSASLSIFDTLSVLFWVPVYDRLI…
Aquilegia coerulea	Aqcoe2G104000	AcoeNPF8.4		GTWKACPFILGNECCERLAYYGMGTNLVNYLKVQL		K	E	MGTQAIAPEEDIYTKDGTTDYQNNPANKSKTGTWKACPFILGNECCERLAYYGMGTNLVNYLKVQLNQHNVTAINNVTNWSGTCYITPLLGAFLADAYLGRYWTIAIFSIIYIMGMTLLTLSASVPGLRPSCDANGVCHPKTIQSVVTFIALYTIALGTGGIKPCVSSFGADQFDDTDEDEKKHKSSFFNWFYFMINIGALIAASVLVYIQTHVGWGWGFGIPAAAMAIAVVSFFSGTRLYRNQKPGGSPLTRICQVIIASFRKIHVKVPADKSLLYETADEESVVQGSRKLDHTKTLSFFDKAAVETDLDNSKGVVNPWMLSTVTQVEELKSILRLLPIWATGIIFATVYGQMNTLFVVQGGSMDAHMGPNFEIPSASLSIFDTISVIFWVPVYDRLI…
Aquilegia coerulea	Aqcoe3G422800	AcoeNPF8.5		GNWKACPFILGTECCERLAYYGISTNLVTYLTNKL		K	E	MDSQEEVRLLLEGRFVENGITEYTGDGSVDINGKPVLKNNTGNWKACPFILGTECCERLAYYGISTNLVTYLTNKLHEGNANAARNVTTWQGTCYLTPLIGAFLADAYWGRYWTIAVFSTIYFIGMGTLTLSATVPSLRPPPCVDSICPSASFSQYAIFIVGLYMIALGTGGIKPCVSSFGADQFDDTDSKERVRKGSFFNWFYFSINIGALISSSFLVWVQDNLGWGLGFGIPTVFMALAIGSFLSGTPLYRFQKPGGSPLTRMCQVLSASFSKWNVEVPHDSSLLYEVPDGVSAIAGSRKLEHSDELKCLDKAAVISDNEVKTGDFSNPWRLCTVTQVEELKILIRMFPIWATGIVFSAVYAQISTMFVEQGMTMDTKIGSFTIPPASLSTFDVVSV…
Aquilegia coerulea	Aqcoe1G455700	AcoeNPF8.6		GGWRACPFILGTECCERLAYYGIAKNLVTYLTQKL		K	E	MDSEEERLLVEDDLLQGASSIQGIDENRVLKNNNGGWRACPFILGTECCERLAYYGIAKNLVTYLTQKLHEGNVSAARHVSTWQGTCYVAPLIGAVLADAYWGRYKTIAIFSTIYFIGMGTLTLSASVPSFRPPACEGSICKQPNLAQRAILFTGLYVIALGTGGIKPCVSSFGADQFDDSNPVERMKRGSFFNWFYFSINIGALVSSILLVWIQDNLGWSLGFGIPTVFMGLAIGSFFMGTPLYRFQKPGGSPLTRMCQVVVASFRKLNVEIPQDCSLLYELPDKSSAIKGSRKLEHTDECKFLDKASVVSDLDFRSGNFHDPWRLCTVTQVEELKTLVRMFPIWATSIVFSAVYSQMSTMFVEQGMMMDTNIGSFKIPPASLSSFDVISVIMWVPIY…
Arabidopsis lyrata	AL3G28870	AlNPF1.1		GGLLTMPFIIANEGFEKVASYGLLQNMILYLMSDY		R	E	MENPPDQTESKEILQQQPIRRRRTKGGLLTMPFIIANEGFEKVASYGLLQNMILYLMSDYRLGLVKGQTVLFMWVAATNFMPLVGAFLSDSYLGRFLTIAIASLSSLLGMVVLWLTAMLPQVKPSPCVATAGTSCSSATSSQLALLYSAFALISIGSGGIRPCSLAFGADQLDNKENPKNERVLESFFGWYYASSSVAVLIAFTVIVYIQDHLGWKIGFGIPAILMLFAGFLFVFASPLYVKRNVSKSLFTGLAQVVAAAYVNRNLTLPDHHDSRDCYYRLKDSELKAPSEKLRFLNKACAISNREEDLGSDGLALNPWRLCTTDQVEELKALVKVIPVWSTGIMMSINVSQNSFQLLQAKSMDRRLSSDSTFQIPAGSFGMFTIIALISWVVLYDRAI…
Arabidopsis lyrata	AL1G60300	AlNPF1.2		GGIITMPFIIANEAFEKVASYGLLPNMIMYLIRDY		R	E	MENPPNETEAKQIQPNEGKKTKGGIITMPFIIANEAFEKVASYGLLPNMIMYLIRDYRFGVAKGTNVLFMWSAASNFTPLLGAFLSDSYLGRFLTISIASLSSFLGMVLLWLTAMLPQVKPSPCDPTAAGSHCGSATASQLALLYSAFALISIGSGGIRPCSLAFGADQLDNKEKPKNERILESFFGWYYASSAVAVLIAFTGIVYIQEHLGWKIGFGIPAVLMLIAALLFILASPLYVTRGVTKSLFTGLAQAVVAAYKKRKLSLPDHHDSFDCYYHMKDSEIKAPSQKLRFLNKACLISNREEEIGSDGFALNPWRLCTTDKVEELKALIKVIPIWSTGIMMSINTSQSSFQLLQATSMDRRLNRHGSSFQVPAGSFGMFTIIALALWVVLYDRAVI…
Arabidopsis lyrata	AL6G22260	AlNPF1.4		RGIPTIPFILASQALEKLAYFGLVPNMILFLTVEY		R	E	MDQEALLVGRTTSKRGIPTIPFILASQALEKLAYFGLVPNMILFLTVEYGMGTAEAANILFLWSAATNFFPLVGAFIADSYTGRFPLIGFGSSISLMGMVLLWLTTLIRPECDKLTNVCQPTTLLKSLLLYSFFALTAIGAGGVRSSCLAFAADQLQPNQTSRVAISALETLFNWYYFSVMLACFLSQSLLVFVQTTYGWKIGFGVSVAAMALSVALFFAASPYYVRFKCESGLVAGLFQVLVAAFRNRHVDLSSGEHIISFHYEMGSSFSSPSQKLRCLNKACATSNPKQDLTLGESRNPWKLCRVQQVEDLKSLINVLPIWSTGIILSLVTACQVSFIVLQAKAMDRHTFIQGFEIPPGSYGIFLVISFVLFLGLYDLVIVPLLSWALRRPFRLGVM…
Arabidopsis lyrata	AL5G24340	AlNPF2.2		GGWKTFPFMIATLLGLSIASFGWVMNLVVFLIDVF		R	E	MARSLSGDSEVQTSRDSSSNRGGWKTFPFMIATLLGLSIASFGWVMNLVVFLIDVFNIKSIAATQISNIVNGCVSMLPVVAAILADSFFGNIPVISVSAFISLLGILLLTLITSFDYLRPPPCQTGSILCQSPSKLQLGILYTALALVIIGSAGTRFTLASAGANQYEKPKEQGSFFNWYFLTLYSGAITGATAIVYTQENASWKLGFGLCAIANLISFIVFVSGKRFYKHDKPMGSPFTNLIRVVFAATAKRKAVISSREEDYHHGLGRESKTSAAMPSTSFRFFNRAALKTEDDSVNNIWRLCSVQEVEDFKAVFRVLPLLLAIIFVSTPMVMQTSLIILQALVTDRGLGSHFKIPAGSLQVIVIITACIVIVMNNFLVYPMYHKLTHTPLTPLQKV…
Arabidopsis lyrata	AL5G24290	AlNPF2.3		GGWITFPFMIATLLGLSVTSFGWVMNLIVFLIEEF		R	E	MASVVSGGTEAQSSGDPRSKRGGWITFPFMIATLLGLSVTSFGWVMNLIVFLIEEFNIKSIAAAQISNIANGCLSMLPVVAAILADSFFGNIPVIVASAFISLLGIILLTLIASLDYLRPRPCGTGSILCTSPSKLQLGILYAALALVTTGSGGTRFTMASAGANQYEKPKEQGSFFNWYFLTLYIGAITGATSIVYIQDNASWKLGFGLCAAANLISFIVFVSGKRYYKHDKPMGSPFTSLIRVVVAATAKRKAMVSCKEEDYHRGLGKEARTSVAMPSKSFRFLNRAALKTEDDVNKKDGSDINIWRLCSVQEVEDFKAILRVLPLWLSIIFVSTPMVMQTSLIVLQALVTDRGLGPNFKVPAGSLQVIIIITACIVIIMNNWLVFPMYKKLTQKLL…
Arabidopsis lyrata	AL5G24350	AlNPF2.4		GGWTTLPFMLVTLLGMSITSFGWGMNLIVFLIEEF		R	E	MADSNSGDTEARRSTDPSGKRGGWTTLPFMLVTLLGMSITSFGWGMNLIVFLIEEFNIKNIAAAQISNIVNGVVNMLPVVAAILADSFFGNIPVISASTFISLTGVSLLTLITSLDYLIPRPCETGSILCQSPSKLQLGILYAALALVIVGSAGTRFTLAAAGANQYKKPKEQGRFFNWFFLSLYTGAITGTTAIVYTQDNASWKLGFGLCAAANLISFIVFIAGKRFYKHDKPLGSPYTSLIRVLVSATMKRKAMISSKDEDYHHYGLKKEAKTSTTMPSKSFRFLNRAALKTEEDLNPSGDSINNMWRLCSVQEVEDFKAVLRLVPLWAAVMFLSTPVAVQMSMTVLQALVMDRELGPHFKVSAGSLQVIVLISGCVFIMLNNWIIYPMYQKLFRKP…
Arabidopsis lyrata	AL5G24270	AlNPF2.6		GGWITFPFMIVTLLGLTIAAWGWLLNLIVYLIEEF		R	E	MASSVTGDAETVISADSSTKRSGGGWITFPFMIVTLLGLTIAAWGWLLNLIVYLIEEFNVKSIAAAQIANIVSGCICMVPAMAAIASDSFFGTIPVISVSAFISLMGVALLTLTASLDSLRPRACETASSLCQSPSKTQLGVLYTAITLASIGTGGTRFTLATAGANQYEKTKDQGSFFNWFFFTTYLAGAISATAIVYTEDNISWTLGFGLSVAANLFSFLVFISGKRFYKHDKPLGSPFTSLLCVIFAAVRKRKAVVSTNEKDYHNESITMPTKSFRFFNRAALKQEDEVKPDGSIRNPWRLCSVQQVEDFKAVIRIIPLALATIFLSTPIAMQLSLTVLQGLVMDRRLGPSFKIPAGSLQVITLLSTCLFIIVNDRFLYPFYQKLTGKFLTPLQRV…
Arabidopsis lyrata	AL6G40530	AlNPF2.7		GGWRAIKYIIANESFEKLASMSLIGNLSVYLTTKY		R	E	MDVESSSPSSHALIKKEKGGWRAIKYIIANESFEKLASMSLIGNLSVYLTTKYNLGGVFLVNVINIWFGSCNVLTLAGAFVSDAYLGRFWTLLLGSIASFIGMGIIALTAALPRLRPEACIDPSNCSNQPAKWQLGVLFSGLGLLAIGAGGIRPCNIAFGADQFDTSTKKGKAQLETFFNWWYFSFTVALVIALTGVVYIQTNISWVIGFVIPTACLALSITTFLIGQHTYICAKPEGSVFADIVKVVAAACKKRKLKSGSDIMFYIGPSNDGSPTTLVRDKQRLRFFDKASVVTNPNELNEEGNAKYKWRLCSVQQVKNLKCVTAILPVWVTGIACFILTDQQNIYGILQAMQMDKTFGRHNFQVPAGWMNLVSMITLAIWISLYECVIIPIVKQITG…
Arabidopsis lyrata	AL1G31450	AlNPF2.8		RGWKVMPFIIGNETFEKLGIVGSSSNLVIYLTTVF		R	D	MEVEKTEKNITEDDESKIIYRGWKVMPFIIGNETFEKLGIVGSSSNLVIYLTTVFNMKSITAAKVVNIYGGTSNFGTIVAAFLCDSYFGRYKTLSFAMIACFLGSVAMDLTAVFPQLHPAKCAKEIGSVCSGPSIGQIMFLAGAMVLLVIGAGGIRPCNLPFGADQFDPKTKEGRRGIESFFNWYFFTFTFAQMVSLTLIVYVQSNVSWSIGLAIPAILMLLGCIIFFAGSKLYVKVKASGSPIHSITRVIVVAIKKRRLKPVGSNELYNYIGKDFKNSKLGHTEQFRFLDKSAIQTQDDKLNKDGSPVDPWKLCSLQQVEEVKCVIRVLPVWLPAALFYLAYIQQTTYTIFQSLQSDRHLGSGSFQIPAATYTVFLMLGMTIFIPIYDRVLVPLSRKY…
Arabidopsis lyrata	AL5G27270	AlNPF2.9		RGWKVMPFIIGNETFEKLGIIGTLSNLLVYLTSVF		R	E	MKSRVILNHRDRRDKNNNNNNNYTQIDTMERKPLEVEPSTTAVNTYSAVDGGGSDGVTSKVDDEQRKIVYRGWKVMPFIIGNETFEKLGIIGTLSNLLVYLTSVFNLKSYTAATIINAFSGTINFGTFIAAFLCDTYFGRYKTLSVAVIACFLGSFVILLTAAVPSLHPVACGNKSSCEGPSVGQILFLLMGLGFLVVGAGGIRPCNLAFGADQFNPKTESGKKGINSFFNWYFFTFTFAQIISLTAVVYIQSNVSWTIGLIIPVSLMFLACVIFFAGDKLYVKVKASGSPLAGIARVIAAAIKKRGLKPVKQPWVNLYNHIPPNYANTTLKYTDQFRFLDKAAIMTPEEKLNSDGAASDPWKLCTLQQVEEVKCIVRVIPIWFASTIYYLAITIQMTY…
Arabidopsis lyrata	AL8G39660	AlNPF2.11		RGWKVMPFIIGNETFEKLGIIGTLSNLLVYLTAVF		R	E	MERKPLEVESTDNHQSPSSAVYGGSVTAVDPVEEDVQNQEKLVYRGWKVMPFIIGNETFEKLGIIGTLSNLLVYLTAVFNLKSITAATIINAFSGTINFGTFIAAFLCDTYFGRYKTLSVAVIACFLGSFVILLTAAVPQLHPAPCGTAANSICNGPSGGQIAFLLMGLGFLVVGAGGIRPCNLAFGADQFNPKSESGKRGIDSFFNWYFFTFTFAQILSLTLVVYVQSNVSWTIGLTIPAVLMFLACLIFFAGDKLYVKIKASGSPLAGIAQVIAVAIKKRGLKPAKQPWLNLYNYYPPNYANSKLKYTDQFRFLDKAAIMTPEDKLQPDGKPADPWKLCTMQQVEEVKCIVRVLPIWFASSIYYLTITQQMTYPVFQALQSDRRLGPGGFVIPAATY…
Arabidopsis lyrata	AL1G38410	AlNPF2.12		GGWRAITFILGNETLEKLGSMGVSANFMVYLRNVF		R	E	MEVVENRKILPEQKRGGWRAITFILGNETLEKLGSMGVSANFMVYLRNVFHMEPVEASNVYYLWMGLTNFAPLLGALISDAYIGRFKTIAYASFFSILGLMTVTLTACLPQLHPPPCNNPRPDECDDPNKLQLGILFLGLGFLSIGSGGIRPCSIPFGVDQFDQRTEQGLKGMASFFNWYYLTLTMVLIFSHTVVVYLQTFSWVIGFSIPTGLMACAVVLFFVGMRFYVYVKPEGSVFSGIARVIVAARKKRNLEIPPVDDGTVEYYEPPVKHGVLSKLPLTDQFKVVPVWSAGIISIVAMTTQATFMVFQATKMDRHMGPHFEIPAASIAVISYITIGIWVPIYERLLVPFLWRIRKFRFTLLQRMGIGIVFAILSMFTAGIVEGVRRTRATEMTQMS…
Arabidopsis lyrata	AL22U10110	AlNPF2.13		GGWRAVSFILGNETLERLGSIGLLANFMVYLTKVF		R	E	MVLEDRKDGSLPRPSGSFSKSSPSELDVVDQYNRKSSPESILGAEKVEKKPGGWRAVSFILGNETLERLGSIGLLANFMVYLTKVFHLEQVDAANVINIWSGFTNLTPLVGAYISDTYVGRFKTIAFASFATLLGLITITLTASLPQLHPASCNSQDPLSCGGPNKLQFGVLLLGLCFLSVGSGGIRPCSIPFGVDQFDQRTEDGAKGVASFFNWYYLTFTVVLIITQTVIVYIQDQVSWIIGFSIPTGLMALAVVMFFAGMKRYVYVKPEGSIFSGIAQVIVAARKKRKLKVPAEDDGTVNYYDPAIKSSVLSKLHRSNQFRFLDKAAVIIEGDLTPEGAPADKWRLCSVQEVEEVKCLIRIVPVWSAGIISLAAMTTQGTFTVSQALKMERHLGPHF…
Arabidopsis lyrata	AL22U10120	AlNPF2.14		LGWKAMPYIIGNETLERLATFGLMANFMVYMVREY		R	Q	MDNEKGTISDLTTRQRKPLGWKAMPYIIGNETLERLATFGLMANFMVYMVREYHMDQVQAATLINTWSALTNFAPIIGAFISDSYAGKFNTIVFGSIAELLGMLMLTFTSLIPNLQPPPCTADQITGKCIRYSNSQLYVLLSGLFLLSVGTGGIRSCSVPFSLDQFDDSTEEGREGSRSFFSWYYTTHTIVQLVSMTLVLYVQNNISWAIGFAIPTVLNLFALLLLFVGTRFYVFVKPEGSVFSGIFKVLVAAYKKRNVRFPSGIDYYRPLLETDLQSNKLVLTDQFRFLNKAVIVMNNDEAENEEWRICTVRQIEDMKSIISIIPIFVSSIIGFLAMNQQQTFTVSQALKMDLQFPGTSYLIPPASITVISLLTIGIWLPFYETVLVRHIENITKQEG…
Arabidopsis lyrata	AL2G27470	AlNPF3.1		GGLITMPFIFANEICEKLAVVGFHANMISYLTTQL		R	D	MEEQSKNKISEEEKQLHGRPNRPKGGLITMPFIFGMNEICEKLAVVGFHANMISYLTTQLHLPLTKAANTLTNFAGTSSLTPLLGAFIADSFAGRFWTITFASIIYQIGMTLLTISAIIPTLRPPPCKGEEVCVVADTAQLTILYVALLLGALGSGGIRPCVVAFGADQFDESDPNQTTKTWNYFNWYYFCMGAAVLLAVTVLVWIQDNVGWGLGLGIPTVAMFLSVIAFVGGFQLYRHLDPAGSPFTRLIQVGVAAFRKRKLRMVSDPSLLYFNDEIDAPISLGGKLTHTKHMSFLDKAAIVTEQDNLKPGQIPNHWRLSTVHRVEELKSVIRMGPIGASGILLITAYAQQGTFSLQQAKTMNRHLTNSFQIPAGSMSVFTTIAMLTTIVFYDRIFVK…
Arabidopsis lyrata	AL3G41180	AlNPF4.1		GGIKAAFIACVVETMENMVFLAYSTNFMMYFTKSM		K	D	MQVEIEEKFEDWRGREAISGKHGGIKAAFIACVVETMENMVFLAYSTNFMMYFTKSMNYSSPKAATMVTNFIGTSFLLTIFGGFVADSFLTRFASFVLFGFIELLGLILLTLQAHITKLQPQGGKKPSTLQSTVLFTGLYAIAIGVGGVKGSLPAHGGDQLGTRNQRLISGFFNWYFFSVCLGGFLAVTLMVWIEENKGWSSSFNISTAVLASAIFIFVVGCPMYRFKRPAGSPLTRIVNVFASATRNRNRFVTDAEVTQNHTSTDKSIHHNKFKFLNKAKLNNKISATQVEETRTFLALLPIFASTIVMNCCVAQMGTFSVQQGMVTNRKLSRSFEIPVASLNAIPLLCMLSSLALFELFGKRIISNSERSSSFNLKRIGSGLALTSVSMAVASMVEV…
Arabidopsis lyrata	AL3G41230	AlNPF4.2		GGIRAASIVCVVVMMENIVFIANGFNFVKYFMGSM		K	D	MENEMEDKFENWKGKEAISGKHGGIRAASIVCVVVMMENIVFIANGFNFVKYFMGSMHYSPATAANMVTNFMGTSFLLTLFGGFIADSFLTHFTTFIIFCCIELMGLILLTFQAHNPKLLPEKGKTPSTLQSTILFTGLYAMATGTGGIKASLPTHGGDQIDRRNPRLISRFFDWLYFSICFGCLLAVTVVLLIEEKKGWKWSFNISVGILATALCIFTVGLPFYRFKRPNGSPLKKIAIVIISAARNRNRSDLDEEMMRSLIPFDKNIGHNKLKWIDKAMLNKNISETEVEETRTFLGLLPIFGSTIVMSCCVAQLSTFSAQQGMLMNKKLFHSFEIPVPSLNAIPLIFMLFSIPLYEFFGKRISLGSNNRSSSFNLKRIGLGLALSSVSMAVAAIVE…
Arabidopsis lyrata	AL2G16240	AlNPF4.4		GGIRAASIAYVVELLEIMVSIAIGNNMVLYFMKSM		R	E	MENEILEEKFIDWRGRDTIPGKHGGIRAASIAYVVELLEIMVSIAIGNNMVLYFMKSMHYSPAKAANMVTNFIGTSYLLTLFGGFVTDSFVTRSTTFIIFCSIEILGLLVLTFQAHYPNLQPEGNNTPSTLQSTVLFTGLYLFAFGTGGTRPSLLAHGGDQFDSRHQREISKFFNWYYFFVCFGWLMAITVMAWIKELFNISIVLLAIALCIFALGLPLYRLKRPSGSPLTRIANVFISAARYRNGSVLDVEMMQSLTFTDNNIHHHNKLKCLDKALLNKNISATQVEETRTFIGLLPIFFSTIVMNTCVAQLLTFTVQQGMTMSRKISSSMEIPVPSLNVISIIFILAFISLYELFGKSINRTSSFSLKRIGLGLTLSSISMAVAAIVEAKRKHEAVQ…
Arabidopsis lyrata	AL2G17130	AlNPF4.5		GGMRAALFVIGLQAFEIMGIAAVGNNLITYVINEM		K	E	MAEINKQSNKWEQEVVSNEMNNWELAEEESVDWRGRPSNPNKHGGMRAALFVIGLQAFEIMGIAAVGNNLITYVINEMHFPLSKAANIVTNFVGTIFIFALLGGYLSDAFLGSFWTIIIFGFVELSGFILLSVQAHLPQLKPPKCNPLIDQACEEAKGFKAMIFFMALYLVALGSGCVKPNMIAHGADQFSQSHPKQSKRLSSYFNAAYFAFSMGELIALTLLVWVQTHSGMDVGFGVSAAAMTMGLISLVSGTMYFRNKRPRRSIFTPIAQVVVAAILKRKLVSPSDPRMLHGDHHVANDVVPSSTLPYTPRFRFLDKACIKIQDTNTKESPWRLCTVTQVEQVKTLISLVPIFASTIVFNTILAQLQTFSVQQGSSMNNRLSNSFHIPPASLQAIPY…
Arabidopsis lyrata	AL1G47830	AlNPF4.6		GGTRAALFVLGFQAFEMMAIAAVGNNLITYVFNEM		K	D	MDVHDLSEEAKRGLHMSEESSDDICVDFRGRPSRPSKHGGTRAALFVLGFQAFEMMAIAAVGNNLITYVFNEMHFPLSKSANLVTNFIGTVFLLSLLGGFLSDSYLGSFRTMLFFGVIEISGFILLSVQAHLPELRPPECNMKSTIHCVEANGYKAVTLYAALCLVALGSGCLKPNIISHGANQFQRKDLRKLSSFFNAAYFAFSMGQLIALTLLVWVQTHSGMDVGFGVSAAVMAAGMISLVAGTNFYRNKPPRGSIFTPIAQVFVAAITKRKQICPSNPNMLHQPSTDLVRVKPLLHSNKFKFLDKACIKTQGKAMESPWRLCTIEQVHQVKILLSVIPIFACTIIFNTILAQLQTFSVQQGSSMNTHITKTFQIPPASLQAIPYIILIFFVPLYET…
Arabidopsis lyrata	AL1G38460	AlNPF4.7		GGMLAASFVLAVEILENLAFLANASNLVLYLKNFM		K	D	MEVEVQGDVSKWEGYADWRNRAAVKGRHGGMLAASFVLAVEILENLAFLANASNLVLYLKNFMHMSLARSSSEVTTFMATAFLLALLGGFLADAFFSTFVIFLVSASIEFLGLILLTIQARRPSLMPPPCKSSAALPCEVVGGSKAAFLFVGLYLVSLGVGGIKGSLPSHGAEQFDESTPKGRKQRSTFFNYYVFCLSCGALVAVTFVVWLEDNKGWEWGFGVSTISIFLSIIVFLLGSRFYKNKIPRGSPLTTILKVLLAASIVGCSSKTSSNVVSDFSVSPLNHFASREDQSEQGKKTPSQSLTNSLRCLNRAIEGKTHYIWLECTVQQVEDVKIVLKMLPIFGCTIMLNCCLAQLSTYSVHQAATMNRKIINFNIPPASLPVFPVVFMLMLAPAYD…
Arabidopsis lyrata	AL2G29140	AlNPF4.8		GGMLAASFVLVVEILENLAYLANASNLVLYLREYM		K	D	MEVEEEVSRWEGYADWRNRAAVKGRHGGMLAASFVLVVEILENLAYLANASNLVLYLREYMHMSPSKSANDVTNFMGTAFLLALLGGFLSDAFFSTFHIFLISASIEFLGLIILTIQARTPSLMPPSCDSPTCEEVSGSKAAMFFVGLYLVALGVGGIKGSLPSHGAEQFDESTPKGRKQRSTFFNYFVFCLACGALVAVTFVVWLEDNKGWEWGFGVSTIAIFVSILIFLSGSRFYRNKIPCGSPLTTILKVLLAASVKCCSSGSSSNAVVSMVVSPSIHCVPKGKKEVVVESQGELEKPRQEEAVPPRIVRMHSPTSARREVVLKMLPIFACTIMLNCCLAQLSTFSVQQAASMNTKIGSLKIPPASLPIFPVVFIMILAPIYDHLIIPFARKATKT…
Arabidopsis lyrata	AL8G39700	AlNPF4.9		GGMLAASFVLVVEVLENLAFLANASNLVLYLSTKM		K	D	MSQTFEQMDEANRLSTWNGYVDWRNRPALRSRHGGMLAASFVLVVEVLENLAFLANASNLVLYLSTKMGFSPSGAANAVTAFMGTAFFLALLGGFLADAFFTTFHIYLVSAAIEFLGLVVLTVQAHEHSTEPWSRVVLFVGLYSVALGVGGIKGSLPPHGAEQFDEETPSGRRQRSFFFNYFIFSLSCGALIAVTVVVWLEDNKGWSYGFGVSTAAILISVPVFLAGSRFYHLKVPSGSPITTLFKVLTAAFYAKYKKRRTSRNVVTCHTRSDCNDNVTKQNCNRDDEFLGSFLGEVVRERESIPRPLRCTEDQAKDVKIVIKILPIFMSTIMLNCCLAQLSTFSVQQASTMNTKLGSFTVPPAALPVFPVVFMMILAPTYNHLLLPLARKTTKTETGI…
Arabidopsis lyrata	AL4G38300	AlNPF5.1		GRWRACSFLLGYEAFERMAFYGIASNLVNYLTTRL		K	D	MEAAKVYTQDGTVDLQGRPVLASKTGRWRACSFLLGYEAFERMAFYGIASNLVNYLTTRLHEDTISSVRNVNNWSGAVWITPIAGAYIADSYIGRFWTFTASSLIYVLGMILLTMAVTVKSLRPTCENGVCNKASSLQITFFYVSLYTIAIGAGGTKPNISTFGADQFDNYSIEEKKQKVSFFNWWMFSSFLGALFATLGLVYIQENLGWGLGYGIPTVGLLVSLIVFYIGTPFYRHKVIKSDNLAKDLVQVPIEAFKNRKLQCPDDLMELYELDSHYYKSNGKHQVHHTPVFRFLDKAAIKTSSRILPCTVTKVEVAKRVLGLIFIWLVTLIPSTLWAQVNTLFVKQGTTLDRKIGSNFQIPAASLGSFVTLSMLLSVPMYDQYFVPFMRKKTGNPRG…
Arabidopsis lyrata	AL8G12460	AlNPF5.2		GRWKACSFVVVYEVFERMAYYGISSNLVIYMTTKL		K	D	MTVEEVGDDYTKDGTVDLRGNPVRRSIRGRWKACSFVVVYEVFERMAYYGISSNLVIYMTTKLHQGTVESSNNVTNWVGTSWLTPILGAYVGDALLGRYITFVISCAIYFSGMMVLTLSVTIPGIKPPECSTTKFEDCKKASVLQLAVFFGALYTLAIGTGGTKPNISTIGADQFDVFDPKEKTQKLSFFNWWMFSIFFGTLFANTVLVYVQDNVGWTLGYGLPTLGLAISITIFLLGTPFYRHKLPTGSPFTKMARVIVASFRKANAPMAHDNTSFHELPSLEYERKGTFPIQPTPSLRFLDRASLKTGTTYKWNLCTTTEVEETKQMLRMLPVLFITFVPSMMLAQINTLFVKQGTTLDRKVTGSFSIPPASLSAFVTLSMLISIVLYDRVFVKITR…
Arabidopsis lyrata	AL8G12470	AlNPF5.3		GRWKACSFVVVYEVFERMAYYGISSNLVIYMTTKL		K	D	MTVEEVGDDYTKDGTVDLRGNCVRRSQTGRWKACSFVVVYEVFERMAYYGISSNLVIYMTTKLHQGTVKSSNNVTNWVGTSWLTPILGAYVADAHLGRYITFVISSAIYLLGMALLTLSVSLPALKPPKCSTANVENCEKASVLQLAVFFGALYTLAVGTGGTKPNISTIGADQFDEFDPKERIHKHSFFNWWMFSIFFGTFFATTVLVYVQDNVGWAIGYGLSTLGLAFSIFIFLLGTRLYRHKLPTGSPFTKMARVIVASLRKAHEPMPRDSTCFYELSPMEYASKRAFPIHSTLSLRFLDRASLKTGSTHKWSLCTITEVEETKQMLKMLPVLFVTFVPSMMLAQIMTLFIKQGTTLDRRLTNNFSIPPASLLGFTTFSMLVSIVIYDRVFVKLMR…
Arabidopsis lyrata	AL5G35500	AlNPF5.5		GGWNAAVFIIVVEMAERFAFYGLASNLITFLTNEL		K	D	MADSTSIINKRTKGGWNAAVFIIVVEMAERFAFYGLASNLITFLTNELGQSTATAAKHINTWIGVSCMFPILGAFLADSILGRFKTVLLTSFVYLLGMVMLPLSVTVVAPRMREKVLFMALYVMAVGEGGHKPCVMTFAADQFGEANPEEKAAKTSFFNYWYMAIVLASSIAVLALIFIQERVSWSLGFSIIAGSVVIAIVIFLIGIPKYRKQVPVGSPLTRVAQVIVAALKKWRLSSTRHHYGLCYEEEDEHKSESTNSNQIYLLARTNQFRFLDKATIIDEIDHNKNRNPWRLCTVNQVEEVKLILRLMPIWISLIMFCATLTQLNTFFLKQGSMMNRTIGDHFTIPPAAFQSIVGVTILILIPLYDRVFVPMIRKITNHHSGITSLQRIGVGLFVA…
Arabidopsis lyrata	AL4G34840	AlNPF5.7		GAWKAALFIIAIEFSERLSYFGLATNLVVYLTTIL		K	D	MEHKKIGAEFQDSCDDQQKWVLDSSLDSRGRVPLRARTGAWKAALFIIAIEFSERLSYFGLATNLVVYLTTILHQDLKMAIRNVNYWSGVTTLMPLLGGFIADAYLGRYSTVLVATTIYLMGLVLLTMSWFIPGLKPCHEDVCNEPRKAHEIAFFIAIYLISIGTGGHKPSLESFGADQFDDDHIEERKMKMSFFNWWNVSLCAGILTAVTAVVYIEDRVGWGVAGIILTVVMAISLVIFLIGKPFYRYRTPSGSPLTPILQVFVAAIAKRNLPYPSDPSLLHEVSKAEFTSGRLLCHTQHLKFLDKAAIIEDSSPLALEKHSPWRLVTLTKVEETKLIINVIPIWLSTLAFGICATQGSTFFIKQAMTMDRHIAGFKLPPAAMFTLTALTLIISLTLY…
Arabidopsis lyrata	AL5G34950	AlNPF5.8		GAWRAALFIIGIEFSERLSYFGISTNLVVYLTTIL		K	D	MEHNKVDTELQEAYDDQQKWVLDSSTDSRGEIPLRAKTGAWRAALFIIGIEFSERLSYFGISTNLVVYLTTILHQDLKMAVKNTNYWSGVTTLMPLLGGFVADAYLGRYGTVLLATTVYLMGLILLTLSWFIPGLKACHEEMCVEPRKAHEIAFFIAIYLISIGTGGHKPALESFGADQFEDGHSEERKMKMSYFNWWTAGLCAGILTAVTAMVYIEDRIGWGVAGIILTIVMATSFFIFLIGKPFYRYRAPSGSPLTPILQVFVAAIAKRHLPCPSDSSLLHELTNEEYIKGRLLSSTKNLKFLDKAAVIEDRNENTKAEKQSPWRLATVTKVEEVKLLINMIPIWFFTLAFGVCATQSSTLFIKQAIIMDRHITGTSFIVPPASLFSLIALSIIITV…
Arabidopsis lyrata	AL6G25730	AlNPF5.9		GLSKSCALLIVIAGIERYAFKGVASNLVTYLTDVV		K	D	MAGGEKRRGLSKSCALLIVIAGIERYAFKGVASNLVTYLTDVVKMSNSRAATTVNTWSGFTFMLPLFSAPFADSYWDRFFTILASSSLYFVGLVGLTFTAYAGSRSTTKTISLYFLYTSLSLVALGLGVLNPSLQAFGADQLDHDLDQGHDHEPSSENKEVKSNRKTQFFQWWYFGVCAGSLLGVTVMAYIQDTFGWVIGFAIPTASMLLLIFLFLCGCGVYVYADPDLKAKPFQRILESIKERVCGRNKITLVNDHDLNAMELELQDQKPLCNCSNTEANTTTTTKSLPDDHKSCKTGFSGLETVKLLLRLLPIWTMLLMFAVIFQQPATFFTKQGMTMKRNIGPNFKIPPATLQSTITLSIILLMPFYDKILIPIAKKLTKNEKGISVKERMGIGMF…
Arabidopsis lyrata	AL1G36080	AlNPF5.10		GGWRSAGFIIGVEVAERFAYYGISSNLITYLTGPL		K	D	MAISGAVDEAGTPLLAVTVDGSVDFRSKPAVRSSSGGWRSAGFIIGVEVAERFAYYGISSNLITYLTGPLGQSTAAAAANVNAWSGTASLLPLLGAFVADSFLGRFRTILAASALYILGLGLLTLSAMIPSDCKVSNLLSSCSPRFQVITFFSALYLVALAQGGHKPCVQAFGADQFDEKEPEECKAKSSFFNWWYFGMCFGTLTTLWVLNYIQDNLSWALGFGIPCIAMVVALVVFLLGTCTYRFSIRREDRSPFVRIGNVYVAAVKNWSVSASAVAAAEERLGLVSRNSSQQFSFLNKALVAKTGSCSIDELEEAKSVLRLAPIWLTCLVYAVVFAQSPTFFTKQGATMERSITPGYKISPATLQSFISLSIVIFIPIYDRVLIPIARSFTHKPGGI…
Arabidopsis lyrata	AL2G31790	AlNPF5.11		GGWKSARLIIGVEMAEQFAFYGISSNLITYLTGPL		K	D	MAIACNKLEGTFPLRPTESSMDKPTLRLSSGGWKSARLIIGVEMAEQFAFYGISSNLITYLTGPLGESTAAAAANVNAWTGTVSFLPLLWGFIADSFLGRFRTIVIASSLYILGLGLLSFSAMAPSNSKDPNQLQVILFFCSLYLIAIGQGGYKPCIKVFGADQFDGNDLKEAKAKSSFFNWLMFGSCVSILTTRLVSSYIQEYLSWSLGFGIPSVSMLLALLLFLLGTKTYRFSATRGGKKNPFARISRVFMVALKNRTQPDSYIANPNETLLIYQSSKQFRFLDKAAISCSFAEIEEAKAVLKLVPIWLTCLVYAIVCAQSHTFFTKQGAKMDRSISPGLLVPAATLQCFISLTMVIFIPIYDRLLVPVARSFTHNPSGITMLQRIGTGIFLSILAM…
Arabidopsis lyrata	AL2G31760	AlNPF5.13		GGWKSARLIIGVEMAERFAYFGIASNLIMYLTGPL		K	D	MAITRSSANELENTTEGFLEIRENTSGGWKSARLIIGVEMAERFAYFGIASNLIMYLTGPLGESTAAAAANVNAWTGTVSFLPLLGGFVADSFLGRFRTIVISSSLYILGLGLLSFSTMIPYHRKDSNQLQVALFFCSLYLVAIGQGGYKPCIKVFGADQFDGNDLKEAKDKSSFFNWLMFGNCISILTTRLVSTYIQENLSWSLGFGIPSVSMLLALFLFLLGTNSYRFSTEREGKRNPFARISRVYMEALKNQRQPDLDIANANETLLLLAHQSSKQFRFLDRAAISCELAEIEEAKAVLRLIPIWITCVVYTIVHAQAPTFFTKQGATMDRSISPGLLVPAATLQSFINLSIVVFIPVYDRLLVPFARSFTQKPSGITMLQRIGTGIFLSILAMVV…
Arabidopsis lyrata	AL2G31800	AlNPF5.14		GAWKSSGFTMCAEVAEKFAYFGIASNLITYFTEAL		K	D	MSSSMADNETGTIISNDNVEYSVDFQGKTSIRSSSGAWKSSGFTMCAEVAEKFAYFGIASNLITYFTEALGESTAVAASNVNLWLGTAAFLPLIWGSIADSFLGRFRTILLTSSFYIMGLGLLTFSASIPSLCKGQEKHESCVPQVKVIVFFCALYLIALGEGGFKVCLRAFGADQFDEQDPKESKAKSSYFNWLYFAISIGILTTRLITNYVQENLSWTLGYGIPCLSMMLALFLFLLGIKTYRFSTGGEGRQGRKHDNPFVRIGRVFVAAARNRRQTPDDTCLLLPTKSSKKFRFLDRAVISCDSSEVEEAKVVLSLVPIWLCSLVFGIVYAQSPTFFTKQGSTMDRSISSTLLVPAATLQCFISLAILVFIPIYDRVFVPIARSITRKPAGITTLQ…
Arabidopsis lyrata	AL2G31750	AlNPF5.15		GRWRAALFIIGVEVAERFAYYGIGSNLISYLTGPL		K	D	MTTASDIYLQEEYVTDAVDHRGFAAKRSNTGRWRAALFIIGVEVAERFAYYGIGSNLISYLTGPLGQSTAVAAANVNAWSGIATLLPVLGAFVADAFLGRYRTIIIATLIYVLGLAFLTLSAFLIPNTTEVTSTPSFLNALFFFSLYLVAIGQSGHKPCVQAFGADQFDEKNQQENTDRSSFFNWWYLSMCAGIALAILVVVYIQENVSWAVGFGIPCVFMVISLVLFVLGRRSYRYSKRRQEEEINPFTRIGRVFFVAFKNQRLSSSELYKVELEANPSQESPEELSFLNKALLVPNDSPEGEMACKSRDVDDATTLVRLIPVWLTTLAYAIPYAQYMTFFTKQGVTMERTIFPGLEIPPASLQALISITIVLFVPIYDRVLVPIGRSITKDPCGITT…
Arabidopsis lyrata	AL1G36100	AlNPF5.16		GGWRSAWFIIGVEVAERFAYFGIACNLITYLTGPL		K	D	MKIPEEEVTLLEDYVSDSVDHRGLPAGKSSTGGWRSAWFIIGVEVAERFAYFGIACNLITYLTGPLGQSTATAAVNVNTWSGTASMLPILGAFVADAYLGRYRTIIVASLIYILGLGLLTLSASLIIMRLSEQRNNGSAKPSIWVNTLFFCSLYLVAIGQGGHKPCVQVFGADQFDAYDPKEVIARGSFFNWWFLSLSAGISLSIIVVAYVQENVNWAFGFGIPCLFMVMALAIFLLGRKIYRYPKGGLEDVNSSNTFTINTFARIGRVFVVAFKNRKLRLEHSGLGLDQVLLEDGQSEKREGRLNFLAKAMISREEDAEPCSGRDVEDAKALVRLIPIWITSVVSTIPYAQYITFFTKQGVTVDRRILPGVEIPAASLLSFIGVSILISVPIYERVFL…
Arabidopsis lyrata	AL1G36090	AlNPF5.17		GGWRSAWYIIGVEVGERFAYFGIGSNLITYLTGPL		K	D	MAIAEEEAALIEDSVSDSVDHRGLPAGKSSTGGWRSAWYIIGVEVGERFAYFGIGSNLITYLTGPLGQSTATAAVNVNTWSGTASMLPVLGAFIADAYLGRYRTIVIASLIYILGLGLLTLSSIFILMRLSEQRNDASARPLFWVNLLFFCSLYLVAIGQGGHKPCVQAFGADQFDVEDPKERISRGSFFNWWFLSLSAGITLSIIVVVYVQDNVNWALGFGIPCLFMVMALALFLLGRKTYRYPRRDHEEKKNAFARIGRVFLVAFKNRKLKLTHSGQLEDGSSEKCKGLLEFLAKASLSGEGGLEPCNSRDVEDTMALVRLIPLWITSVVSTIPYAQYATFFTKQGVTVDRKILPGLEIPPASFQALIGLSIFISVPTYERVFLPLARLITKKPSGI…
Arabidopsis lyrata	AL3G10860	AlNPF5.18		GLSKSCALLIVIAGMERYAFKGVASNLVTYLTDVV		N	D	MDLEQKTRGLSKSCALLIVIAGMERYAFKGVASNLVTYLTDVVKMSNSRAAKTVNTWAGFTSMLPLFSAPLADTYWDRFFTILASSSVYFVGLVGLTWTAFAGSRSATKTISSYFLYSSLCLVSIGLGVLNPSLQAFGADQLDHDLNKNFELSSGDQKDAKATRKTQFFQWWYFGVCTGSLMGVTVMAYIQDTFGWVLGFAIPGIVISLSILLFMSGCGIYVYAPGTGLKMKTTTTPLEKILKFIKGGVVKQRSIYTLADEKDLDAMELELQERPLCKCETEDIETPSTTPKGLEGDESSKTGFSGTDNVKLVIRLLPIWMMLLMFAVIFQLPATFFTKQGVTMKRNIGSNFKIPPATLQSTITLSIILLMPLYDKILIPITKRIKKNGTGISVMERMG…
Arabidopsis lyrata	AL6G24020	AlNPF6.1		GGWIAALFIFGNEMAERMAYFGLSVNMVAFMFYVM		R	E	MVASEIKSPVSVPETPGSSSVHHRKQLSVFFIESDNRRLALGRGYTGGTTPVNIHGKPIANLSKTGGWIAALFIFGNEMAERMAYFGLSVNMVAFMFYVMHRPFESSSNAVNNFLGISQASSVLGGFLADAYLGRYWTIAIFTTMYLVVSLIGITLGASLKMFVPDQSNCGQLSLLLGNCEPAKSWQMLYLYTVLYITGFGAAGIRPCVSSFGADQFDEKSKDYKTHLDRFFNFFYLSVTLGAIIAFTLVVYVQMELGWGMAFGTLAVAMGISNALFFAGTPLYRHRLPGGSPLTRVAQVLVAAFRKRNAAFTSSEFIGLYEVPGLKSAINGSRKIPHSDDFIWLDKAALQLKEDGLEPSPWKLCTVTQVEEVKILIRLIPIPACTIMLSLVLTEYLTL…
Arabidopsis lyrata	AL4G19700	AlNPF6.2		GGWITAALILGIEVVERLSTMGIAVNLVTYLMETM		K	E	MESKGSWTVADAVDYKGRPADKSKTGGWITAALILGIEVVERLSTMGIAVNLVTYLMETMHLPSSTSANIVTDFMGTSFLLCLLGGFLADSFLGRFKTIAIFSTIQALGTGALAVATKLPELRPPTCHHGEACIPATSFQMTILYISLYLIALGTGGLKSSISGFGSDQFDDKDPKEKAHMAFFFNRFFFFISMGTLLAVTVLVYMQDEVGRSWAYGICTVSMAIAIVIFLCGTKRYRYKKSQGSPVVQIFQVIAAAFRKRKMELPQSIVYLYEDNPEAIRIEHTDQFHLLDKAAIVAEGDFEQTLDGVAIPNPWKLSSVTKVEEVKMMVRLLPIWATTIIFWTTYAQMITFSVEQASTMRRNIGNFKIPAGSLTVFFVAAILITLAVYDRAIMPFWKK…
Arabidopsis lyrata	AL1G23380	AlNPF6.3		GGWASAAMILCIEAVERLTTLGIGVNLVTYLTGTM		K	E	MSLPETKSDVLLDAWDFQGRPADRSKTGGWASAAMILCIEAVERLTTLGIGVNLVTYLTGTMHLGNATAANTVTNFLGTSFMLCLLGGFIADTFLGRYLTIAIFAAIQATGVSILTLSTIIPGLRPPRCNPTTSSHCEQASGIQLTVLYLALYLTALGTGGVKASVSGFGSDQFDETEPKERSKMTYFFNRFFFCINVGSLLAVTVLVYVQDDVGRKWGYGICAFAIVLALSVFLAGTNRYRFKKLIGSPMTQVAAVIVAAWRNRKLELPADPSYLYDVDDIIAAEGSMKGKQKLPHTEQFRSLDKAAIRDQEAGVTSNIFNKWTLSTLTDVEEVKQIVRMLPIWATCILFWTVHAQLTTLSVAQSETMDRHIGSFEIPPASMAVFYVGGLLLTTALYD…
Arabidopsis lyrata	AL3G35790	AlNPF6.4		GGWLGAGLILGSELSERICVMGISMNLVTYLVGDL		K	E	MVHVSSSHGAKDGSEEAFDYRGNPPDKSKTGGWLGAGLILGSELSERICVMGISMNLVTYLVGDLHISSAKSATIVTNFMGTLNLLGLLGGFLADAKLGRYKMVAISASVTALGVLLLTVATTISSMRPPPCDDFRRLHHECIEANGHQLALLYVALYTIALGGGGIKSNVSGFGSDQFDTNDPKEEKQMIFFFNRFYFSISVGSLFAVIALVYVQDNVGRGWGYGISAATMVVAAVVLLCGTKRYRFKKPKGSPFTTIWRVAFLAWKKRKESYPAHPSLLNGYDNTTVPHTERLKCLDKAAILKNESSPSSKDLEEKDPWIVSTVTQVEEVKLVMKLVPIWATNILFWTIYSQMTTFTVEQATFMDRKIGSFTVPAGSYSAFLILTILLFTSLNERVF…
Arabidopsis lyrata	AL6G31150	AlNPF7.1		GGWTNAIILLVNQGLATLAFFGVGVNLVLFLTRVM		Q	E	MAAMDPRDNGYVTPLNERERAENLEVGEVVEVQDDQSVVSLMSNDSDLQKKMMKKEEKKKGGWTNAIILLVNQGLATLAFFGVGVNLVLFLTRVMGQGNAEAANNVSKWTGTVYMFSLVGAFLSDSYWGRYLTCTIFQVIFVIGVGLLSFVSWFFLIKPRGCGDGNLECNTPSSLGVAIFYLSVYLVAFGYGGHQPTLATFGADQLDDDKNSKAAFFSYFYFALNVGALFSNTILVYFEDKGLWTEGFLVSLGSAIVALVAFLAPTKQYRYVKPCGNPLPRVAQVFVATARKWSVDRPGDPHELYELEGPESAIKGSRKIFHSTKFVFLDRAAVITENDRDETRTNAWRLCSVTQVEEAKCVMKLLPIWLCTIIYSVIFTQMASLFVEQGDVMNAYVGK…
Arabidopsis lyrata	AL7G32290	AlNPF7.2		GKWLTAILILVNQGLATLAFFGVGVNLVLFLTRVM		Q	E	MDQKVRQFEVCTQDGSVDRHGNPAIRANTGKWLTAILILVNQGLATLAFFGVGVNLVLFLTRVMGQDNAEAANNVSKWTGTVYIFSLLGAFLSDSYWGRYKTCAIFQASFVAGLVMLSLSTGALLLEPSGCGVEESPCKPHSTFKTVLFYLSVYLIALGYGGYQPNIATFGADQFDAEDSVEGHSKIAFFSYFYLALNLGSLFSNTVLGYFEDQGEWPLGFWASAGSAFAGLVLFLTGTPKYRHFTPRESPWSRFCQVLVAATRKAKIDVDHEDLNLYDSETQRTGDKKILHTKGFRFLDRAAIVTPDDEAEKVESGSKYDSWRLCSVTQVEEVKCVLRLLPIWLCTILYSVVFTQMASLFVVQGAAMKTNIKNFRIPASSMSSFDILSVAFFIFAYRR…
Arabidopsis lyrata	AL1G46680	AlNPF7.3		GQWVAGIVILLNQGLATLAFFGVGVNLVLFLTRVL		Q	E	MSCLEIYNKDTMKKKEEEEEETRDGTVDYYGRPSIRSNSGQWVAGIVILLNQGLATLAFFGVGVNLVLFLTRVLQQNNADAANNVSKWTGTVYIFSLVGAFLSDSYWGRYKTCAIFQVIFVIGLSSLSLSSYMFLIRPRGCGDEVTPCGSHSMMEITMFYFSIYLIALGYGGYQPNIATLGADQFDEEHPKEGYSKIAFFSYFYLALNLGSLFSNTILGYFEDEGMWALGFWASTGSAIIGLILFLVGTPRYRYFMPTGNPLSRFCQVLVAATKKSSVEAPLRGREEMYDGDSQGKNASENTGRRIVHTDEFKFLDKAAYITARDLDDKKQDAVNPWRLCPVTQVEEVKCILRLMPIWLCTIIYSVVFTQMASLFVEQGAAMNTSVSDFKIPPASMSSF…
Arabidopsis lyrata	AL5G35180	AlNPF8.1		GNWKACRFILGNECCERLAYYGMGTNLVNYLESRL		K	E	MEEKDVYTQDGTVDIHKNPANKEKTGNWKACRFILGNECCERLAYYGMGTNLVNYLESRLNQGNATAANNVTNWSGTCYITPLIGAFIADAYLGRYWTIATFVFIYVSGMTLLTLSASVPGLKPGNCNADTCHPNSGQTAVFFVALYMIALGTGGIKPCVSSFGADQFDENDEAEKIKKSSFFNWFYFSINVGALIAATVLVWIQMNVGWGWGFGVPTVAMVIAVCFFFLGSRFYRLQRPGGSPLTRIFQVIVAAFRKMRVKVPEDKSLLFETADDESNIKGSRKLVHTDNLKFFDKAAVEIQSDSIKDGEVNPWRLCSVTQVEELKSIISLLPVWATGIVFATVYSQMNTMFVLQGNTMDQHMGKNFEIPSASLSLFDTVSVLFWTPVYDQFIIPLAR…
Arabidopsis lyrata	AL6G11010	AlNPF8.2		GTWKACRFILGTECCERLAYYGMSTNLVNYLEKQM		K	E	MEEDKDIYTQDGTLDIHKKPANKNKTGTWKACRFILGTECCERLAYYGMSTNLVNYLEKQMNMETVTASNSVTNWSGTCYATPLIGAFIADAYLGRYWTIASFVVIYISGMTLLTISASVPGLTPTCSGNSCHATASQTAVTFIALYLIALGTGGIKPCVSSFGADQFDDTDEKEKESKSSFFNWFYFVINVGAMIASSVLVWIQMNVGWGWGLGVPTVAMGVAVVFFFAGSKFYRLQKPGGSPLTRMLQVIVASCRKSKVKVPEDESLLYENQDAESSIIGSRKLEHTKILTFFDKAAVQTESDNKGAAKSSLWKLCTVTQVEELKALIRLLPIWATGIVFASVYSQMGTVFVLQGNTLDQHMGPNFKIPSASLSLFDTLSVLFWAPVYDKLIVPFAR…
Arabidopsis lyrata	AL5G11250	AlNPF8.3		GNWKACPFILGNECCERLAYYGIAGNLITYLTTKL		K	E	MGSIEEEAKPLIEEGLILQEAKLYAEDGSVDFNGNPPLKEKTGNWKACPFILGNECCERLAYYGIAGNLITYLTTKLHQGNVSAATNVTTWQGTCYLTPLIGAVLADAYWGRYWTIACFSGIYFIGMSALTLSAAVPALKPAECIGDFCPSATPAQYAMFFGGLYLIALGTGGIKPCVSSFGADQFDDTDSRERVRKASFFNWFYFSINIGALVSSSLLVWIQENRGWGLGFGIPTVFMGLAIASFFFGTPLYRFQKPGGSPITRISQVVVASFRKSSVKLPEDPMLLYETQDKNSAIAGSRKIEHTDDCKYLDKAAVISEEESKSGDYSNSWRLCTVTQVEELKILIRMFPIWASGIIFSAVYAQMSTMFVQQGRAMNCKIGSFQLPPAALGTFDTAS…
Arabidopsis lyrata	AL5G11220	AlNPF8.4		GNWKACPFIFANECCERLAYYGIAKNLITYFTNEL		K	G	MGSIDEERSLLEVEEVKLYAEDGSIDIHGNPPLKQKTGNWKACPFIFANECCERLAYYGIAKNLITYFTNELHETNVSAARHVMTWQGTCYITPLIGALIADAYWGRYWTIACFSAIYFTGMVALTLSASVPGLKPAECIGSLCPPATMAQSTVLFSGLYLIALGTGGIKPCVSSFGADQFDKTDPSERVRKASFFNWFYFTINIGAFVSSTVLVWIQENCGWELGFLIPTVFMGLATVSFFFGTPLYRFQKPRGSPITRVFQVLVAAYRKSNLKVPEDCKIEHTDGEAESEPFPDPWKLCTVTQVEEVKILLRLFPIWASGIIFSVLHSQIYTLFVQQGRSMKRTIGSFEIPPATLGMFDTASVLISVPIYDRIIVPFVRRFTGLAKGLTELQRMGIG…
Arabidopsis lyrata	AL2G13720	AlNPF8.5		GNWKACPFILGNECCERLAYYGIAKNLITYYTSEL		K	E	MNSNEDERIIILDVEESLLIQEEVKNVLTGLSSSAEDGSVDIYGNPPSKKKTGNWKACPFILGNECCERLAYYGIAKNLITYYTSELHESNVSAASDVMIWQGTCYITPLIGAVIADSYWGRYWTIASFSAIYFFGMALLTLSASVPGLKPAECVGFVAVLCPPATTVQYAVFFSGLYLIALGTGGIKPCVSSFGADQFDDTDPRERVRKASFFNWFYFSINIGSFISSTLLVWVQENGGWGLGFLIPTVFMGASIASFFIGTPLYRFQKPGGSPITRVCQVLVAAYRKWYLNLPEDISFLYETREKNSIIAGSRKIQHTDGYKKISVPFQCLDKAAIVSEDESKSGAFSNPWKLCTVTQVEEVKILIRMFPIWASGIIYSVLYSQISTLFVQQGRAMN…
Arabidopsis thaliana	AT3G16180	AtNPF1.1	NRT1.12	GGLLTMPFIIANEGFEKVASYGLLQNMILYLMSDY		R	E	MENPPDQTESKETLQQPITRRRTKGGLLTMPFIIANEGFEKVASYGLLQNMILYLMSDYRLGLVKGQTVLFMWVAATNFMPLVGAFLSDSYLGRFLTIVIASLSSLLGMVVLWLTAMLPQVKPSPCVATAGTNCSSATSSQLALLYTAFALISIGSGGIRPCSLAFGADQLDNKENPKNERVLESFFGWYYASSSVAVLIAFTVIVYIQDHLGWKIGFGIPAILMLLAGFLFVFASPLYVKRDVSKSLFTGLAQVVAAAYVKRNLTLPDHHDSRDCYYRLKDSELKAPSDKLRFLNKACAISNRDEDLGSDGLALNQWRLCTTDQVEKLKALVKVIPVWSTGIMMSINVSQNSFQLLQAKSMDRRLSSNSTFQIPAGSFGMFTIIALISWVVLYDRAIL…
Arabidopsis thaliana	AT1G52190	AtNPF1.2	NRT1.11	GGIITMPFIIANEAFEKVASYGLLPNMIMYLIRDY		R	E	MENPPNETEAKQIQTNEGKKTKGGIITMPFIIANEAFEKVASYGLLPNMIMYLIRDYRFGVAKGTNVLFMWSAASNFTPLLGAFLSDSYLGRFLTISIASLSSFLGMVLLWLTAMLPQVKPSPCDPTAAGSHCGSSTASQLALLYSAFALISIGSGGIRPCSLAFGADQLDNKENPKNERVLESFFGWYYASSAVAVLIAFTGIVYIQEHLGWKIGFGVPAVLMLIAALLFILASPLYVTRGVTKSLFTGLAQAIVAAYKKRKLSLPDHHDSFDCYYHMKDSEIKAPSQKLRFLNKACLISNREEEIGSDGFALNPWRLCTTDKVEELKALIKVIPIWSTGIMMSINTSQSSFQLLQATSMDRRLSRHGSSFQVPAGSFGMFTIIALALWVILYDRAVI…
Arabidopsis thaliana	AT5G11570	AtNPF1.3		RGIPTIPFILASQALEKLAYFGLVPNMILFLTVEY		R	E	MDQEALLVGRTLLKRGIPTIPFILASQALEKLAYFGLVPNMILFLTVEYGMGTAEAANILFLWSAATNFFPLVGAFIADSYTGRFPLIGFGSSISLTGMVLLWLTTIIRPECDKLTNVCQPTTLLKSVLLYSFFALTAIGAGGVRSSCLAFAADQLQPNQTSRVTTSSLETLFNWYYFSVMVACFLSQSLLVFVQTTYGWQIGFGVSVAAMALSVALFFAASPYYVRFQKPTRNSRNPWKLCRVQQVEDLKSLINVIPIWSTGIILSLVTACQVSFIVLQAKTMDRHTFIQGFEIPPGSYGIFLVISFLLFLGLYDLVIVPLLSWALREPFRLGVMVRMWAGYVISVLCISALAATEYARRKTARDESGTKLSAMWLLPYMILGGIAEALNTIAQNEFF…
Arabidopsis thaliana	AT3G45720	AtNPF2.1		GGCITFPFMIATLLGISVTSYGWVLNLIVFLIEEY		R	D	MAGLVLSNDTEAKISGDCKRGGCITFPFMIATLLGISVTSYGWVLNLIVFLIEEYNIKSIAAAQISNIVNGCLSMLPVVTAILADSFFGNIPVISASAFISLLGIFLLTLISSFENLRPRPCETGSILCQSPSKLHLGVLYAALALVTAGTSGTRVALASAGANQYDKPRDKGSFFNWYFLTVNTGAIISATAIVYTQENASWRLGFGLCAAANLISFIVFISGKRFYKHDKPMGSPFTSLIRVLVAAILKIKVVTSSKEEDYHREVEKESKTCIGMPSKSFRFLNRAALKSEKDLNQEDGLCHNPWRLCSVEEVEDFKSVLRVLPLWLAILFVGTSIGVQASMTVLQALVTDRGLDSKFKVPAGSLQVIVLISSCVFLVLNNWTIYPIYQKITHKQLT…
Arabidopsis thaliana	AT3G45690	AtNPF2.2		GGWKTFPFMIATLLGLSIASFGWVMNLVVFLIKEF		R	gap	MARSVDTEAMTTRDPSSKRGGWKTFPFMIATLLGLSIASFGWVMNLVVFLIKEFNIKSIAATQNSNIVNGCVSMLPVVAAILADSFFGNIPVISVSAFISLLGIILLTMITSLDHLRPPPCETGSILCESPSKLQLGILYIALALVIIGSAGTRFTLASAGANQYEKPKEQGSFFNWYFLTLYTGAITGATAIVYTQENASWKLGFGLCAVANLISFIVFVSGKRYYKHDKPMGSPFTNLIRVVVAATRKRKAVISSREEDYHHGLGREGKTSSAMPSKSFRFFNRAALKTEDDSVNNNWRLCSVQEVEDFKAVFRVLPLLLAIIFVSTPMVTQTSLIILQALVTDRGLGPHFKIPAGSLQVIVIITACIVILMNNCLVYPMYQKLAHKPLTPLQKVGI…
Arabidopsis thaliana	AT3G45680	AtNPF2.3		GGWITFPFMLATLLGLSVTSFGWVMNLIVFLIEEF		R	E	MASLVSGDKEAQISGDPGSKRGGWITFPFMLATLLGLSVTSFGWVMNLIVFLIEEFNIKSIAAAQISNVANGCLSMLPVVAAILADSFFGNIPVIAASSFISLLGIVLLTLIASLDYLRPRPCEAGSVLCTPPSKLHLGILYTALALVTTGAGGTRFTMASAGANQYEKPKEQGSFFNWYFLTLYAGAITGATAIVYIQDNASWKLGFGLCAAANLISFIVFVSGKRYYKHDKPMGSPFTSLIRVVVSATVKRKAVISCNEEDYHHYGLEKEVKTSAAMPSKSFRFLNRAALMTKDDLNQKEGSVNNIWRLCSVQEVEDFKAILRVFPLWLSIIFVSTPMVMQTSLIVLQALVTDRGLGPNFKVPAGSLQVIIIITACIVIIMNNWLVFPMYKKLTHKL…
Arabidopsis thaliana	AT3G45700	AtNPF2.4		GGWITLPFMLVTLLGMSITYFGWVMNLIVFLIEEF		R	E	MANSDSGDKEAHRSSKHGGWITLPFMLVTLLGMSITYFGWVMNLIVFLIEEFNIKSIAAVQISNIVNGVVNMLPVVAAILADSFFGNIPVISASAFISLTGISLLTLIASLDYLRPRPCETGSILCQSPSKLQLGILYAALALVITGTAGTRFILASAGANQYKKPKEQGRFFNWYFFTLYGGAITGTTAIVYAQDNASWKLGFGLCVAANLISFIIFVAGKRLYEHDQPLGSPYTSLVRVLVAATMKRKAVISYKDEDYHHRELEKETKTYVAMPSKSFRFLNRAALKTEGDSNNNMWRLCSVQEVEDFKAVLRLVPLWTSVMFLSAPLAVQMSMTVLQAMVMDRKLGPHFKVSAGSMQVIALVSGCVFIILNNWTTYPMYQKLIRKPLTPLQKVGIG…
Arabidopsis thaliana	AT3G45710	AtNPF2.5		GGWITLPFMLVTLLGMSITSFGWGMNLIVFLIEEF		R	E	MADSKSGDTEVAHRSSDPSEKRGGWITLPFMLVTLLGMSITSFGWGMNLIVFLIEEFHIKNIAAAQISNVVNGVVNMLPVVAAILADSFFGNIPVISTSTFISLAGTSLLTLITSLNYLMPRPCETGSILCQSPSKLQLGILYVALALVIIGSAGTRFTLAAAGANQYKKPKEQGRFFNWFFLALYIGAITGTTAIVYTQDNASWKLGFGLCAVANLISFIVFIAGVRFYKHDKPLGSPYTSLIRVLVAATMKRKAVISSKDEDYHQYGLGKEAKTYTTMPSKSFRFLNRAALKNKEDLNTSGDSSNNMWRLCSVQEVEDFKAILRLVPLWAAVMFLSTPVAVQMSMTVLQALVMDRKLSPHFEVSAGSLQVIVLVFGCVFIMLNNWIIYPMYQKLIGK…
Arabidopsis thaliana	AT3G45660	AtNPF2.6		GGRITFPFMIVTLFGLTLATLGWLQNLIVYLIEEY		R	E	MSGSVSRDAEALKSADSSTRRSGGRITFPFMIVTLFGLTLATLGWLQNLIVYLIEEYNMKSIAAAKILNIFSGFTFMFPAIGAIAADSFFGTIPVILVSSFISLVGVVLLALTTLFDSLRPQACETASKLCQAPTNIQLGVLYTAITLGCVGAGGLRFTLATAGANQYEKTKDQGSFFNWFFFTWYLAASISATAIVYAEENISWSFGFGLCVAANLLGLIVFISGKKFYKHDKPLGSPFTSLLRVIFAAIRKRKAVVSTNEKDYHSESKKTPTKSFRFFNRAALKQDDEVNSDGTIHNQWRLCSVQQVEDFKAVIRIIPLVLAILFLSTPIAMQLGLTVLQGLVMDRRLGPHFKIPAGSLQVITLLSTCLFIIVNDRFLYPFYQKLTGKFPTPIQRVG…
Arabidopsis thaliana	AT3G45650	AtNPF2.7	NAXT1	GGWITFPFMIATLLGLTIAAWGWLLNLIVYLIEEF		R	E	MASSVTGDAETAISADSSTKRRGGGWITFPFMIATLLGLTIAAWGWLLNLIVYLIEEFNVKSIAAAQIANIVSGCICMVPAVAAIASDSFFGTIPVISVSAFISLMGVALLTLTASLDTLRPRPCETASILCQSPSKTQLGVLYTAITLASIGTGGTRFTLATAGANQYEKTKDQGSFFNWFFFTTYLAGAISATAIVYTEDNISWTLGFGLSVAANFFSFLVFVSGKRFYKHDKPLGSPFTSLLCVIFAALRKRKAVVSTNEKDYHNESITMPTKSFRFFNRAALKQEDEVKPDGTIRNPWRLCSVQQVEDFKAVIRIIPLALATIFLSTPIAMQLSLTVLQGLVMDRRLGPSFKIPAGSLQVITLLSTCLFIIVNDRVLYPFYQKLTGKHLTPLQRV…
Arabidopsis thaliana	AT5G28470	AtNPF2.8		GGWRAIKYIIANESFEKLASMSLIGNLSVYLMTKY		R	E	MDVESSSPSSHALIKKEKGGWRAIKYIIANESFEKLASMSLIGNLSVYLMTKYNLGGVFLVNVINIWFGSCNILTLAGAFVSDAYLGRFWTLLLGSIASFIGMGIFALTAALPSLRPDACIDPSNCSNQPAKWQLGVLFSGLGLLAIGAGGVRPCNIAFGADQFDTSTKKGKAHLETFFNWWYFSFTVALVIALTGVVYIQTNISWVIGFVIPTACLALSITTFVIGQHTYICAKAEGSVFADIVKVVTAACKKRKVKPGSDITFYIGPSNDGSPTTLVRDKHRLRFFDKASIVTNPNELNEDGNAKYKWRLCSVQQVKNLKCVTAILPVWVTGIACFILTDQQNIYGILQAMQMDKTFGPHNFQVPAGWMNLVSMITLAIWISLYECVIIPIVKQITG…
Arabidopsis thaliana	AT1G18880	AtNPF2.9	NRT1.9	RGWKVMPFIIGNETFEKLGIVGSSSNLVIYLTTVF		R	D	MEVEKTEKNIAEDDESKIIYRGWKVMPFIIGNETFEKLGIVGSSSNLVIYLTTVFNMKSITAAKVVNIYGGTSNFGTIVAAFLCDSYFGRYKTLSFAMIACFLGSVAMDLTAVIHPLHPAQCAKEIGSVCNGPSIGQIMFLAGAMVLLVIGAGGIRPCNLPFGADQFDPKTKEGKRGIESFFNWYFFTFTFAQMVSLTLIVYVQSNVSWSIGLAIPAILMLLGCIIFFAGSKLYVKVKASGSPIHSITRVIVVAIKKRRLKPVGPNELYNYIASDFKNSKLGHTEQFRFLDKSAIQTQDDKLNKDGSPVDAWKLCSMQQVEEVKCVIRVLPVWLSAALFYLAYIQQTTYTIFQSLQSDRRLGPGSFQIPAGSYTVFLMLGMTIFIPIYDRVLVPFLRKY…
Arabidopsis thaliana	AT3G47960	AtNPF2.10	GTR1	RGWKVMPFIIGNETFEKLGIIGTLSNLLVYLTSVF		R	E	MKSRVILNHRDRRDKNHNNNNTNHYTQVDTMERKPLEVEPSTTTTNTDVVDSFEEEQRKIVYRGWKVMPFIIGNETFEKLGIIGTLSNLLVYLTSVFNLKSYTAATIINAFSGTINFGTFIAAFLCDTYFGRYKTLSVAVIACFLGSFVILLTAAIPSLHPVACGNKISCEGPSVGQILFLLMGLGFLVVGAGGIRPCNLAFGADQFNPKSESGKKGINSFFNWYFFTFTFAQIISLTAVVYIQSNVSWTIGLIIPVALMFLACVIFFAGDRLYVKVKASGSPLAGIARVIAAAIKKRGLKPVKQPWVNLYNHIPSNYANTTLKYTDQFRFLDKAAIMTPEEKLNSDGTASDPWKLCTLQQVEEVKCIVRVIPIWFASTIYYLAITIQMTYPVFQALQS…
Arabidopsis thaliana	AT5G62680	AtNPF2.11	GTR2/NRT1.10	RGWKVMPFIIGNETFEKLGIIGTLSNLLVYLTAVF		R	E	MERKPLELESTDNHQNPSSAVYGGSVTAVDSVEEDVQNQKKVVYRGWKVMPFIIGNETFEKLGIIGTLSNLLVYLTAVFNLKSITAATIINAFSGTINFGTFVAAFLCDTYFGRYKTLSVAVIACFLGSFVILLTAAVPQLHPAACGTAADSICNGPSGGQIAFLLMGLGFLVVGAGGIRPCNLAFGADQFNPKSESGKRGIDSFFNWYFFTFTFAQILSLTLVVYVQSNVSWTIGLTIPAVLMFLACLIFFAGDKLYVKIKASGSPLAGIAQVIAVAIKKRGLKPAKQPWLNLYNYYPPKYANSKLKYTDQFRFLDKAAILTPEDKLQPDGKPADPWKLCTMQQVEEVKCIVRVLPIWFASSIYYLTITQQMTYPVFQALQSDRRLGSGGFVIPAATY…
Arabidopsis thaliana	AT1G27080	AtNPF2.12	NRT1.6	GGWRAITFILGNETLEKLGSIGVSANFMLYLRNVF		R	E	MGVVENRKILPEKKLGGWRAITFILGNETLEKLGSIGVSANFMLYLRNVFHMEPVEAFNVYYLWMGLTNFAPLLGALISDAYIGRFKTIAYASLFSILGLMTVTLTACLPQLHPPPCNNPHPDECDDPNKLQLGILFLGLGFLSIGSGGIRPCSIPFGVDQFDQRTEQGLKGVASFFNWYYLTLTMVLIFSHTVVVYLQTVSWVIGFSIPTSLMACAVVLFFVGMRFYVYVKPEGSVFSGIARVIVAARKKRDLKISLVDDGTEEYYEPPVKPGVLSKLPLTDQFKFLDKAAVILDGDLTSEGVPANKWRLCSIQEVEEVKCLIRVVPVWSAGIISIVAMTTQATFMVFQATKMDRHMGPHFEIPAASITVISYITIGIWVPIYEHLLVPFLWRMRKFR…
Arabidopsis thaliana	AT1G69870	AtNPF2.13	NRT1.7	GGWRAVSFILGNETLERLGSIGLLANFMVYLTKVF		R	E	MVLEDRKDGSSLPGRSGSFSKSSPSELDVVDPYKRISSPGSILDAEKVEKKPGGWRAVSFILGNETLERLGSIGLLANFMVYLTKVFHLEQVDAANVINIWSGFTNLTPLVGAYISDTYVGRFKTIAFASFATLLGLITITLTASFPQLHPASCNSQDPLSCGGPNKLQIGVLLLGLCFLSVGSGGIRPCSIPFGVDQFDQRTEEGVKGVASFFNWYYMTFTVVLIITQTVVVYIQDQVSWIIGFSIPTGLMALAVVMFFAGMKRYVYVKPEGSIFSGIAQVIVAARKKRKLKLPAEDDGTVTYYDPAIKSSVLSKLHRSNQFRCLDKAAVVIEGDLTPEGPPADKWRLCSVQEVEEVKCLIRIVPIWSAGIISLAAMTTQGTFTVSQALKMDRNLGPK…
Arabidopsis thaliana	AT1G69860	AtNPF2.14		LGWKAMPYIIGNETLERLATFGLMANFMVYMVREY		R	Q	MDNEKGTSSSDLTTRQRKPLGWKAMPYIIGNETLERLATFGLMANFMVYMVREYHMDQVQAVTLINTWSALTNFAPIIGAFISDSYTGKFNTIVFGSIAELLGMLVLTFTSLVPNLRPPPCTADQITGQCIPYSYSQLYVLLSGLFLLSVGTGGIRSCSVPFSLDQFDDSTEEGREGSRSFFSWYYTTHTIVQLVSMTLVLYVQNNISWGIGFAIPTVLNFFALLLLFVGTRYYVFVKPEGSVFSGVFKVLVAAYKKRKARFTSGIDYHQPLLETDLQSNKLVLTDQFRFLNKAVIVMNNDEAGNEEWRTCTVRQIEDIKSIISIIPIFASSIIGFLAMNQQQTFTVSQALKMDLQFPGTSYLIPPASITVISLLNIGIWLPFYETVLVRHIENITKQN…
Arabidopsis thaliana	AT1G68570	AtNPF3.1	Nitr	GGLITMPFIFANEICEKLAVVGFHANMISYLTTQL		R	E	MEEQSKNKISEEEKQLHGRPNRPKGGLITMPFIFANEICEKLAVVGFHANMISYLTTQLHLPLTKAANTLTNFAGTSSLTPLLGAFIADSFAGRFWTITFASIIYQIGMTLLTISAIIPTLRPPPCKGEEVCVVADTAQLSILYVALLLGALGSGGIRPCVVAFGADQFDESDPNQTTKTWNYFNWYYFCMGAAVLLAVTVLVWIQDNVGWGLGLGIPTVAMFLSVIAFVGGFQLYRHLVPAGSPFTRLIQVGVAAFRKRKLRMVSDPSLLYFNDEIDAPISLGGKLTHTKHMSFLDKAAIVTEEDNLKPGQIPNHWRLSTVHRVEELKSVIRMGPIGASGILLITAYAQQGTFSLQQAKTMNRHLTNSFQIPAGSMSVFTTVAMLTTIIFYDRVFVKV…
Arabidopsis thaliana	AT3G25260	AtNPF4.1	AIT3	GGIKAAFIACVVETMENMVFLACSTNFMMYFTKSM		K	D	MQIEMEEKFEDWRGKEAISGKHGGIKAAFIACVVETMENMVFLACSTNFMMYFTKSMNYSTPKAATMVTNFVGTSFLLTIFGGFVADSFLTRFAAFVLFGSIELLGLIMLTLQAHITKLQPQGGKKPSTPQSTVLFTGLYAIAIGVGGVKGSLPAHGGDQIGTRNQRLISGFFNWYFFSVCLGGFLAVTLMVWIEENIGWSSSFTISTAVLASAIFVFVAGCPMYRFKRPAGSPLTRIVNVFVSAARNRNRFVTDAEVVTQNHNSTDKSIHHNKFKFLNKAKLNNKISATQVEETRTFLALLPIFGSTIIMNCCVAQMGTFSVQQGMVTNRKLSRSFEIPVASLNAIPLLCMLSSLALYELFGKRILSNSERSSSFNLKRIGYGLALTSISMAVAAIVE…
Arabidopsis thaliana	AT3G25280	AtNPF4.2	AIT4	GGIRAASIVCVVVMMENIVFIANGFNFVKYFMGSM		K	D	MENDMEEKFEDWKGKEAIPGKHGGIRAASIVCVVVMMENIVFIANGFNFVKYFMGSMHYTPATAANMVTNFMGTSFLLTLFGGFIADSFVTHFTTFIVFCCIELMGLILLTFQAHNPKLLPEKDKTPSTLQSAILFTGLYAMAIGTGGLKASLPSHGGDQIDRRNPRLISRFFDWLYFSICSGCLLAVTVVLWIEEKKGWIWSFNISVGILATALCIFTVGLPFYRFKRPNGSPLKKIAIVIISAARNRNKSDLDEEMMRGLISIYKNNSHNKLKWIDKATLNKNISETEVEETRTFLGLLPIFGSTIVMSCCVAQLSTFSAQQGMLMNKKLFHSFEIPVPSLTAIPLIFMLLSIPLYEFFGKKISSGNNNRSSSFNLKRIGLGLALSSVSMAVSAIVE…
Arabidopsis thaliana	AT1G59740	AtNPF4.3	NRT1.14	GGMRAALFVLGLQAFEIMGIAAVGNNLITYVINEM		K	E	MAEINKQSNKWEQEEVSNENNWELAEEESVDWRGRPSNPNKHGGMRAALFVLGLQAFEIMGIAAVGNNLITYVINEMHFPLSKAANIVTNFVGTIFIFALLGGYLSDAFLGSFWTIIIFGFVELSGFILLSVQAHLPQLKPPKCNPLIDQTCEEAKGFKAMIFFMALYLVALGSGCVKPNMIAHGADQFSQSHPKQSKRLSSYFNAAYFAFSMGELIALTLLVWVQTHSGMDIGFGVSAAAMTMGIISLVSGTMYFRNKRPRRSIFTPIAHVIVAAILKRKLASPSDPRMLHGDHHVANDVVPSSTLPHTPRFRFLDKACIKIQDTNTKESPWRLCTVTQVEQVKTLISLVPIFASTIVFNTILAQLQTFSVQQGSSMNTRLSNSFHIPPASLQAIPYI…
Arabidopsis thaliana	AT1G33440	AtNPF4.4	NRT1.15	GGTRAALFVLGFQAFEMMAIAAVGNNLITYVFNEM		K	E	MDVHDLSEEAKRGVIHTSEESLDDLCVDFRGRPCRPSKHGGTRAALFVLGFQAFEMMAIAAVGNNLITYVFNEMHFPLSKSANLVTNFIGTVFLLSLLGGFLSDSYLGSFRTMLVFGVIEISGFILLSVQAHLPELRPPECNMKSTTIHCVEANGYKAATLYTALCLVALGSGCLKPNIISHGANQFQRKDLRKLSSFFNAAYFAFSMGQLIALTLLVWVQTHSGMDVGFGVSAAVMAAGMISLVAGTSFYRNKPPSGSIFTPIAQVFVAAITKRKQICPSNPNMVHQPSTDLVRVKPLLHSNKFRFLDKACIKTQGKAMESPWRLCTIEQVHQVKILLSVIPIFACTIIFNTILAQLQTFSVQQGSSMNTHITKTFQIPPASLQAIPYIILIFFVPLY…
Arabidopsis thaliana	AT1G27040	AtNPF4.5	AIT2	GGMLAASFVLAVEILENLAFLANASNLVLYLKNFM		K	D	MEVEMHGDVSKWEGYADWRNKAALRGRHGGMLAASFVLAVEILENLAFLANASNLVLYLKNFMHMSLARSSSEVTTFMATAFLLALLGGFLADAFFSTFVIFLISASIEFLGLILLTIQARRPSLMPPPCKSSAALRCEVVGGSKAAFLFVGLYLVSLGIGGIKGSLPSHGAEQFDEGTPKGRKQRSTFFNYYVFCLSCGALVAVTFVVWIEDNKGWEWGFGVSTISIFLSILVFLLGSRFYKNKIPRGSPLTTIFKVLLAASIVSCSSKTSSNHFTSREVQSEHEEKTPSQSLTNSLTCLNKAIEGKTHHIWLECTVQQVEDVKIVLKMLPIFGCTIMLNCCLAQLSTYSVHQAATMNRKIVNFNVPSASLPVFPVVFMLILAPTYDHLIIPFARKVT…
Arabidopsis thaliana	AT1G69850	AtNPF4.6	AIT1/NRT1.2	GGMLAASFVLVVEILENLAYLANASNLVLYLREYM		K	D	MEVEEEVSRWEGYADWRNRAAVKGRHGGMLAASFVLVVEILENLAYLANASNLVLYLREYMHMSPSKSANDVTNFMGTAFLLALLGGFLSDAFFSTFQIFLISASIEFLGLIILTIQARTPSLMPPSCDSPTCEEVSGSKAAMLFVGLYLVALGVGGIKGSLASHGAEQFDESTPKGRKQRSTFFNYFVFCLACGALVAVTFVVWLEDNKGWEWGFGVSTIAIFVSILIFLSGSRFYRNKIPCGSPLTTILKVLLAASVKCCSSGSSSNAVASMSVSPSNHCVSKGKKEVESQGELEKPRQEEALPPRAQLTNSLKVLNGAADEKPVHRLLECTVQQVEDVKIVLKMLPIFACTIMLNCCLAQLSTFSVQQAASMNTKIGSLKIPPASLPIFPVVFIMI…
Arabidopsis thaliana	AT5G62730	AtNPF4.7		GGMLAASFVLVVEVLENLAFLANASNLVLYLSTKM		K	D	MSTNYTAINHILHFHSPNSCFLMIMSLEFEQMDEANRLSAWNGYVDWRSRPALRGRHGGMLAASFVLVVEVLENLAFLANASNLVLYLSTKMGFSPSGAANAVTAFMGTAFFLALLGGFLADAFFTTFHIYLVSAAIEFLGLMVLTVQAHEHSTEPWSRVFLFVGLYLVALGVGGIKGSLPPHGAEQFDEETSSGRRQRSFFFNYFIFSLSCGALIAVTVVVWLEDNKGWSYGFGVSTAAILISVPVFLAGSRVYRLKVPSGSPITTLFKVLTAALYAKYKKRRTSRIVVTCHTRNDCDDSVTKQNCDGDDGFLGSFLGEVVRERESLPRPLRCTEEQVKDVKIVIKILPIFMSTIMLNCCLAQLSTFSVQQASTMNTKLGSFTVPPAALPVFPVVFMM…
Arabidopsis thaliana	AT2G40460	AtNPF5.1		GRWRACSFLLGYEAFERMAFYGIASNLVNYLTKRL		K	D	MEAAKVYTQDGTVDLQGRPVLASKTGRWRACSFLLGYEAFERMAFYGIASNLVNYLTKRLHEDTISSVRNVNNWSGAVWITPIAGAYIADSYIGRFWTFTASSLIYVLGMILLTMAVTVKSLRPTCENGVCNKASSLQVTFFYISLYTIAIGAGGTKPNISTFGADQFDSYSIEEKKQKVSFFNWWMFSSFLGALFATLGLVYIQENLGWGLGYGIPTVGLLVSLVVFYIGTPFYRHKVIKTDNLAKDLVQVPIAAFKNRKLQCPDDHLELYELDSHYYKSNGKHQVHHTPVFRFLDKAAIKTSSRVPCTVTKVEVAKRVLGLIFIWLVTLIPSTLWAQVNTLFVKQGTTLDRKIGSNFQIPAASLGSFVTLSMLLSVPMYDQSFVPFMRKKTGNPRGI…
Arabidopsis thaliana	AT5G46050	AtNPF5.2	PTR3	GRWKACSFVVVYEVFERMAYYGISSNLFIYMTTKL		K	D	MTVEEVGDDYTKDGTVDLQGNPVRRSIRGRWKACSFVVVYEVFERMAYYGISSNLFIYMTTKLHQGTVKSSNNVTNWVGTSWLTPILGAYVGDALLGRYITFVISCAIYFSGMMVLTLSVTIPGIKPPECSTTNVENCEKASVLQLAVFFGALYTLAIGTGGTKPNISTIGADQFDVFDPKEKTQKLSFFNWWMFSIFFGTLFANTVLVYVQDNVGWTLGYGLPTLGLAISITIFLLGTPFYRHKLPTGSPFTKMARVIVASFRKANAPMTHDITSFHELPSLEYERKGAFPIHPTPSLRFLDRASLKTGTNHKWNLCTTTEVEETKQMLRMLPVLFITFVPSMMLAQINTLFVKQGTTLDRKVTGSFSIPPASLSGFVTLSMLISIVLYDRVFVKITR…
Arabidopsis thaliana	AT5G46040	AtNPF5.3		GRWKACSFVVVYEVFERMAYYGISSNLVIYMTTKL		K	D	MTVEEVGDDYTKDGTVDLRGNRVRRSQTGRWKACSFVVVYEVFERMAYYGISSNLVIYMTTKLHQGTVKSSNNVTNWVGTSWLTPILGAYVADAHFGRYITFVISSAIYLLGMALLTLSVSLPGLKPPKCSTANVENCEKASVIQLAVFFGALYTLAIGTGGTKPNISTIGADQFDEFDPKDKIHKHSFFNWWMFSIFFGTFFATTVLVYVQDNVGWAIGYGLSTLGLAFSIFIFLLGTRLYRHKLPMGSPFTKMARVIVASLRKAREPMSSDSTRFYELPPMEYASKRAFPIHSTSSLRFLNRASLKTGSTHKWRLCTITEVEETKQMLKMLPVLFVTFVPSMMLAQIMTLFIKQGTTLDRRLTNNFSIPPASLLGFTTFSMLVSIVIYDRVFVKFMR…
Arabidopsis thaliana	AT3G54450	AtNPF5.4		GGWNAALFIIVVEIAERFAFYGLASNLITFLTNEL		K	D	MADSTSLINKRTKGGWNAALFIIVVEIAERFAFYGLASNLITFLTNELGQSTATAAKNINTWIGVSCMFPILGAFLADSILGRFKTVLLTSFIYLLGIVMLPLSVTVVARRMREKVFFMALYVMAVGEGGHKPCVMTFAADQFGEANAEEKAAKTSFFNYWYMAIVLASSIAVLALIFIQERVSWSLGFSIIAGSVVIAIVIFLIGIPKYRKQVPVGSPFTRVAQVMVAALKKWRLSSTRHHYGLCYEEEDEHKLESTNSNQVYLLARTNQFRFLDKATIIDEIDHNKNRNPWRLCTVNQVEEVKLILRLIPIWISLIMFCATLTQLNTFFLKQGSMMDRTIGNHFTIPPAAFQSIVGVTILILIPLYDRVFVPMVRKITNHHSGITSLQRIGVGLFVA…
Arabidopsis thaliana	AT2G37900	AtNPF5.6		GAWRAALFIIAIEFSERLSYFGLATNLVVYLTTIL		K	D	MEHKNIGAEVLQDTYDDQQKWVLDSSLDSRGRVPLRARTGAWRAALFIIAIEFSERLSYFGLATNLVVYLTTILNQDLKMAIRNVNYWSGVTTLMPLLGGFIADAYLGRYATVLVATTIYLMGLVLLTMSWFIPGLKPCHQEVCVEPRKAHEVAFFIAIYLISIGTGGHKPSLESFGADQFDDDHVEERKMKMSFFNWWNVSLCAGILTAVTAVAYIEDRVGWGVAGIILTVVMAISLIIFFIGKPFYRYRTPSGSPLTPILQVFVAAIAKRNLPYPSDPSLLHEVSKTEFTSGRLLCHTEHLKFLDKAAIIEDKNPLALEKQSPWRLLTLTKVEETKLIINVIPIWFSTLAFGICATQASTFFIKQAITMDRHIGGFTVPPASMFTLTALTLIISLTV…
Arabidopsis thaliana	AT3G53960	AtNPF5.7		GAWRAALFIIGIEFSERLSYFGISTNLVVYLTTIL		K	D	MEHNKVDTEPQDSYDDQQKWVLDSSTDSRGEIPLRAQTGAWRAALFIIGIEFSERLSYFGISTNLVVYLTTILHQDLKMAVKNTNYWSGVTTLMPLLGGFVADAYLGRYGTVLLATTIYLMGLILLTLSWFIPGLKACHEDMCVEPRKAHEIAFFIAIYLISIGTGGHKPSLESFGADQFEDGHPEERKMKMSYFNWWNAGLCAGILTAVTVIVYIEDRIGWGVASIILTIVMATSFFIFRIGKPFYRYRAPSGSPLTPMLQVFVAAIAKRNLPCPSDSSLLHELTNEEYTKGRLLSSSKNLKFLDKAAVIEDRNENTKAEKQSPWRLATVTKVEEVKLLINMIPIWFFTLAFGVCATQSSTLFIKQAIIMDRHITGTSFIVPPASLFSLIALSIIITV…
Arabidopsis thaliana	AT5G14940	AtNPF5.8		GLSKSCALLIVIAGIERYAFKGVASNLVTYLTDVV		N	D	MAGGEKRRGLSKSCALLIVIAGIERYAFKGVASNLVTYLTDVVKMSNSRAATTVNTWSGFTFMLPLFSAPFADSYWDRFFTILASSSLYFVGLVGLTFTAFAGSRSTTKTISLYFLYTSLSLVALGLGVLNPSLQAFGADQLDYDLDHDNDHEPSSENKEVKSNRKTQFFQWWYFGVCAGSLLGVTVMAYIQDTFGWVIGFAIPTASMLLLIFLFLCGCGVYVYADPDLKAKPFQRILEIIKERVCGRNKITLVNDHDLNAMELELQDQKPLCNCSNTEANTTTKSLPDDHKSCKTGFSGLETVKLLLRLLPIWTMLLMFAVIFQQPATFFTKQGMTMKRNIGPNFKIPPATLQSTITLSIILLMPFYDKILIPIAKKLTKNEKGISVKERMGIGMFLS…
Arabidopsis thaliana	AT3G01350	AtNPF5.9		GLSKSCALLIVIAGMERYAFKGVASNLVTYLTDVV		N	D	MDLEQKTRGLSKSCALLIVIAGMERYAFKGVASNLVTYLTDVVKMSNSRAAKTVNTWAGFTSMLPLFSAPLADTYWDRFFTILASSSVYFVGLVGLTWTAFAGSRSATKTISSYFLYSSLCLVSIGLGVLNPSLQAFGADQLDHDLDKNFDLSSGDQKDAKATRKTQFFQLWYFGVCTGSLMGVTVMAYIQDTFGWVLGFAIPGIVIFLSILVFMSGCGIYVYAPGARLKKKTTTTPFEKILKFIKGRVVKQRSIYTLADEKDLDAMELELEERPLCKCETEDIETPSTTSKGLEDDESSKTVFSGIDNVKLVIRLFPIWMMLLMFAVIFQLPATFFTKQGVTMKRNIGSNFKIPPATLQSTITLSIILLMPLYDKILIPITKRIKKNGTGISVMERMG…
Arabidopsis thaliana	AT1G22540	AtNPF5.10		GGWRSAGFIIGVEVAERFAYYGISSNLITYLTGPL		K	D	MSISGAVDEAGTPLLAVTVDYRNKPAVKSSSGGWRSAGFIIGVEVAERFAYYGISSNLITYLTGPLGQSTAAAAANVNAWSGTASLLPLLGAFVADSFLGRFRTILAASALYIVGLGVLTLSAMIPSDCKVSNLLSSCSPRFQVITFFSALYLVALAQGGHKPCVQAFGADQFDEKEPEECKAKSSFFNWWYFGMCFGTLTTLWVLNYIQDNLSWALGFGIPCIAMVVALVVLLLGTCTYRFSIRREDQSPFVRIGNVYVAAVKNWSVSALDVAAAEERLGLVSCSSSQQFSFLNKALVAKNGSCSIDELEEAKSVLRLAPIWLTCLVYAVVFAQSPTFFTKQGATMERSITPGYKISPATLQSFISLSIVIFIPIYDRVLIPIARSFTHKPGGITMLQ…
Arabidopsis thaliana	AT1G72130	AtNPF5.11		GGWKSARLIIVVQMAERFAYFGIASNLIMYLTGPL		N	D	MAITYSSADELGNTTEGFLEIRENTSGGWKSARLIIVVQMAERFAYFGIASNLIMYLTGPLGESTAAAAANVNAWTGTVAFLPLLGGFLADSYLGRFRTIIISSSLYILGLGLLSFSTMIPSHQSKDSNQLQETIFFFSLYLVAIGQGGYNPCIKVFGADQFDGNDHKEARDKSSFFNWLMFGNCISILTTRLVSTYIQENLSWSLGFGIPSVSMLLSLFLFLLGTTSYRFSTERVGKKNPFARISRVFMEALKNRRQPDLDIANANANETLLLLAHQSSKQFRFLDRAAISCELAEIEEAKAVLRLIPIWITSVVYTIVHAQSPTFFTKQGATMDRSISPGLLVPAATLQSFINLSVVVFIPIYDRLLVPFARSFTQNSSGITTLQRIGTGIFLSILA…
Arabidopsis thaliana	AT1G72140	AtNPF5.12		GAWKSSGFTMCAEVAEKFAYFGIASNLITYFTEAL		K	D	MSTSIGDNETGAIVSNENVEFSVDFRGNPSIRSSSGAWKSSGFTMCAEVAEKFAYFGIASNLITYFTEALGESTAVAASNVNLWLGTAAFLPLIWGSIADSFLGRFRTILLTSSFYIMGLGLLTFSATIPSLCNDQETRESCVSQVKVIIFFCALYLIALGEGGFKVCLRAFGADQFDEQDPNESKAKSSYFNWLYFAISIGILTTRLVTNYVQENLSWALGYAIPCLSMMLALFLFLLGIKTYRFSTGGEGRQGKKHDNPFVRIGRVFVAAARNRRQTPSDTCLLLPNESTKKFRFLDRAVISCDSYEVEEAKAVLSLIPIWLCSLVFGIVFAQSPTFFTKQGSTMDRSISSTLQVPAATLQCFISLAILVFIPIYDRLFVPIARSITRKPAGITTLQ…
Arabidopsis thaliana	AT1G72125	AtNPF5.13	NRT1.16	GRWRAAWFIIGVEVAERFANYGIGSNLISYLTGPL		K	D	MTTTSKTSLQEEYVIDAVDHRGFSARRSITGRWRAAWFIIGVEVAERFANYGIGSNLISYLTGPLGQSTAVAAANVNAWSGISTILPLLGAFVADAFLGRYITIIIASFIYVLGLAFLTLSAFLIPNNTEVTSSPSSFLNALFFFSLYLVAIGQSGHKPCVQAFGADQFDEKNPQENSDRSSFFNWWYLSMCAGIGLAILVVVYIQENVSWALGFGIPCVFMVISLVLFVLGRKSYRFSKTRQEEETNPFTRIGRVFFVAFKNQRLNSSDLCKVELIEANRSQESPEELSFLNKALLVPNDSDEGEVACKSRDVEDATALVRLIPVWLTTLAYAIPFAQYMTFFTKQGVTMERTIFPGVEIPPASLQVLISISIVLFVPIYDRVLVPIGRSITKDPCGI…
Arabidopsis thaliana	AT1G72120	AtNPF5.14	NRT1.15	GRWRAALFIIGVEVAERFAYYGIGSNLISYLTGPL		K	D	MTTTSEISLQEEYVTDAVDHRGLAARRSNTGRWRAALFIIGVEVAERFAYYGIGSNLISYLTGPLGESTAVAAANVNAWSGIATLLPVLGAFVADAFLGRYRTIIISSLIYVLGLAFLTLSAFLIPNTTEVTSSTSSFLNVLFFFSLYLVAIGQSGHKPCVQAFGADQFDEKDSQEKSDRSSFFNWWYLSLSAGICFAILVVVYIQEEFSWAFGFGIPCVFMVISLVLFVSGRRIYRYSKRRHEEEINPFTRIGRVFFVALKNQRLSSSDLCKVELEANTSPEKQSFFNKALLVPNDSSQGENASKSSDVEDATALIRLIPVWFTTLAYAIPYAQYMTFFTKQGVTMDRTILPGVKIPPASLQVFIGISIVLFVPIYDRVFVPIARLITKEPCGITTLK…
Arabidopsis thaliana	AT1G22570	AtNPF5.15		GGWRSAWFIIGVEVAERFAYFGIACNLITYLTGPL		K	D	MKIPEEEVALLEDYVSDSVDHRGFPAGKSSTGGWRSAWFIIGVEVAERFAYFGIACNLITYLTGPLGQSTAKAAVNVNTWSGTASILPILGAFVADAYLGRYRTIVVASLIYILGLGLLTLSASLIIMGLSKQRNDASAKPSIWVNTLFFCSLYLVAIGQGGHKPCVQAFGADQFDAEDPKEVIARGSFFNWWFLSLSAGISISIIVVAYVQENVNWAFGFGIPCLFMVMALAIFLLGRKIYRYPKGHHEEVNSSNTFARIGRVFVIAFKNRKLRLEHSSLELDQGLLEDGQSEKRKDRLNFLAKAMISREGVEPCSGRDVDDAKALVRLIPIWITYVVSTIPYAQYITFFTKQGVTVDRRILPGVEIPAASLLSFVGVSILISVPLYERVFLPIARKI…
Arabidopsis thaliana	AT1G22550	AtNPF5.16		GGWRSAWYIIGVEVGERFAYFGIGSNLITYLTGPL		K	D	MAIAEEEAALIEDSVSDSVDHRGLPAGKSSTGGWRSAWYIIGVEVGERFAYFGIGSNLITYLTGPLGQSTATAAVNVNTWSGTASILPVLGAFIADAYLGRYRTIVVASLIYILGLGLLTLSSILILMGLSEQRQHNRNASAKPFFWVNILFFCSLYLVAIGQGGHKPCVQAFGADQFDVGDPKERISRGSFFNWWFLSLSAGITLSIIVVVYVQDNVNWALGFGIPCLFMVMALALFLFGRKTYRYPRGDREGKNNAFARIGRVFLVAFKNRKLKLTHSGQLEVGSYKKCKGQLEFLAKALLPGEGGVEPCSSRDVEDAMALVRLIPIWITSVVSTIPYAQYATFFTKQGVTVDRKILPGFEIPPASFQALIGLSIFISVPTYERVFLPLARLITKKP…
Arabidopsis thaliana	AT5G13400	AtNPF6.1		GGWIAAFFIFGNEMAERMAYFGLSVNMVAFMFYVM		R	E	MVASEIKSPVSVPETPGSSSVHHRKQLSVFFIESDNRRLALGRGYTGGTTPVNIHGKPIANLSKTGGWIAAFFIFGNEMAERMAYFGLSVNMVAFMFYVMHRPFESSSNAVNNFLGISQASSVLGGFLADAYLGRYWTIAIFTTMYLVGLIGITLGASLKMFVPDQSNCGQLSLLLGNCEEAKSWQMLYLYTVLYITGFGAAGIRPCVSSFGADQFDEKSKDYKTHLDRFFNFFYLSVTLGAIIAFTLVVYVQMELGWGMAFGTLAVAMGISNALFFAGTPLYRHRLPGGSPLTRVAQVLVAAFRKRNAAFTSSEFIGLYEVPGLKSAINGSRKIPHSNDFIWLDKAALELKEDGLEPSPWKLCTVTQVEEVKILIRLIPIPTCTIMLSLVLTEYLTLS…
Arabidopsis thaliana	AT2G26690	AtNPF6.2	NRT1.4	GGWITAALILGIEVVERLSTMGIAVNLVTYLMETM		K	E	MESKGSWTVADAVDYKGRPADKSKTGGWITAALILGIEVVERLSTMGIAVNLVTYLMETMHLPSSTSANIVTDFMGTSFLLCLLGGFLADSFLGRFKTIGIFSTIQALGTGALAVATKLPELRPPTCHHGEACIPATAFQMTILYVSLYLIALGTGGLKSSISGFGSDQFDDKDPKEKAHMAFFFNRFFFFISMGTLLAVTVLVYMQDEVGRSWAYGICTVSMAIAIVIFLCGTKRYRYKKSQGSPVVQIFQVIAAAFRKRKMELPQSIVYLYEDNPEGIRIEHTDQFHLLDKAAIVAEGDFEQTLDGVAIPNPWKLSSVTKVEEVKMMVRLLPIWATTIIFWTTYAQMITFSVEQASTMRRNIGSFKIPAGSLTVFFVAAILITLAVYDRAIMPFWKK…
Arabidopsis thaliana	AT1G12110	AtNPF6.3	NRT1.1	GGWASAAMILCIEAVERLTTLGIGVNLVTYLTGTM		K	E	MSLPETKSDDILLDAWDFQGRPADRSKTGGWASAAMILCIEAVERLTTLGIGVNLVTYLTGTMHLGNATAANTVTNFLGTSFMLCLLGGFIADTFLGRYLTIAIFAAIQATGVSILTLSTIIPGLRPPRCNPTTSSHCEQASGIQLTVLYLALYLTALGTGGVKASVSGFGSDQFDETEPKERSKMTYFFNRFFFCINVGSLLAVTVLVYVQDDVGRKWGYGICAFAIVLALSVFLAGTNRYRFKKLIGSPMTQVAAVIVAAWRNRKLELPADPSYLYDVDDIIAAEGSMKGKQKLPHTEQFRSLDKAAIRDQEAGVTSNVFNKWTLSTLTDVEEVKQIVRMLPIWATCILFWTVHAQLTTLSVAQSETLDRSIGSFEIPPASMAVFYVGGLLLTTAVY…
Arabidopsis thaliana	AT3G21670	AtNPF6.4	NRT1.3	GGWLGAGLILGSELSERICVMGISMNLVTYLVGDL		K	E	MVHVSSSHGAKDGSEEAYDYRGNPPDKSKTGGWLGAGLILGSELSERICVMGISMNLVTYLVGDLHISSAKSATIVTNFMGTLNLLGLLGGFLADAKLGRYKMVAISASVTALGVLLLTVATTISSMRPPICDDFRRLHHQCIEANGHQLALLYVALYTIALGGGGIKSNVSGFGSDQFDTSDPKEEKQMIFFFNRFYFSISVGSLFAVIALVYVQDNVGRGWGYGISAATMVVAAIVLLCGTKRYRFKKPKGSPFTTIWRVGFLAWKKRKESYPAHPSLLNGYDNTTVPHTEMLKCLDKAAISKNESSPSSKDFEEKDPWIVSTVTQVEEVKLVMKLVPIWATNILFWTIYSQMTTFTVEQATFMDRKLGSFTVPAGSYSAFLILTILLFTSLNERVF…
Arabidopsis thaliana	AT5G19640	AtNPF7.1		GGWTNAIILLVNQGLATLAFFGVGVNLVLFLTRVM		Q	E	MAAMDPRNNGNVAPLNERERAENLEVREVVEVQDDQSVVSLMSNDSDLQKKMMKKEEKKNGGWTNAIILLVNQGLATLAFFGVGVNLVLFLTRVMGQGNAEAANNVSKWTGTVYMFSLVGAFLSDSYWGRYLTCTIFQVIFVIGVGLLSFVSWFFLIKPRGCGDGDLECNPPSSLGVAIFYLSVYLVAFGYGGHQPTLATFGADQLDDDKNSKAAFFSYFYFALNVGALFSNTILVYFEDKGLWTEGFLVSLGSAIVALVAFLAPTRQYRYVKPCGNPLPRVAQVFVATARKWSVVRPGDPHELYELEGPESAIKGSRKIFHSTKFLFLDRAAVITENDRNGTRSNAWRLCSVTQVEEAKCVMKLLPIWLCTIIYSVIFTQMASLFVEQGDVMNAYVGK…
Arabidopsis thaliana	AT4G21680	AtNPF7.2	NRT1.8	GKWLTAILILVNQGLATLAFFGVGVNLVLFLTRVM		Q	E	MDQKVRQFEVCTQDGSVDRHGNPAIRANTGKWLTAILILVNQGLATLAFFGVGVNLVLFLTRVMGQDNAEAANNVSKWTGTVYIFSLLGAFLSDSYWGRYKTCAIFQASFVAGLMMLSLSTGALLLEPSGCGVEDSPCKPHSTFKTVLFYLSVYLIALGYGGYQPNIATFGADQFDAEDSVEGHSKIAFFSYFYLALNLGSLFSNTVLGYFEDQGEWPLGFWASAGSAFAGLVLFLIGTPKYRHFTPRESPWSRFCQVLVAATRKAKIDVHHEELNLYDSETQYTGDKKILHTKGFRFLDRAAIVTPDDEAEKVESGSKYDPWRLCSVTQVEEVKCVLRLLPIWLCTILYSVVFTQMASLFVVQGAAMKTNIKNFRIPASSMSSFDILSVAFFIFAYRR…
Arabidopsis thaliana	AT1G32450	AtNPF7.3	NRT1.5	GQWVAGIVILLNQGLATLAFFGVGVNLVLFLTRVL		Q	E	MSCLEIYNKDTMKKKEGEEETRDGTVDYYGRPSIRSNSGQWVAGIVILLNQGLATLAFFGVGVNLVLFLTRVLQQNNADAANNVSKWTGTVYIFSLVGAFLSDSYWGRYKTCAIFQVIFVIGLSSLSLSSYMFLIRPRGCGDEVTPCGSHSMMEITMFYFSIYLIALGYGGYQPNIATLGADQFDEEHPKEGYSKIAFFSYFYLALNLGSLFSNTILGYFEDEGMWALGFWASTGSAIIGLILFLVGTPRYRYFKPTGNPLSRFCQVLVAATKKSSVEAPLRGREEMYDGDSEGKNASVNTGRRIVHTDEFKFLDKAAYITARDLDDKKQDSVNPWRLCPVTQVEEVKCILRLMPIWLCTIIYSVVFTQMASLFVEQGAAMNTSVSDFKIPPASMSSFD…
Arabidopsis thaliana	AT3G54140	AtNPF8.1	PTR1	GNWKACRFILGNECCERLAYYGMGTNLVNYLESRL		K	E	MEEKDVYTQDGTVDIHKNPANKEKTGNWKACRFILGNECCERLAYYGMGTNLVNYLESRLNQGNATAANNVTNWSGTCYITPLIGAFIADAYLGRYWTIATFVFIYVSGMTLLTLSASVPGLKPGNCNADTCHPNSSQTAVFFVALYMIALGTGGIKPCVSSFGADQFDENDENEKIKKSSFFNWFYFSINVGALIAATVLVWIQMNVGWGWGFGVPTVAMVIAVCFFFFGSRFYRLQRPGGSPLTRIFQVIVAAFRKISVKVPEDKSLLFETADDESNIKGSRKLVHTDNLKFFDKAAVESQSDSIKDGEVNPWRLCSVTQVEELKSIITLLPVWATGIVFATVYSQMSTMFVLQGNTMDQHMGKNFEIPSASLSLFDTVSVLFWTPVYDQFIIPLAR…
Arabidopsis thaliana	AT5G01180	AtNPF8.2	PTR5	GTWKACRFILGTECCERLAYYGMSTNLINYLEKQM		K	E	MEDDKDIYTKDGTLDIHKKPANKNKTGTWKACRFILGTECCERLAYYGMSTNLINYLEKQMNMENVSASKSVSNWSGTCYATPLIGAFIADAYLGRYWTIASFVVIYIAGMTLLTISASVPGLTPTCSGETCHATAGQTAITFIALYLIALGTGGIKPCVSSFGADQFDDTDEKEKESKSSFFNWFYFVINVGAMIASSVLVWIQMNVGWGWGLGVPTVAMAIAVVFFFAGSNFYRLQKPGGSPLTRMLQVIVASCRKSKVKIPEDESLLYENQDAESSIIGSRKLEHTKILTFFDKAAVETESDNKGAAKSSSWKLCTVTQVEELKALIRLLPIWATGIVFASVYSQMGTVFVLQGNTLDQHMGPNFKIPSASLSLFDTLSVLFWAPVYDKLIVPFAR…
Arabidopsis thaliana	AT2G02040	AtNPF8.3	PTR2/NRT1	GNWKACPFILGNECCERLAYYGIAGNLITYLTTKL		K	E	MGSIEEEARPLIEEGLILQEVKLYAEDGSVDFNGNPPLKEKTGNWKACPFILGNECCERLAYYGIAGNLITYLTTKLHQGNVSAATNVTTWQGTCYLTPLIGAVLADAYWGRYWTIACFSGIYFIGMSALTLSASVPALKPAECIGDFCPSATPAQYAMFFGGLYLIALGTGGIKPCVSSFGADQFDDTDSRERVRKASFFNWFYFSINIGALVSSSLLVWIQENRGWGLGFGIPTVFMGLAIASFFFGTPLYRFQKPGGSPITRISQVVVASFRKSSVKVPEDATLLYETQDKNSAIAGSRKIEHTDDCQYLDKAAVISEEESKSGDYSNSWRLCTVTQVEELKILIRMFPIWASGIIFSAVYAQMSTMFVQQGRAMNCKIGSFQLPPAALGTFDTAS…
Arabidopsis thaliana	AT2G02020	AtNPF8.4	PTR4	GNWKACPFIFANECCERLAYYGIAKNLITYFTNEL		K	G	MASIDEERSLLEVEESLIQEEVKLYAEDGSIDIHGNPPLKQTTGNWKACPFIFANECCERLAYYGIAKNLITYFTNELHETNVSAARHVMTWQGTCYITPLIGALIADAYWGRYWTIACFSAIYFTGMVALTLSASVPGLKPAECIGSLCPPATMVQSTVLFSGLYLIALGTGGIKPCVSSFGADQFDKTDPSERVRKASFFNWFYFTINIGAFVSSTVLVWIQENYGWELGFLIPTVFMGLATMSFFFGTPLYRFQKPRGSPITSVCQVLVAAYRKSNLKVPEDSTDEGDANTNPWKLCTVTQVEEVKILLRLVPIWASGIIFSVLHSQIYTLFVQQGRCMKRTIGLFEIPPATLGMFDTASVLISVPIYDRVIVPLVRRFTGLAKGFTELQRMGIGL…
Arabidopsis thaliana	AT1G62200	AtNPF8.5	PTR6	GNWKACPFILGNECCERLAYYGIAKNLITYYTSEL		K	E	MVNSNEEDERRILDVEESLLTQEEVNNHLTGLSSTAEDGSIDIYGNPPSKKKTGNWKACPFILGNECCERLAYYGIAKNLITYYTSELHESNVSAASDVMIWQGTCYITPLIGAVIADSYWGRYWTIASFSAIYFIGMALLTLSASLPVLKPAACAGVAAALCSPATTVQYAVFFTGLYLIALGTGGIKPCVSSFGADQFDDTDPRERVRKASFFNWFYFSINIGSFISSTLLVWVQENVGWGLGFLIPTVFMGVSIASFFIGTPLYRFQKPGGSPITRVCQVLVAAYRKLKLNLPEDISFLYETREKNSMIAGSRKIQHTDGYKFLDKAAVISEYESKSGAFSNPWKLCTVTQVEEVKTLIRMFPIWASGIVYSVLYSQISTLFVQQGRSMNRIIRSF…
Arachis duranensis	Aradu.V1MDS	AdNPF1.1*		GGVRTMPFIIANETFEKVASVGLHINMVLYLLYEY		R	E	MEISIDQEKSTQQVTSKKGGVRTMPFIIANETFEKVASVGLHINMVLYLLYEYHFDPATGAIIIFLWNAMSNFMPIFGAFLSDSLLGRFRVIAGGTLMELLGLVVLWLTAIIRRARPPECHAQACPTPTPPQLLLLISSLALTALGAGGIRPCSIAFGADQINHPENPQNERNMKSFFNWYYVSVGISVMVAVIFIVYIQAKYGWIVGFGIPVGLMIVSATVFFLGSLLYVKVKPNKSLFTGFAQVIAAAWKNRHLALPPNNSETSWYFKNGSNLVEPTNKARYLNKACMIKNRERELDSDGIPVDPWNLCTVRQVEELKAIIKVLPMWSTGIIVATITSQHSFSVVQAGSMDRHLFGLELPPTSFSVFLILSLTIWVAIYDRLLIPLLKSRALTLKHR…
Arachis duranensis	Aradu.42JCX	AdNPF1.2*		GGLVTMPFIIANEALASVATIGLLPNMVLYLMGSY		S	E	MEKEEVEHSTSEVEMASHQNMSQPQKKKGGLVTMPFIIANEALASVATIGLLPNMVLYLMGSYKLHLDKATQILLLSQATSHFTPVVGAFIADSYLGRFLAVGLGSIITFLGLALMWLTAMIPQARPPPCNPAAGKCKSATNPQMAMLLSAFALMSIGNGGLSCSLAFGADQVNKKDNPNNQRALEIFFSWYYASASISVIIAFTGIVYIQDHLGWKLGFGVPAALMLMSTIFFFLASPLYIKNKIQGSLITGFARVIVASYKNRKLPLPAQSSAGMYHHKKDSEFVVPSDKLRFLNKACLIRDPENDITSDGLALNPWSLCTVNQVEELKAIIRVIPLWSTGIMMSLSIGGSFGLLQAKSLNRHITSNFEVPAGSFSVIMIVTIFLWIALYDRAIIPL…
Arachis duranensis	Aradu.R79KQ	AdNPF1.3*		GGIATMPFIIANEALARVATLGLLPNMVLYLMGSY		Q	E	MGSHPQLIRSKGGIATMPFIIANEALARVATLGLLPNMVLYLMGSYNLHLAKANMILLLSVATTNFTPLIGAFIADSYLGRFLAVGFGSIITFLGMALLWLTAMIPTARPPPCDPATETCKSATTMQMAILISSLALMAFGNGGLQCSLAFGADQVNSKDNPNNQRALEIYFSWYYASSAISVIIAFTGIVYIQDHLGWKLGFGVPAALMFLSTFFFFLASPLYIKHKTHGSLLTGFARVIVAAYKNRKLRLPARKSTGMYLQKKDSDLLVPTDKLRFLNKACFIKDPEKDLASDGSASTIDEVEELKAIIKVIPLWSTGIMMSLNIGGSFGLLQAKSLNRYITRNFQVPAGSLSVIMIFTIFLWIAIYDRIVIPLATRLRGKQVRISAKNRMGLGLFF…
Arachis duranensis	Aradu.R79KQ	AdNPF1.4*		GGIATMPFIIANEALARVATLGLLPNMVLYLMGSY		Q	E	MGSHPQLIRSKGGIATMPFIIANEALARVATLGLLPNMVLYLMGSYNLHLAKANMILLLSVATTNFTPLIGAFIADSYLGRFLAVGFGSIITFLGMALLWLTAMIPTARPPPCDPATETCKSATTMQMAILISSLALMAFGNGGLQCSLAFGADQVNSKDNPNNQRALEIYFSWYYASSAISVIIAFTGIVYIQDHLGWKLGFGVPAALMFLSTFFFFLASPLYIKHKTHGSLLTGFARVIVAAYKNRKLRLPARKSTGMYLQKKDSDLLVPTDKLRFLNKACFIKDPEKDLASDGSASTIDEVEELKAIIKVIPLWSTGIMMSLNIGGSFGLLQAKSLNRYITRNFQVPAGSLSVIMIFTIFLWIAIYDRIVIPLATRLRGKQVRISAKNRMGLGLFF…
Arachis duranensis	Aradu.K10TZ	AdNPF1.5*		GGLRTMPFIIVNECLEKVASYGIMPNMILYLINEY		R	E	MEHSEDASSENSNSMMENAVSSSSSSSKLRKGGLRTMPFIIVNECLEKVASYGIMPNMILYLINEYKLAAAEATNVIYTWSAMSNVLAIFGAFLSDSYLGRFRVIFIGSISSLLGIASLWLTAMIPSLRPCEALVQICNSASAAQLAVLFLALGLISIGAGCVRPCSIAFGADQLAIKENSNNERLLDSYFNWYYTSIGVSTIIALSVIVYIQENLGWKVGFGVPAGLMFISALSFIIGSPLYIKVKPRSSLLTSFIQVAVVAMKNRKLSVPDSNFDQYYQGIDKELVFPTDSLRFLNKACIIRNPENDLNPDGSIKDPWSLCTVGQVESLKSLLRVLPMWTTGIFMMVSVSSFSTLQANTMDRRLFGNFKIPAGSFNVVMIITLSIVIPIYDRIMVPL…
Arachis duranensis	Aradu.JT3Z0	AdNPF1.6*		GGLITMPFIIGNEALAKMASVGLSPNMILYLIGDY		F	E	MKKEKEMEGALVEEEMNKKQEEKQEMNNSQRCKGGLITMPFIIGNEALAKMASVGLSPNMILYLIGDYRLKVVKATKIMFFWFAATNFAPLFGAFLADSYLGRFLAIAFGSIITFLGMALLWLTAMIAEARPSPLSQESATAPQLALLITCFALISIGGGGIFCSLAFVSVVFSLTAIVYIQDRFGWKLGFGVPAALMLLSTVFFFLLSHRYVKHKPHKSLLTSFAQVIVVAFKNRKLQLPPTTHHPILYHHNKDSTLIAPSHKLRFLNKACIITNNNNNSSWSVCTIEQVEELKAIIKVIPLWSSGFMLSISSSQSSFFLLQAKTMNRHITSSFQIPAGSFSVFIMISVFITAAVYDRLIIPLASKLRGKPVRISAKNRMGIGLFFCFLDLVVSAVVE…
Arachis duranensis	Aradu.0QP9J	AdNPF1.7*		GGFRTLPFIIANEAFERLASIGLMPNMILYLTREY		R	E	MGSFPEIEHVVEVPLLSKATSTTSHNHKGGFRTLPFIIANEAFERLASIGLMPNMILYLTREYGMETAAATNFLLLWSAATNFTPLIAALLADSCVGRYSMIAFGSVTSLLGMVLLWSTTMIPRQTSNQLTNVYNSTSTMQLLILHSSFALMAIGAGGIRSSSLAFGVDQLSMKDKDGNVKESYFGWYYASVTLSILLGLTGVVYIQETMGWKVGFGIPVILMFISTISFFLASPFYVKLETKKNMVSGLAQVIVASYRNRLVQLNQEYGNLTYYHEKDSILLVPSESLRFLNKACMIKDPSQDLKPDGRPLNPWNLCTVDQVEELKALHDYIGSKQKIGLGLFSSCVSIASLAIVENIRRGIAIDQGYSEQPQAVVNLSALWLLPRQILDGLAEASAC…
Arachis duranensis	Aradu.N7TW9	AdNPF2.1*		GGWPSFPFIIATVAGITLASSGIWANLIVYLIQEF		R	E	MESTHSSLREEEARKNNTSGSKPGGWPSFPFIIATVAGITLASSGIWANLIVYLIQEFNIKSISATQISNVVNGTTNLVPFVAAIIADCFFGSFTLVLVSSCVSLLGTIVFALTASIKSLRPKQCINNGSNICEAASVMQYGVLYVGIALVAIGFGGTRFTTAALGANQFHDNTHHQTIFFNWFFFTWYVVSVAGFTGLVYIQDNVSWGVGFWICVVSNMIGVMVFLMGYRYYLPQTPRGRSAFVDLARVPVASIRKWKSQLSSSTQDYYNGAHHHDATLPAVSAIPAKRFRFFNRAALLTEGDSIEKSWRLCTVQQVEDFKKVIGILPLLTSSIFLAIPIGMEANLSLLQALVMEAHLGPHFKFPAGSLGVILLISTSIFLSLLDRVLWPFYQKITGK…
Arachis duranensis	Aradu.CLQ9M	AdNPF2.2*		RGWKVMPFIIGNETFEKLGTIGTLANLLVYLTTVF		R	E	MNLVGKKETMEEKNERKSLENNEKSVVITNQDESNNKITYRGWKVMPFIIGNETFEKLGTIGTLANLLVYLTTVFNLDSITATNIINIFNGSASLSTLLGAFLCDTYFGRFKTLGFCTVASFLGLLTIQLTAAIKTMHPPQCGNSSTICEGPNAGQMTFLLAGFALLIVGAAGIRPCNLAFGADQFNPNTESGKKGINSFFNWYFFTFTFAQMVSLSLIVYIQSNVSWAVGLGIPAGLMLFSCVVYYLGSKSYVKVKATGSPVTSIVQVVVVSFKKRGLNLPDQDPLLSLFDYMPPHSINSKLPHTCQFRFLDKAAIVTPQDHINQDGSASDPWNLCSIQQVEELKCLLRVIPIWLSGIVYYVALVQQNTMLVFQALQSDRQLFHSNFQIPAASYTIFT…
Arachis duranensis	Aradu.W8AID	AdNPF2.3*		RGWKAMPFIIGNETFEKLGAIGTLANLLVYLTTVF		R	E	MVVTRLRLFINLQTGINYRGWKAMPFIIGNETFEKLGAIGTLANLLVYLTTVFNLKNITATNMINIFNGSTNFATLIGAFFSDTYFGRYKTLGFCTTTSFLGLLVIQLTAAFKNLHPPKCGNESSTCKGPTAGQMAFLLCGFGLLLIGAAGVRPCNLAFGADQFNPNTESGKKGVNSFFNWYFFTFTFAQMVSLTLIVYVQSNVSWALGLGIPAALMLLSVVVFFLGTKIYVKVQPSGSPITSIVQVLVVAIKKRGLKKLPQKEYPMLSLFNYVPPKTLNSRLPYTHQFRALDKAAIMTPQDKINPDGSAAEPWKLCSMQQVEEVKCLVRVLPIWFSAILYYLVIVQQHTILVFQALQSDRRVGHTNFKIPAASYYVFLMLCMTLWLPIYDRILVPLLR…
Arachis duranensis	Aradu.P2M19	AdNPF2.4*		RGWKAMPFIIGNETFEKLGAIGTLANLLVYLTTVF		R	E	MVETETKSDTNKKPTMENNEKYVTQTQQQHEHDDDDDPKINYRGWKAMPFIIGNETFEKLGAIGTLANLLVYLTTVFNLKNITATNMINIFNGSTNFATLIGAFFSDTYFGRYKTLGFCTTTSFLGLLVIQLTAAFKNLHPPKCGNESSTCKGPTAGQMAFLLCGFGLLLIGAAGVRPCNLAFGADQFNPNTESGKKGVNSFFNWYFFTFTFAQMVSLTLIVYVQSNVSWALGLGIPAALMLLSVVVFFLGTKIYVKVQPSGSPITSIVQVLVVAIKKRGLKKLPQKEYPMLSLFNYVPPKSLNSRLPYTHQFRAMDKAAIMTPQDKINPDGSAAEPWKLCSMQQVEEVKCLVRVLPIWFSAILYHLVIVQQHTILVFQALQSDRRVGHTNFKIPAASY…
Arachis duranensis	Aradu.GCP3K	AdNPF2.5*		RGWKVMPFIIGNEIFEKLGAIGTLSNLLVYLTTVF		R	E	MHHIGESRTSREAVDNEEEILLKNENSGTDDEPKINYRGWKVMPFIIGNEIFEKLGAIGTLSNLLVYLTTVFNLENITATNIINIFNGSTNFATIIGAFCSDTYFGRYKTLGFCTVASFLGLLVIQLTAAIEKLHPPHCEENTTCKGPTEGQMTFLKTGLGLLLIGAAGIRPCNLAFGADQFNPNTDSGKKGINSFFNWYFFTFTIAQMISLTIIVYIQSNVSWAVGLGIPAALMLLSSVIFFLGSNMYVKVKPSGSPLTSIVQVIVVAAKKRKLKLSEYLYPSLFNYLPPKSVNSKLPYTYQFRFLDKAAIMTPQDQLNPNGSAADPWSLCSMQQVEEVKCLLRVLPIWVSSILYFVVIVQQHTVVVFQALISDRRIGSSNFMIPAASYYVFLMITVA…
Arachis duranensis	Aradu.PX1SQ	AdNPF2.6*		GGWKAMPFILGNESFERLAAFGLFANFMVYLTREF		R	E	MRSSEDNKGSKYSSSFPYWSFLCCKSSISSSEIEPTHENNMMSNESSELSHANEKKKPGGWKAMPFILGNESFERLAAFGLFANFMVYLTREFHMEQVYASNILNIWGGVTNFFPLIGAFISDAYVGRFRTIAYASFASFLGMMVVTLTAWLPKLHPPACTQEQLALNQCVRASPSNIGVLILGLTVMSLGSAGIRPCSIPFGVDQFDPSTDEGRKGINSFFNWYYTTFTIVLVITQTVVVYIQDEVSWKIGFAIPTICMLCSIILFFVGTRIYVHVKPGGSVFSGIAQVLVAAYKKRKIELPSEKQGLGIYYDPPLDGTANHVLSKLPLTNQFSGLNKAAIIMEGELKEDGSRVNHWRLASIQQVEEVKCLARIFPIWAAGILSLVSMAQQGTFTISQ…
Arachis duranensis	n/a	AdNPF2.7*		GGWKAVPFILGNETFERLAVFGLLLNFMVYLTTQL		R	E	MIEKISSSESSSATKTNKKYGGWKAVPFILGNETFERLAVFGLLLNFMVYLTTQLHLNQVSASNVMNIWFGLTNFGPLLGAFISDAFFGRFRTIAFASFSSLLGMVLVFLTSWLPELHPPSCTAQELAKGECVKASNSQMGVVILGLCFLTIGSAGIRPCSIPFGVDQFDQTTEEGKKGMASYFNWYYTTFTLVLLVSQTLVIYVQTSISWKIGFAIPTVCMFLSIIMLFVGTRLYVYVKPEGSTFPGIGHVLVAAYRKRKLMLPIIEDKLDGVFYDPPLISASSGDSLPLKLPLTQQFRALNKAALIMEGDLNEDKSIVNKWRLTSIQQVEEVKCIARVLPILFTSIIPLIALLQQGTFNVTQALKMDRNLGPKFQVPAGSIGVISYITIALWLPFYD…
Arachis duranensis	Aradu.YRI3B	AdNPF2.8*		GGWRSVYYIIGNESFEKLASMSLISNLTMYLLTRY		R	E	MENATTNSPCEEEPKQDEHASAPQAQEAGGWRSVYYIIGNESFEKLASMSLISNLTMYLLTRYNLSAIFVVNVVQIWNGSSNVASIIGAFISDTYLGRFRTLLFGSIASLLGILIMTLTAGIHQLRPANCTDRPHCQWPQPWQLGILFFALAMLSVGAGGIRPCNIAFGADQFDTKTEKGRAQLESFFNWWYFTFTIALVIALTGVVYIQTNVSWTLGFAIPTLCLAFSIAIFLIGQHTYIRKKPQGSVFSDMAKVITAVCRKCKLKTSDRTRYYDPGPSELDHNNVRLVRTDRFKFLEKAAIISDPSELNEQLKPKNVWRLCSLQQVEELKCLLGILPVWVTGICCFIVMDQQNTFGVLQVIQTNRSIGKHFKVPPGWMNLVSMVALSIWIFIYECIY…
Arachis duranensis	Aradu.790V9	AdNPF2.9*		GGWRSVYYIIGNESFEKLASMSLISNLTMYLLTRY		R	E	MENATTNSSCEEEQIQDEHASAPETQEAGGWRSVYYIIGNESFEKLASMSLISNLTMYLLTRYNLSAIFVVNVVQIWNGSSNVASIIGAFISDTYLGRFRTLLFGSIASLLGILIMTLTAGIHQLRPANCTNRPHCQWPQPWQLGILFFALAMLSVGAGGIRPCNIAFGADQFDTKTEKGRAQLESFFNWWYFTFTIALVIALTGVVYIQTNVSWTLGFAIPTLCLAFSIAIFLIGRHTYIRKKPQGSVFSDMAKVITAACRKCKLKTSDRTRYYDPAPSESDHNNVRLVHTDRFKFLEKAAIISDPSELNEQLKPKNVWRLCSLHQVEELKCLLGILPVWVTGICCFIVMDQQNTFGVLQVIQTNRSIGKHFKVPPGWMNLFSMVALSIWIYIYECIY…
Arachis duranensis	Aradu.0E2FW	AdNPF2.10*		GGWRSVYYIIGNESFEKLASMSLISNLTIYLLTRY		R	E	MENATTNSPCEEEPKQDEHASAPQAQEAGGWRSVYYIIGNESFEKLASMSLISNLTIYLLTRYNLSAIFVVNVVQIWNGSSNVASIIGAFISDTYLGRFRTLLFGSIASLLGILIMTLTAGIHQLRPANCTDRPHCQWPQPWQLGILFFALAMLSVGAGGIRPCNIAFGADQFDTKTEKGRAQLESFFNWWYFTFTIALVIALTGVVYIQTNVSWTLGFAIPTLCLAFSIAIFLIGQHTYIRKKPQGSVFSDMAKVITAVCRKCKLKTSDRTRYYDPGPSELDHNNVRLVRTDRFKFLEKAAIISDPSELNEQLKPKNLAVTKKINKKATRLSMSLRIRIGILLSILCMLVAAIVEQKRRDSALRAKSFTSPMSFAVLLPQFALSGLNEAFAAVSIMEF…
Arachis duranensis	Aradu.63K76	AdNPF3.1*		GGLVTMPFIFANEVTEKLAVVGFGTNMISYLTTQL		R	E	MEHNENHHASATTKKGGLVTMPFIFANEVTEKLAVVGFGTNMISYLTTQLHMPLTKAANTLTNFGGTASLTPLLGAFISDAYVGKFWTITVASIIYQIGMISLTVSAVVPQLRPPPCKGEEVCQQANSGQLAILYVSLLLGALGSGGIRPCVVAFGADQFDESDPKQSTKTWGYFNWYYFVMGASILVAVTVIVYIQDNIGWGLGLGIPTVAMFLSIIAFIVGYPLYRNLDPSGSPFTRLVQVAVAAFRKRKIPNLPPAQCLYQNDELDASISLGGKLLHTEQMKFLDKATVVTEGDDTKSPNLWKLNTIHRVEELKSLIRMGPIWASGILLITAYAQQGTFSLQQAKTMDRHLTKTFQIPAGSMSVFTITAMLATTAFYDRVFIRIARRFTGLDRGIS…
Arachis duranensis	n/a	AdNPF3.2*		GGIRTLPFILANEVCDRFAVAGFSGNLISYLTQVM		R	E	MEIEKNVTKGNGESVAEEERNKNMKRKQCRQGGIRTLPFILANEVCDRFAVAGFSGNLISYLTQVMNMPLVAASNTLTNFAGTSSFTPLLGAIIAESFAGRFWTITIASLIYELGMISMTLSAILPHFRPPPCPKQVNCQEATSSQLWILYMSLLLTSLGSGGIRPCVVPFSGDQFDMSKKGVESRKWNLFNWYFFSMGFASLSALTVVVYIQDNMGWGWGLGIPTIAMMISIVAFVVGFPLYKHVKPEGSPLIRLAQVVVAAIKKRKQPLPSDAKLLYQNKELDASISTEGTLLHSDQFKWLDKAAIVTEEDSRDPNAEPKLWKLATVHRVEELKSIIRMLPIWASGILQVTASSHLHSFVIQQARSMDRHLSPSFQISPASMSIFSVLTMMVGVILY…
Arachis duranensis	Aradu.74CLL	AdNPF3.3*		GGMKTAPFILANEVCDKFASIGFNANLMSYLTQEL		R	K	MVVEKSDEVLEEQKRKQHNERKHNQHGGMKTAPFILANEVCDKFASIGFNANLMSYLTQELHMATVTASNTLINFDGAANLAPLLGAVIAETFAGTFWTIILGSILCELGLIIITISASMHSPACHEATSSQLRPLYLSLLLIAFGSGCIRPCVVPFLGDQFDMTKKGVASRKWNLFNLYTFSMGLAPLTALTVVVYVQENMGWSWGLGIPTIARLIAIFAFVMGSSFYRKVKPQGCSLIRLVQVLVAAIRKRKEVLPDDPKLLYENKELDAPISLQGRLLHTYQFRWLDKAATVTKEESNIKDTKEAPKLWSLATVHRVEELKSILRLVPICLSTILHVASVSSNQNFLIQQARSMDRRITSSFQIPPATMFVFSVMTMMIGVILYEHHFVPFASRLT…
Arachis duranensis	Aradu.P24XG	AdNPF4.1*		GGMLAASFVLAVEVLENLAYIANASNLVMYVSKFM		K	D	MDEAQVQVWEGYIDWRNRPAIRGVHGGMLAASFVLAVEVLENLAYIANASNLVMYVSKFMHFSPSSSANIVTNFMGTAFLLAILGGFLADAFFTTYSIYLISAAIEFVGLLILTIQAHIPALKPPSCIMGTTNSGACEKVDGGGDAAMLFAGLYLVALGVGGIKGSLPPHGAEQFDESTAEGRKQRSSFFNYYVFSLSCGALIAVTVVVWIEDNKGWQWGLGVSTASILISIPLFLLGSHKYRNKLPVGSPITTMLKVIAAAICDKWCKAGKNSSNAIMNMSPSEILETEETNNNVKEDHQSPLSESLKFLNRAVTSQPCHPMLQCTVKEVEEVKVVLRILPIFMSTIMLNCCLAQLSTFSIQQSSTMDTNLGSFKVPPASLPVFPVLFIMVLAPMYDH…
Arachis duranensis	Aradu.L4IQ2	AdNPF4.2*		GGMLAAFFVLVVEVMENLAFLANASNIVVYMGKFM		K	D	GGMLAAFFVLVVEVMENLAFLANASNIVVYMGKFMHFSPSESAINVTNFMGTAFLLALVGGFFSDALFTTYHVYLVSALIEFLGLVVLTIQARVPSLQPCGGATPCEEVTGAKAAMFFVGLYLVALGVGGIKGSLPAHGAEQFDESTPSGRKQRSTFFNYFVFCLSCGALVAVTFVVWVEDNKGWQWGFGISTITIFLSIPVFLSGSSTYRNKIPLGSPLTTILKVLIAASVSSCILKDSSNAIVNMASSPSNPLPGNNNEQEDAAKASNKETEDETTSNTLKFLNSAAQNKAIHSSIQCTVQQVEDVKIVLKMLPIFACTIMLNCCLAQLNTFSIEQASTMNTKLGSLNIPPASLPVFPVIFIMILAPIYDHIIIPFARKTTKTEMGVTHLQRVGIGL…
Arachis duranensis	Aradu.A058G	AdNPF4.3*		GGFRPAAFVLGMQAFEIMAIAAVGNNLITYVMNEM		K	E	MEQRSKNSRLEEEGQHTTTSLDWRGRPSNPSKHGGFRPAAFVLGMQAFEIMAIAAVGNNLITYVMNEMHFSLSKSANVVTNFVGTIFILALFGGYLSDSYLGCFWTILIFAFVELSGFILLSVQAHVPQLKPPACNIMSGEECVEAKGFQAMIFFVAIYLVALGSGCVKPNMIAHGADQFDQDNPKQLKKLSSYFNAAYFAFSVGQLVALTLLVWLQTHSGMDVGFGVSAAVMAMALISFLSGTLYYRNKPPQGSILTPIAQVFVAAFFKRKQLSPSNPQMVDGSRNESLHLTHKFRFLDKACIRVESWEEESAWRLCSVEQVAQVKTLLSVIPIFACTIVFNTILAQLQTFSVQQGSAMDTHLTRNFRIPPASLQSIPYIILILAVPLYDTFFVPFAR…
Arachis duranensis	Aradu.NS7T4	AdNPF4.4*		GGMLAASFVLVVEILENLAYLANASNLVLYLREYM		K	D	MEIEAQQSNTWEGYVDWRNRPALRTRHGGMLAASFVLVVEILENLAYLANASNLVLYLREYMHMSPSRSANNVTNFMGTAFLLALLGGFLSDAFFTTYHIYIISALIEFLGLIVLTIQAKVPSLKPPHECDSTAACVEVNGGKAAMLFGGLYLVALGVGGIKGSLPSHGGEQFDEATPSGRKQRSTFFNYFVFCLSCGALIAVTFVVWVEDNKGWEWGFAISTISIFVSIPLFFAGSSTYRNKIPTGSPLTTILKVLVSATLNNCIYKNSSSAVVNMAPSPSNPHSSSNRKESEEPETSKSVTQHDNETLTASVRFLNKAVSNSSSSLQCTVQQVEDVKIVLKVLPIFACTIMLNCCLAQLSTFSVEQAATMNTKLGSLKVPPASLPVFPVLFIMFIAP…
Arachis duranensis	Aradu.HD2NG	AdNPF4.5*		GGYRAASFVFVMMLLDNVGFVANMVSLVLYFGSVM		R	D	MDSKDESSLKDAEYQVAKIRRKGGYRAASFVFVMMLLDNVGFVANMVSLVLYFGSVMYFNIPGSATTTTNLLGTAFLIPILGGFISDTFLNRLNTCILFGFIELLGYVLLVIQSHDTKLQPSSPCGEKGCVHGRKAVLFYASIYLFAVGAGGIRGCVPALGADQFDNNDPKERKKLASFFNWFLFFITIGASIGVTAVVYVSTEIDWYKGFIISLACSAGGLFVIAVGKAFYRTRVSGDSPLLSVLQVLFITVKNLGTKLPQNSDQLHEIQSDESNLMKKLIPHTDQFRILDKAAVLREGKEPKKWEVCTVTQVEETKILIRMMPILFSTIIMNTCLAQLQTFSIQQGVRMNPHIGRDTIPPASIPVIPLVFMTALIPVYEFAFVPLVRKITGHPNGIT…
Arachis duranensis	Aradu.Z0B0Q	AdNPF4.6*		GGFRAAMFVFVLSALDNMGLVANMVSMVLYFYGVM		R	D	MRDKEEAKAWEKKGGFRAAMFVFVLSALDNMGLVANMVSMVLYFYGVMHFDLSSSANTLTNFLGSTFLLSLVGAFISDTYLNRLTTCLLFGSLEVTALVVVTIQAGTKALQPEACGKSSCVKGGVAVMLYTSLCLLALGSGGVRGSMTALGADQFEEKDPKEGKGLATYFNWLLLSTTLGSVVGVTAVVWVSTQRAWYLGFLIVTVSSFLGFLTLALGKPFYRILPPSQSPLSRILQVIVVAFKNRKLPLPESHEELYEISDKDSTTGKIAHTNQLRFLDKAAVLQGNFEPKPWKVCTVTQVEEVKILTRMLPILASTIIMNTCLAQLQTFSVQQGNVMNLKLGSFTVPPASIPVIPLLFLCILIPIYEFLFVPFARKITNHPSGVTQLQRVGVGLVLS…
Arachis duranensis	Aradu.PU63R	AdNPF4.7*		GGFRASMFIFVLSALDNMGFVANMVSLVLYFYGVM		R	D	MADQEEKEEQKLLAEWKRKKGGFRASMFIFVLSALDNMGFVANMVSLVLYFYGVMHFDLSSSANTLTNFMGSTFLLSLVGGFISDTYLNRFSTCLLFGSLEVMALAMLSVQAGSRHLHPEACGKSSCVKGGIAVMLYTSLCLLALGVGGVRGSMTAFGADQFDDKDPSEAKALASFFNWLLMSSTLGAITGVTAVVWVSTQKAWHWGFFIITIASSIGFITLAIGKPFYRIKTPGDSPILRILQVLVVAFKNRKLSLPESHQELYEISDKDAAVEKIAHTNQIRFLDKAAIVSEKSKADRWKVCTVTQVEEVKILIRMLPIVGSTIIMNTCLAQLQTFSVQQGNVMNLKLGSLTVPAPSIPVIPLVFITILVPIYELFFVPFARKITNHPSGITQLQRV…
Arachis duranensis	Aradu.CD2E5	AdNPF4.8*		GGMIAAIPMLVTLGFENLATFSLAVNGVPYFNGEM		K	D	METSEVVDGNWKVEAVELEQLVAVDGKVDWKGRRALKNKHGGMIAAIPMLVTLGFENLATFSLAVNGVPYFNGEMHYDLADAANMLTTYLGVSYILALLVAVVADTWLGRYKSVLISGSLDFLGLALITVQAHYSSLKPPPCNVFDPRFHCEKLKRGQEAFLYIGLYLLAFGSAGVKASLPSHGADQFDETDPKESRLMSTFFNTLLLAVCLGGAVSLTFIVWIQIHKGWDWGFGIGTIAMLLGIIIFAVALPLYRIHPAKGTSALLEIVQVYVAAIRNRRLTLPEDPAELYEIEQDKEAALETEFLPHRDIYRFLDKAAIQTKPNDQSEKPQAQSPWKLCRVTQVENAKILLSMVPIFCCTIIMTLCLAQLQTFSIQQGYTMDTRFINNFHIPPASLP…
Arachis duranensis	Aradu.F297C	AdNPF4.9*		GGFTVAVLPLVMFAFENMATLSIAVNSVTYFNRTM		K	D	MATLSIAVNSVTYFNRTMHYVLSDAANMVTNYMGVSYILSILVALLADTWIGRCKSVLISAFFEFLGLALLTVQAHSKSLKPPLCNVLDPTAKCDKLAGSNQAFLYLGLYVLALGSAGVKASLPSHGADQFDEKHPKESVQMSTFFNGLLFAVCVGGTVSLTLFVYIQDHKGWDWGFGISTVAIFLGLLIFAFGIPLYRIHVLSETSAIIQIIQVYVAAIRNRNLQLPADPMELYEIEQDKEAALDLEYLPHRNIYRFLDKAAIQEAERGPWKVCRVTQVENAKVIASMVPIFLCTIIMTLCLAQLQTFSVQQGYTMDTRITNHFNIPPASLPIIPVLFLLIIIPLYDRICVPLLRKITGIPTGITHLQRIGVGLLLSSISMAIAAAIEVKRKNVARDN…
Arachis duranensis	Aradu.Y97H0	AdNPF4.10*		GGNRAALFVYAMEGLENMAFVANAVSLVTYFFGFM		K	D	MGICRDMAGTQQGLRRKGGNRAALFVYAMEGLENMAFVANAVSLVTYFFGFMNFSLTKSATTLTNFMGTAFLLSLVGGFISDTCLSRFKTCVIFASMELLGYGLLTAQAHFQQLRPISCKNGAASQMSHCDAATDGQVAILYTGLYLIALGTGGVKAALPALGADQFDEKDPKEAPQMSSFFNWFLFSLTIGAIVGVTFIVWVSTNQGWAWSFTICTIAVLFAIIFICMGRSLYRNNAPKGSSPLVRIIQVLVVALRNRKVQIPENAEELHEIHEKERVDNHEIIKRTNQFRFLDRAAVVTINDGPWNLCTVTQVEETKILIRMLPIILSTIFMNTCLAQLQTFSIQQADTMDTNLHGFKVPGPSIPVIPLLFMFVLIPLYDRIFVPLTRRFTGIPTGI…
Arachis duranensis	Aradu.HQI6K	AdNPF5.1*		GKWKACSFIVGYEMVERMAYYGIASNLVVYLTKEL		K	D	MGVLLSEEKGEDYTEDGTVDLKGRPVLRSNTGKWKACSFIVGYEMVERMAYYGIASNLVVYLTKELHEGTVKSSKNVTNWVGVVWFMPAIGAYIADAYLGRYSTFLISSAIYLLGMCLLTLAVSLPALKPPPCPQDKDCQKATSLQVGLFFLGLYIIAVGTGGTKPNISTMGADQFDKFEPKEKDQKISFFNWWVTFILIGTIFSNTVLVYIQDNVGWALGYGIPTGGLLFSILVFLFGTPFYRHKSPSGSPLTRMLQVIVAAVRKWKLEVPDDPKELYELTVEEYAINGRNRIYHSPSLSFLDKAAIKTKQRQPWMLCTVTQVEETKQMMKMVPIMVTTCMPSTVIAQANTLFIKQGTTLDRSIGPNFKIPPACLTAFINIFMLLSVVTYDRILVPLV…
Arachis duranensis	Aradu.83XV9	AdNPF5.2*		GKWKACSFIVGYEVFERMAYYGIASNLVQYLTEKL		S	D	MAEEKAPARLEEDYTQDGTVDLKGRPVLRSKTGKWKACSFIVGYEVFERMAYYGIASNLVQYLTEKLHEGIVNSSNNVSNWVGSVWMMPLAGAYIADAYLGRYWTFLISSAIYLLGMVLITLAVSVRALRPPPCPVGVDDANCPRATKLQLGIFFLALYTIAVGTVAQSPTSQQWAQTNSMSLSPKRGTTSSLSSIGGCLASSLVPFSPTLSWSTFKRKSVGPLGMGFQLLGLQHKLPSGSPITRILQVYVAALRKWKVHIPGDPKELHELSIEEYVSNGRTRIDHSPSFSFLDKAATRTDQTSPWMLCTVTQVEETKQMTKMVPILITTLLPSTMLIQATTLFIKQGNTLNRSMGPDFDIPPACLTSFITIFMLISIVIYDRVFVPVIRRYTKNPRGI…
Arachis duranensis	n/a	AdNPF5.3*		GRWKACSFVVVYEIFERMAYYGISSNLILYLTKKL		K	D	MSVNMEEGRVVMSSSSEYTQDGSVDLKGNPVLKSKRGRWKACSFVVVYEIFERMAYYGISSNLILYLTKKLHQGTVTASNNVTNWVGTIWITPIFGAYIADAHLGRYWTFLVASIIYLLGMSVLTLSVSLPSLKPPQCHEADVTKCQKASTLHLAVFYGALYTLALGTGGTKPNISTIGADQFDDFDPKEKSHKLSFFNWWMFSIFIGTLFANTVLVYIQDNVGWTLGYGLPTLGLALSIMIFFAGTPFYRHKLPSGSPFTRMAKVIVASIRKWNVIVPSDPKDLYELDLEEYAKNAKVRIDSTPTLRFLNKACVNTGSSHNAWMLCPVTQVEETKQMLRMIPILVSTFVPSTMVAQINTLFVKQGTTLDRAIGRSFSIPPASLGAFVTLSMLICVVIY…
Arachis duranensis	Aradu.JP0ZJ	AdNPF5.4*		GGWKACSFVVVYEVFERMAYYGISSNLILYLTTKL		K	D	MTMEEGSVGSEEYTQDGTVNIKGKPALRSKSGGWKACSFVVVYEVFERMAYYGISSNLILYLTTKLHQGTVKSSNNVTNWVGTSWITPILGAYIADAHLGRYWTFVIASTIYLSGMCLLTLAVSLPSLKPPQCFDKDITKCGKASTLQLAVFYGALYTLAVGTGGTKPNISTIGADQFDDFHPKEKLHKLSFFNWWMFSIFFGTLFANTVLVYIQDNVGWSLGYALPTLGLLVSIMIFLSGTPFYRHKVPAGSTFTRMARVIVASFRKWNVPIPKDTKEFYELDVEEYAKKGTYRIDSTPNLRFLDKACVKTSSTNNPWKLCTVTQVEETKQMLKMVPILMATFVPSTMMAQVNTLFVKQGTTLDRHVGSFKIPPASLGAFVTISLLTCIVLYDRVFVR…
Arachis duranensis	Aradu.0KX1J	AdNPF5.5*		GGWHAAIYIIFVEFAERFAYQGLASNLITYLTNVL		K	D	MADSPSSKSNSLIFHHTKKGGWHAAIYIIFVEFAERFAYQGLASNLITYLTNVLNEPITTAAKNVNTWIGVSSLFPLLGGFIADSCLGRFRTILLSSLIYLLGMIFLTLSVSVVKHTTLFFLALYVLSIGDGGHKPCVQTFAADQFDEDTPEEKEAKSSFFNWWYLGIVAGSAAAVFVVIYLQDNVGWGVGLGVLVGVLAIALALFLLGINRYRKESPQGSPFTTMAQVFVAAARKWRVKDKSGHTDYYYGEDEEEHNQLHDHQLKFHALQHTQHCSFLDKAMIIDEVDASSKTRNPWRLCSVTQVEEVKLVLRLIPIWLSCLMFCVVQSQIHTYFTKQGSTLVRSIGPHFQIPPASLQGFVGVFILLAVPIYDRIFVPLARKFTGHPAGITVLQRIGV…
Arachis duranensis	missing	AdNPF5.6*		GGWHAARFIISVEFAQQFAFIGLSSNLITYLTNEL		K	D	MERSFNSDTRKHLLQHHPKTMKGGWHAARFIISVEFAQQFAFIGLSSNLITYLTNELQETLIEATKNINTWVFVSSVFPLLGAFIADSYIDRFKTVTISSFIYLLGMIFMTLSVSILKHDKLFFVALYVFSVGDGGIKSCVQPFAADQFDEEKEEQREAKSSFFNYWYLVVVLANSSAVFFIVYVQDNIGWTVGLGLPVGVWTVAIAVFLIGTKRYKRENPKGSPFTTIAQVLVAASLKWRLKHLPTHDTSLCYYGLDDDHHPLPTLEHTHHLKFLNKAMMIDENDASSKSRNPWRLCSVTQVEEVKLVLRLIPIWLCCVMFFVVQSQLVTFFPKQGSTMRRHIGSKFEIPPASLLGFVGIVMLCEIPVYDRVFVPVARKFTKHHSGITLLQKIGVGLF…
Arachis duranensis	Aradu.R2VGA	AdNPF5.7*		GGWHAAIFIICVEFAQQFAFTGLSSNLITYLTNEI		K	D	MALIKSSSCSESERDIRKGLIRHGQHHTNTIKGGWHAAIFIICVEFAQQFAFTGLSSNLITYLTNEIHESITEATKNVNTWLGVSSLFPLLGGFIADSYLGRFNTVVISSFIYLLGMILMMISVSILKNDKLFFISLYVLAMGDGGHKPCVQTFAADQFDGNMEDQREAKSSFFNWWYLAIVLACTSSVFLVVYIQDNVGWAAALALPSGVWTVAIAVFFIGIKRYKTETPKGSSFISIAQVLVASCRKWNLKHDTSVYYYGDHYHDQIEHTDQLRFLDKAMMMDEHDATNNTREPWRLSSITQVEEVKLVLRLIPIWLNCLMFVVVQNQMSTFFIKQGSTLNRTIGKTGFQIPPASLQGVVGIVILCGVPIYDRVFVPIARKFTKHPSGITVLQRIGV…
Arachis duranensis	Aradu.BB4M9	AdNPF5.8*		GGWHAAIFITFVEFAESFAITGLRANLITYLTNEL		R	D	MDDYTNTKTTKEGGWHAAIFITFVEFAESFAITGLRANLITYLTNELDESLSEATKNINTWNGVLLLFPLLGGFIADSYLGRFTTIILSSLICLLGMVLLTISVSLENHHEKLFFIALYIASVGDGGHRPCLQTFAADQFDDGTAEERDAKSSFFNWWFLTQVFAAISAVFFLGYLQENVGWNKAMALQTIVWIISLSIFLVGIKRYKKQSPTGSPFTNIAQVFVAAFRKRHVKATLHHAHGVSEQHTDQYRFLDKAMMMDEDEASSNVKDPWRLCTMNQVEEVKILLGLIPISLSCVMFAVVQCQLSTFFIKQATTMQRSIAPNFKISAASLQGVVGIVILFCVPIYDRVFVPIARKFTGQRSGITFCQRIGAGLVLSVLNMVVSGFVEAKRIGVCNQ…
Arachis duranensis	Aradu.VT1TS	AdNPF5.9*		GSWRSARFIIGVEVAERVAFYGIEANLISYLTGPL		K	Q	MAISGEVSSELEAALVADTDNTVNGAVDNKGRPSIRSKSGSWRSARFIIGVEVAERVAFYGIEANLISYLTGPLKQSTAAAAENVNIWSGASSLLPLFGAFIADSYLGRYRTIILASIIYILGLGLLTLSALLPSLINSECQVGSKLGSCSTESQVILFFISLYLVAIGQGGHKPCVQAFGADQFDEQHPKELKDRSTFFNWWYFTMCAGCMGTLWILNYIQDNLSWVVGFGIPCAVMIIALLVFYMGTWTYRFNIKGHGKSPFLRIGRVFITAARNRQATAIQEETGGTLPPKSYQQFNFLNKALIAPDCSTKEGEVTCSVVEVEEAKAVLRLVPIWATTLPFAIVFAQAPTFFTKQGFTLDRNIFPGFDIPAASLQTLITLAIIVISPIYDRIFVPI…
Arachis duranensis	Aradu.VKC3S	AdNPF5.10*		GQWKACRYILAYQALERFAYFGVAANLVNYMTSQL		K	D	MNLNYCFHHNKIFCDMEEKNSYTQDGTVDLKGKRVLSSTTGQWKACRYILAYQALERFAYFGVAANLVNYMTSQLHKDLVSSISDVNNWSGVAWITPILGAYIADSHYMGRFWTVTLSLLIYTIGVVLLVLTTWLKSLRPKWNSKASNLQLSLFNLSLYTIAIGSGALKPNMSTFGADQFDDFNSKEKQLKGSFFNWWTFHTSCGALVATLAVVYIQEKVRWECGYALCAIGFLFSVIVFFLGTPLYRHKSRNAKTCHEKDFIRVILLAFTNRNLQLPTSPSELHEFDLQHYVNSGTRQIHHTPRFRFLDKAAIKESKNAACTVTQVEGTKLVLGMLEIWLLMLIPSNFLAVEMTIFVKQGTTLDRGLGQSFRIPAASLWSFLVVTMLISLPIYDTYFV…
Arachis duranensis	Aradu.RH9X1	AdNPF5.11*		GKWKACAFLVGYEAFERMAFYGVASNLVNYLTREL		K	D	MEAKADADYTQDGTVDFRGQPAVPSRTGKWKACAFLVGYEAFERMAFYGVASNLVNYLTRELHEDTVSSVISVNNWSGSVWITPILGAYIADSYLGRFWTFTISSLIYVLGMSMLSIGVSLKRLKPSCSNGICSKASSTQITFFYTALYTMAIGAGGTKPNISTFGADQFDDFNPNEKELKDSFFNWWMFTSFLGALIATLGLVYIQDNLGWGLGYGIPTVGLLISLLVFYAGTPMYRHKVSKTRSPATEIMSVPVAAFKNWSLQLPTHPSQLYENDSQYYLSTGKRQIHHTPTLRFLDKAAIRQESTSGSPRAPLTVTQVEGAKLIFGMVTIWLVTLIPSTIWAQINTLFVKQGTTLDRKLGSDFRIPAASLGSFVTLSMLLSVPMYDRFFVPFMRQR…
Arachis duranensis	Aradu.HJ002	AdNPF5.12*		GSWKASFFIIAIEFSERLSYFGIATSLVLYLTKII		K	D	MQQHNSSINNSSSSTCHLSYSSHMEKNAIDAKRGEVDHEMKLVHDSSLDYKGRVPLRDSTGSWKASFFIIAIEFSERLSYFGIATSLVLYLTKIIHQDLKTAVRNVNYWTGVTTLMPLFGGFLADAFLGRYTTVIASCIVYLLGLILLSLSWFLPGLKPCDDRNTCAEPRRIHEVVFFLAIYLISVGTGGHKPSLESFGADQFDDDHVVERRQKMSFFNWWNCGLCSGIILGVTLIVYVQDHVNWGAADVILTLVMAFSLIIFLLGRKSYRYRAPMGSPLTPMLQVLVAAISKRKLPYPSNPNELYELSKSNNNNNNGRFLGHTKKLKFLDKAAIIENGGNIAEKQSPWKLASVTKVEEMKLIINMIPIWVFTLPFGICAAQTSTFFIKQGVIMDRTVA…
Arachis duranensis	Aradu.GM1B4	AdNPF5.13*		GSWKTSLFIIVFEFSERLSYFGVATSLVLYLTKII		K	D	MEKNTIDAKTAEIENNEMKWVHDSSVDYKGRVPLRDSTGSWKTSLFIIVFEFSERLSYFGVATSLVLYLTKIIHQDLKMAAKNVNYWIGVTTLMPLLGGFIADAYFSRYITIIISSIVYLMGLVLLSLSWFLPALRPCDHHNIHNTCTKARRVHEVVFFIAMYLISFGTGGHKPSLQSFGADQFDDDHVSEKRKKMSFFNWWNCGVCSGLIIGVTLIVYVQDHVNWGVADIILIGVMAFSLIIFLLGRKSYRYRVPSGSPLTPMFQVLVAAISKRKLPYPSNPSELYEASNFQSCNGRFLCHTEKLKFLDKAAMLESDDDGNIAKKQSPWKLATVTKVEEVKLIINMIPIWVFTLPFGICMAQTTTFFIKQGAIMDRKISNNFEIPPASIFALTATGMI…
Arachis duranensis	missing	AdNPF5.14*		GAWKASLFVLTIEFSERISFFGIATNLISYLTKVI		K	D	MEQEMEKRKIEKEEEEEEEEKWVLDGSKDYKGRVPLRASTGAWKASLFVLTIEFSERISFFGIATNLISYLTKVIHEDLNTAAKNVNYWTGTSTLMPLIGGFVADAYTGRFLMVLFSSFVYLMGLCLLTMSQFIPSLKPCKSSICRKPRKVHEVVFFLALYCISLGTGGYKPCLESFGADQFDDDNTEERKKKMSFFNWWNFALCFGLLLGATVIVYVQDNVGWGAAGLILTIFMALTVIAFYVGKPFYRYRRPEGNPLTQVLQVIVAAIRKRNLTNPSSASLLYEVPKSDKSQGRLLSHTSRLRFLDKAAIIEDKNIEEKENPWRLATVTRVEETKLLLNVIPIWLTSVTVGICVAQGSTLFVKQAAAMNLNITHSFKIPPASIASFAAFGTLVAVPI…
Arachis duranensis	Aradu.HU3I3	AdNPF5.15*		RLNKSCILLIAIAGIERFAYKGVASNLVTYLTDVV		N	D	MAGGQRQRRLNKSCILLIAIAGIERFAYKGVASNLVTYLTDVVKLRNSSAAKMVNSWCGFTSIMPLLVAPIADAYWHKYSTIMASSFLYLMGLTALTSTALARSWHHRNRTMSSSFLSLSLYLISLGQGGYNPSLQAFGADQLDEDEELPSSKDDKSSKKKTLFFQWWYFGVCSGSLMGVTVMSYIQDTFGWVIGFAIPAISMAMSILIFSCGNPIYTYKHDDCDDEHQAKKPFRDMFQAMKESALKCFHCGITLPNEKSEVLELELQEKPLCEESMESLKNLKKDSKTRKQLLSHGKVVLRLLPIWTMLLMFAVIFQQPATFFTKQGMTMKRNIGPNFKIPPATLQSAITLSIILLMPLYDRIFIPITQIITRQNKGINVMQRMGIGMVLSIIAMVLA…
Arachis duranensis	Aradu.BDD78	AdNPF6.1*		GGWAAAAMILGGEACERLTTLGIAVNLVTYLTGTM		K	E	MATLSQTQGETIPDAWDYKGRPAERSKTGGWAAAAMILGGEACERLTTLGIAVNLVTYLTGTMHLRNAASANIVTNFLGTSFMLCLLGGFLADTFIGRYLTIAIFATVQATGVTILTISTIIPGLHPRKCKDPSTPCVPASNTQLMVLYLALYTIALGTGGLKSSVSGFGSDQFDESNKGEKGQMTKFFNWFFFFISIGSLLAVTVLVYIQDNFGRDWGYGICACAILCGLVVFLSGTRRYRFKKLVGSPLTQIAVVFVAAWRKRRLELPSDSSLLFNVDDIISDEAISKKKQMLPHTKQYRFLDKAAIRDSNTVGGETTAERKWYLSTLTDIEEVKMVLRMLPIWATTIMFWTIYAQMSTFSVSQATTMDRHIGKSFQIPAASLTVFFVGSILLTVPV…
Arachis duranensis	Aradu.J1VYR	AdNPF6.2*		GGWSASAMILGGEVMERMTTLGIAVNLVTYLTGTM		K	E	MSALPTTQEKTILDATNYKGAPAERSKTGGWSASAMILGGEVMERMTTLGIAVNLVTYLTGTMHLGNAESANVVTNFLGTSFMLCLLGGFLADTFLGRYRTIAIFAAVQATGVAILAMSTKIPSLHPPKCTGDSGGPCERATSKQLTVLYLALYMTALGTGGLKSSVSGFGSDQFDDTDEKERKQMLKFFNWFYFFVSTGSLAAVTVLVYIQDNQGRVWGYGICAVAILVALTVFLSGTKKYRYKKPVGSPLTQIAVVFVAAWRKRRLQPPSDSSFFFHEDYIQSNKQRLPHSNQFRFLDKAAMKDSSGTEAMKNNKWYLTTLTDVEEVKLVLRMLPIWATTIMFWCIHAQMTTFSVSQAVTMDCHIGKTFKIPPASMTVFLIGTILLTVPFYDRFVAP…
Arachis duranensis	Aradu.EZ8L5	AdNPF6.3*		GGWVPAALILGIEIVERLSTMGIAVNLVTYMIGVM		K	E	MEGKMSWTVADAVDYKGYPADRSKTGGWVPAALILGIEIVERLSTMGIAVNLVTYMIGVMHLPSSTSANIVTDFMGTSFLLCLLGGFLADSFLGRYKTIGIFAAIQTLGTASLAISTKLPQLRPPPCNPRSNSNTCQPANGFQMGILYVALYLIALGTGGLKSSVSGFGSDQFDEKDEKEKSQMAYFFNRFFLFISFGTLAAVTVLVYVQDEVSRTWAYAVCSVCMIIAILVFLSGTKRYRFKKSMGSPIVHICQVIAAAIRKRKLELPYNVASLYEDTPEPSRIEHTDQFRFLEKAAIVVEGDFEENLSGGSGPNPWKLCSLTRVEEVKMMVRLLPVWATTIIFWTTYAQMITFSVEQASTMERNVGSFQIPAGSLTVFFVAAILITLALYDRIIMPL…
Arachis duranensis	missing	AdNPF6.4*		GGWVPAALILGIEIVERLSTMGIAVNLVTYMIGVM		K	E	MEGKMSWTVADAVDYKGYPADRSKTGGWVPAALILGIEIVERLSTMGIAVNLVTYMIGVMHLPSSTSANIVTDFMGTSFLLCLLGGFLADSFLGRYKTIGIFAAIQTLGTASLAISTKLPQLRPPPCNPRSNSNTCQPANGFQMGILYVALYLIALGTGGLKSSVSGFGSDQFDEKDEKEKSQMAYFFNRFFLFISFGTLAAVTVLVYVQDEVSRTWAYAVCSVCMIIAILVFLSGTKRYRFKKSMGSPIVHICQVIAAAIRKRKLELPYNVASLYEDTPEPSRIEHTDQFRFLEKAAIVVEGDFEENLSGGSGPNPWKLCSLTRVEEVKMMVRLLPVWATTIIFWTTYAQMITFSVEQASTMERNVGSFQIPAGSLTVFFVAAILITLALYDRIIMPL…
Arachis duranensis	Aradu.S3HBK	AdNPF6.5*		GGWLAAGLILGTELAERICVMGISMNLVTYLVGTL		K	E	MVLAANHGEKEGSEGIPTLDFRGYLIDKSKTGGWLAAGLILGTELAERICVMGISMNLVTYLVGTLNLPSAKSATILTNFMGTLNLLGLLGGFLADAKLGRYITVAISATIAALGVCLLTVATAIPSMRPPQCNEVRKQHHECIQASGKQLALLFVALYTIALGGGGIKSNVSGFGSDQFDTTDPKEEKKMIFFFNRFYFFISIGSLFAVVVLVYIQDNVGRSWGYGISAGTMVLAVAILLCGTPFYRFKRPQGSPLTVIWRVLILAWNKRNLSMPSDPSFLNGYHEANVPYTEKFRFLDKAAILDENCSKDENKNDVWLVSTVTEVEEVKMVIKLIPIWSTCILFWTIYSQMNTFTIEQATFMDRKVSSFVVPSGSLSAFLFITILLFTSLNEKVTVP…
Arachis duranensis	Aradu.0J322	AdNPF6.6*		GGWIAALFIFGNEMAERMAYFGLSVNMVAFMFYVM		R	E	MDSSEIRSPAEGGRLGTPMSSRKKLGIHFIESEDRRMAFGRGYSTPAGSTPVDIHGKSIVDLSKTGGWIAALFIFGNEMAERMAYFGLSVNMVAFMFYVMHRPFSSSSNAVNNFLGISQASSVLGGFLADAYLGRYWTIAIFTSIYLAGLAGITLCATMTIFTPKQEGCEQLALLLGECEAAKPWQMSYLYTVLYMTAFGAAGIRPCVSSFGADQFDERSKNYKAHLDRFFNFFYLSVTVGAIVAFTVVVYVQMKHGWGAAFGCLAIAMGLSNMLFFIGTPLYRHRLPGGSPLTRVAQVLVAAFRKRNAPFGSGGFVGLYELPGSHSAIKGSRKIPHTDHFSFLDKAALQLKEDGCSPWRLCTVTQVEEVKILIRLIPIAASTIMLNVVLTEYLTLSVQ…
Arachis duranensis	Aradu.W1BNF	AdNPF6.7*		GGWKASPFIIVNEVVERLAFFAVGVNMVNYFISVM		K	E	MEWSSDLVSNSRVDVQGRIANKRTTGGWKASPFIIVNEVVERLAFFAVGVNMVNYFISVMHQSLPDAASHASQWAGAAYVFTLLGAFLADAYFGRFRTILIFSSSYAIGMVMLTLSASLSNLHPQQHKEATKDQNAFLYGALALIALGTGGIKPCVSSFGADQFDEGDDKEVVHKSAFFNWFFFAINTGALFGITVPVYVQEQVGWSWGFGIPTIFMFCSILILLLGVRYYRFQKPMGSPFTRFLQVMVASFRNHLKGVKLGIDTPLYEVQTPNSNIVGASKLPHTQQYSFLDKAAVIVDPEGTNRRNRWEICTVTQVEEFKSFIRVLPVWASTIALALTYSQQSTFFISQANISNRNLSSKFIIPAGSVPVFAAINAVIVVPIYEKLVVPFLRKRTGH…
Arachis duranensis	missing	AdNPF7.1*		GTWVAGTIILLNQGLATLAFFGIGVNLVLFLTRVM		Q	E	MDCLELYKQRNLKEEGEEEEVTLDGSVDWNGRPAIRSKSGTWVAGTIILLNQGLATLAFFGIGVNLVLFLTRVMGQNNADAANSVSKWTGTVYIFSLVGAFLSDSYWGRYKTCAIFQVIFVMGLISLSLSSYLFLIRPKDCGNETVVCGKHSSMEMGMFYLSIYLIALGNGGYQPNIATFGADQFDEDHSKEGYSKVAFFSYFYLALNLGSLFSNTILGYFEDEGLWTLGFWTSAGSAFAALLLFLVGTPRYRHFKPCGNPLSRFCQVLVAASRKCGVQMTPNGDDLYVLDEKESPNNGNRRILHTHGFKFLDRAAFISSRDLEDKKGGINNPWHLCPITQVEEVKCILRLLPIWLCTIIYSVVFTQMASLFVEQGAAMKTTISHFKIPPASMSSFDIL…
Arachis duranensis	Aradu.D580V	AdNPF7.2*		GNWVAGILILVNQGLATLAFFGVGVNLVLFLTRVM		Q	E	MEKKMKKEVSEVCTMDGAVDMHGHPAVRDRTGNWVAGILILVNQGLATLAFFGVGVNLVLFLTRVMGQDNADAANNVSKWTGTVYLFSLLGAFLSDSYLGRYATCALFQLIFLIGLVALSLSSYIFLLKPKGCGDAKFHCGSHSSYHNAIFYVSIYLIALGNGGYQPNIATFGADQFDEGDPNEGHSKIAFFSYFYLALNLGSLFSNTILDYFEDNGLWTIGFWASAGSAAMALVLFICGTPRYRYFKPSGNPLPRFCQVFVAAMRKWKVKVLEPEEELFEGEEFSTNYGRKLLHTQGFSFLDKAAYMTTKDVKKMEENKCNPWHVSTVTQVEEVKCILRLLPIWLCTILYSVVFTQMASLFVEQGDAMDTRISSFRIPPASMSSFDILSVAAFIFFYR…
Arachis duranensis	Aradu.JA2NX	AdNPF7.3*		GTWLAGIIILLNQGLATLAFFGVGVNLVLFLTRVV		Q	E	MACLELEGKLNDDEEQEELTLDGSVDLHGRPAIRTKSGTWLAGIIILLNQGLATLAFFGVGVNLVLFLTRVVGQNNAEAANNVSKWTGTVYIFSLVGAFLSDSYWGRYKTCAVFQVIFVLGLSSLSLSSYLFLVKPKGCGNELVQCGKHSRLEMGMFYLSIYLIALGNGGYQPNIATFGADQFDEEHSKEGPSKVAFFSYFYLALNLGSLFSNTILGYFEDEGMWALGFWVSAGSALAALILFLVGTPRYRHFKPSGNPLSRFCQVLVAASRKWKVQMPSNEEELYDKHTIDSATNSNRKILYTHGFKFLDRAAYISSRDLEDQKNSLYNPWHLCPISQVEEVKCILRLLPIWLCTIIYSVVFTQMASLFVEQGAAMKTTISHFRIPPASMSSFDILSV…
Arachis duranensis	missing	AdNPF7.4*		GGWKTAWILLANQALATLAFFGVGVNLVLFLTRVL		Q	E	MEPGVAAPFSVASSNNVEEIEISAAVNGSSGEETAGENEGKGETPAGGWKTAWILLANQALATLAFFGVGVNLVLFLTRVLRQDSADAANNVSKWTGTVYICSLIGAFLSDSYWGRYRTCAVFQIIFVAGLGLLSFTSRRFLIKPAGCGDEKTECRHPSSTGVSIFYVSIYMVALGYGGHQPTLATFGADQFDGKKQDQSRSREAFFCYFYFALNFGSLFSNTILVYFENSGMWTMGFLVSLVSALLALLSFVAGYRKYRYVDPCGNPVVRVAQVFVASTRKWKLHPAKADQLHEVDGPESAIKGSRKIMHSQDFAFMDRAATKTPRDENEVKNHWRLCTVTQVEEAKCVLRMLPVWLCTIIYSVVFTQMASLFVEQGDVMHNKIGKFQLPAASMSVFD…
Arachis duranensis	Aradu.TBP46 (partial)	AdNPF8.1*		GTWRACPFILGNECCERLAYYGMSTNLVLYFKERL		K	E	MEEDDVYTKDGTVDYLGNPANKKKTGTWRACPFILGNECCERLAYYGMSTNLVLYFKERLHQHSATASKNVSNWSGTCYITPLIGAFLADSYLGRYWTIACFSIIYVLGMTLLTLSASVSGIKPTCHGHGDENCHATTLESAVCFIALYLIALGTGGIKPCVSSYGADQFDDADPGEKEHKSSFFNWFYFSINIGALIASSLLVWIQDNVGWGWGFGIPAVAMAIAVASFFSGTRLYRNQKPGGSALTRIIQVIVASMRKYNVKVPNDKSQLYEIADTESVIEGSRKLDHTDELRFFDKAAVVGQLDNLKESVNPWRLCTVTQVEELKSILRLLPIWATGIVFATVYGQMSTLFVLQGQTMDTRVGNSSFKIPPASLSIFDTLSVIFWVPVYDRIIVPV…
Arachis duranensis	Aradu.3IZ11	AdNPF8.2*		GKWKACRFILGNECCERLAYYGMSTNLVNYLHDRF		K	E	MAGIRNVAEDPVYTDDGTLDIHKRPANKKKTGKWKACRFILGNECCERLAYYGMSTNLVNYLHDRFGLGNAAAANTVTTWSGTCYLTPLLGAFLADSYMGRYWTIASFSTIYVIGMSLLTLSAVAPGLKPVCRGISDCHPTTGQTAALFIALYLIALGTGGIKPCVSSFGADQFDENDTIERKKKSSFFNWFYFSINVGALIASSVLVWIQMNVGWGWGFGVPAVAMIIAIIFFFIGSRWYRLQVPGGSPLTRICQVIVAATRKFSVQVPEDKSLLYETSDAESAIKGCRKLEHTKELKCLDKAAVETDSDRLKDLPNPWKLCTVTQVEEFKSVIRLLPVWASLIAFATVYSQMNTMFVLQGNTMDQHIGPKFKIPSASLSLFDTLSVIFWAPVYDRVI…
Arachis duranensis	Aradu.WK52B	AdNPF8.3*		GTWRACPFILGNECSERLAYYGMSSNLVVYFKDIL		K	E	MSEDNENDVYTKDGTVDYKGNPANKNETGTWRACPFILGNECSERLAYYGMSSNLVVYFKDILNQESATASKNNANWGGTCYITPLIGAFLADAYLGRYWTILCFSIIYVIGMTLLTLSASVPGLRPTCHEGNCNATNGQSAVFFVALYIIALGTGGIKPCVSSYGADQFDDADEVEKGHKSSFFNWFYFSINIGALVASSLIVWIQDNKSWGWGFGIPAVAMAIAAASFFLGTKLYRNQKPAGSPFTRMFQVIVSSIRKYNVEVPHDESLLYEIPDNESAIQGCRKLHHTNGLRFFDRAAVLGKSENMTESANPWKLCTVTQVEEFKAIVRLLPIWATGIIFATVYGQMSSYFVIQGQTMDAHMGNFEIPVASLSIFDTISVIFWVPVYDRIIVPIAR…
Arachis duranensis	missing	AdNPF8.4*		GNWRACPFILGNECCERLAYYGIATNLVTYLTTKL		K	E	MGSVDDDSSLVEQGLLQDEESRRYTGDGSVDFKGRRVLKENTGNWRACPFILGNECCERLAYYGIATNLVTYLTTKLHEGNVSAARNVTTWQGTCYLTPLIGAVLADAYWGRYWTIAGFSMIYFIGMCTLTLSASVPALKPAECVGSICPSATPAQYAVFFFGLYMIALGTGGIKPCVSSFGADQFDDTDSQERIKKGSFFNWFYFSINIGALVSSSLIVWIQENRGWGLGFGIPALFMGLAIGSFFIGTPLYRFQKPGGSPITRMCQVVVASFQKRNLAVPEDSSLLYETPEKTSAIEGSRKLGHSDELRCLDRAAVVSEAESKTGNYSNPWRLCTVTQVEELKILIRMFPVWATGIIFAAVYAQMSTLFVEQGTMMDTTIGSFSIPPASLSTFDVIS…
Arachis duranensis	missing	AdNPF8.5*		GGWRACAFILGNECCERLAFFGILTNLVTYLTNKL		K	E	MGSFEETGSSGSMGSFDDAALIEEGPLLQDPLERQYTGDGTVDYEGNPVPKENTGGWRACAFILGNECCERLAFFGILTNLVTYLTNKLHQGNASAAKNVTIWQGTCYLTTLIGAVLADTYWGRYWTIGVFSTIYFLGLCILTLSASVPALKPPECLGSHCPPATPAQYFVFYFGLYVVALGTGGVKTCVSSFGADQFDDTDPKERITKASFFNWYYFSIYLGALASSTFIVWIQDNAGWALGFGIPALFMGVSIVSFFLGTPIYRFLKPGGSPIKRICQVLVASARKQELAVPEDSSLLYETADKKSAIEGSRKLEHSDDMRCLDKAAIVSDAESKIDYFPDPWRLCTVTQVEELKILLRMFPIWASGIIFAAVYAQMATLFVEQGTMMNTTIGSFKM…
Arachis duranensis	missing	AdNPF8.6*		GTWKACPFVLGTFFCERLAYYGIASNLVTYLTTRL		K	E	MEHLEESITLLEDGLLQNEDSIHTGDGTVNIKGEVAIKSEGGTWKACPFVLGTFFCERLAYYGIASNLVTYLTTRLHEGPVSAARNVTTFQGTCYLTPLLGSFLADAYWGRYWTILVFYGIYLFGICTLTLSAIFSAQSAVFFLGIYLIAVGTGGIKPCIWPFGADQFDDTDHKERASKALFFNWNYFTSNIGALIATTILVWNEENIGWGLGYGIAASFIGIGMIVFFLGTRTYRFLRPGGSPITRICQVVVASLHKRKLEVPQDTSLLYETVAENSSVEGSLKLEHTNGLRCLDKAAVKSDIEKGSEEVTKPWRLCTVTQVEELKILIRMIPIWATGIIFSSVYAQMSSLFIEQGKMMDRTIGSFTIPAASLSTFNIVGVIIWVLIYDRVIVKVARH…
Arachis duranensis	missing	AdNPF8.7*		GTWKACPFVLGTFFCERLAYYGIASNLVTYLTTRL		K	E	MNEDSIHTGDGTVNIKGEVAIKSEGGTWKACPFVLGTFFCERLAYYGIASNLVTYLTTRLHEGPVSAARNVTTFQGTCYLTPLLGSFLADAYWGRYWTILVFYGIYLFGICTLTLSAIFSAQSAVFFLGIYLIAVGTGGIKPCIWPFGADQFDDTDHKERASKALFFNWNYFTSNIGALIATTILVWNEENIGWGLGYGIAASFIGIGMIVFFLGTRTYRFLRPGGSPITRICQVVVASLHKRKLEVPQDTSLLYETVAENSSVEGSLKLEHTNGLRCLDKAAVKSDIEKGSEEVTKPWRLCTVTQVEELKILIRMIPIWATGIIFSSVYAQMSSLFIEQGKMMDRTIGSFTIPAASLSTFNIVGVIIWVLIYDRVIVKVARHFTGNARGFTVLQRMGI…
Brachypodium distachyon	Bradi2g50570	BdNPF1.1		GGFVALPFIIANEMLEKVAGFGLNTNMIMYLTKQY		R	E	METQEGDAHSSESDAPKVKEKGGFVALPFIIANEMLEKVAGFGLNTNMIMYLTKQYHLSNVTAGAMLFVWAAAANFAPIPGALIADMYIGRFMAISLGSVACLTGIVFLWLSAMIHGARPAPCGAGIVPEQCMPPGPRHLAWLIAGFTFLSIGAGGIRPCSMAFGADQFSRHPKEKRARILQAYFNAYYASIGVAFTVAVTVIVYVQDNVGWKAGFAVPMGLMMLSAVSFLLGSRLYIKEKGSRQMFSGIGAAFTAAIKNRRVRLPVKTEDGVYYHLKDCKLTVPTDKLRFLNKACMISNSEEALPAHSDVAASECRGLCTVDQVEQLKSAIRILPIWSSTVFLAQAMSQNYAVLQANEMDRRVGVGRFHVPGCSLTMFNMVTMSLWSGSYDRWIAPVL…
Brachypodium distachyon	Bradi2g50580	BdNPF1.2		GGLRTIPFIISNEIFEKVATFGLQANMILYLTKRY		R	E	MEVSGMEKALPVPEGRKKGGLRTIPFIISNEIFEKVATFGLQANMILYLTKRYHLTAATSTIVLYNWSAVSNFLPISGAVLADAYLGRFRVIAIGSVVSLMGMCVLLTTAILPVFKTSPECSAHPRECTRLPCQLPLLFTSFLLMSLGSGGIRPCTLAFGADQLDTRDNSAKNVRTLQTFFNWYYTVLGLSIVFASLVIVYIQETKGWVIGFAVPVVLMLVALSLFLLGSSFYLRADADRSVILGIVQVLVVSYKNRHDPLPAEAADASCFHNKPGVRPRAPTNRLRYLNRACVLRNPSKLTNGVDDGAACGDDPWTVCTVQQVEDAKAVIRVLPIWSTAIVPGVLVGQQMFPVLQASNMERRMGGLEIPAASFGVFSIVTLTVWVAVYDRVLVGPLSR…
Brachypodium distachyon	Bradi2g27987	BdNPF2.1		GGWITFPFLAVAILGLGLATGGALSNMVVYLIKEY		R	E	MEADGSLESRQESHLGFDHESLKEPRDPEKRKGGWITFPFLAVAILGLGLATGGALSNMVVYLIKEYNVPSVDAAQISTIISGSISVAPVAGAIVADALFGCYPIVAVAMALSVLSLIMFTLTASIPTLRPAVCQFGAGQPCDQASTGQMAALYGAVCLLCLSAAGARFNQATMGANQFDASADRDVFFNWYFIMLYASSVLGATVIVYIQDTVSWSLGFGVSCAASVVGLGALLLGARYYRQPAAQGSPFTGLARVVVAATRKRKVNLVASEELKFYYGIRSTSSSEGDGEVISDGNLAPTDSFSFLNRAAAITDGDVDGADGRAVRPWRICTVQQVEDFKTVLRILPLWSSAVVLSISIGVQINFTVLQALVMDRAVGRFTVPAGSMFVGSLISVVI…
Brachypodium distachyon	Bradi3g39990	BdNPF2.2		RGWKTMPFVIGNETFEKLGSIGTAANLMMYLTSVF		R	E	MAPSSPVSGAGGQRAGVVVIGGGDPEARNAGEEAIHKSVAVPADDDALSASEEVRYRGWKTMPFVIGNETFEKLGSIGTAANLMMYLTSVFHMANADAAMALNAFSGTTNLATVLGAFASDLCLGRFATVGIGCVSTFIGMIILTLTAALPTLHPSPCSAEDGGRHHYCAGATRLQMAVLVLSFAFIVAGAGGIRPCNLAFGADQFDPRSEAGRRGINSFFNWYYFTFTIAVCVSSTAIIYVQTNLSWWVGFAVPAALMLVSCALFFAGTTLYVRVKPEESPLAGIARVAVAAFRKRRVPDGSKSLFRTTRHGSQLVSRLPYTDQFMFLDKAAVVVHKSEIDEISGLPKDPWRLCSVQQVEETKCVLRVLPVWATCIVYYVAFAQTNTYLVLQAAQSDC…
Brachypodium distachyon	Bradi4g00530	BdNPF2.4		RGWKAMPYVIGNETFEKLGTIGTLSNMLVYLTTVY		R	E	MDQGNKLRAQQEEGQELADQHNKAMGSMDMETTTKAAVFSDAVVHNYRGWKAMPYVIGNETFEKLGTIGTLSNMLVYLTTVYHMPSVTAATLLNVFSGTSNLATVVGAFVSDTYLGRYTTIAAATISSFLGMLILTLTAALHSLHPPSCPPNSTSCHGPSSSQLAALMASFFFLVIGAGGIRPCNLAFGADQFDPRTADGRRGIASFFNWYYFTFTIAMMLSATVIIYLQSSVNWALGLAVPALLMGLSCAVFFMGSRLYVRVRPEGSPFTSFAQVLVAAVRNRKLHLPAGAGGTRELLFDPPHQSKLVSKLAYTDQFPCLDKAAAMVAIASPEGEKKERNPWRLCTLQQVEEVKCLARIIPVWSSGIVYFIVLSQLGNYVVLQAAQTDRRITASSGFE…
Brachypodium distachyon	Bradi1g12190	BdNPF2.5		HGWKAMPFIIGNETFEKLGTLGTSANLLVYLTQVF		R	E	MRSGGGGGREDDEAGQKLKSMDVDKMENGADDSPRPLVKYHGWKAMPFIIGNETFEKLGTLGTSANLLVYLTQVFHMQSVDAATLLNGLNGTTSLAPIVGAFLSDAYLGRYLALAIASVASLIGMFFLTLTAGADSLHPPECGAGEVCQKATSYQFAVLFISFAFLVIGSAGIRPCSMPFGADQFDPHTESGKRGINSFFNWYYFTFTSAMLVSATVIIYVQSNVSWPIGLGIPTALMFLACVLFFMGTKLYVRVIPEGSPFTTIVQVFAAAVSKRSLKQAKDPKQDLFDPPHTSNVVSKLAHTDQFRCLDKAAMVASPEEVRPGGAAPVNPWRLCTVQQVEEVKCLIRIVPVWSTGIIYYVAVVQQSTYVVFSALQSDRRLGSSFHVPAASFTVFAML…
Brachypodium distachyon	Bradi2g58470	BdNPF2.6		RGWKCMPFIIGTETCEKVGSIGVAANLTVYLVTRF		R	E	MADAGAGTDADAGAAVPEVLESGGRRRRRPRGWKCMPFIIGTETCEKVGSIGVAANLTVYLVTRFNIGQLQATNITNIFYGTLNFSPLLGAFISDAYLGRFRTLAYGSFASLLGMLGLTLSASLPALKVSSCNQTTQLGEHCNSPSTLQLSVLYLSLGFLIIGGGAIRPCSLPFGVDQFDMTDEKSRKGLNSYYNWYYGTTSAALVFSMTIIIYIQTKISWPIGFGIPTFFMLMAIIILFMGTRLYVHVPPEGSIFTGIAHVLVASFKKRRLKIPCPGDTNQQELLLYNPPTRGNRIFRLPLTSQFRFLNKGTIVREGDINSDGSARNPWELCSIQQIEEVKCLIRIVPICISGIMCFVALAQQYTYIILQILTMDCHLGPHFEIPAASVITISFIALT…
Brachypodium distachyon	Bradi1g43970	BdNPF3.1		GGLRTMPFIFANEVAEKQAVVGFSTNMLTYLTQQM		R	E	MGIEEKKKSRKKGGLRTMPFIFANEVAEKQAVVGFSTNMLTYLTQQMHMPLAKAATTLTNFGGTSAMTPLIGAYLADACIGRFWTIAGASLVYQLGMVLLTVSAALPQFRPGPNQEAAPWQLAVLYVSLLLNAVGAGGYRPCIVAFGADQFDESEAAERARSWGFFNWYYFCNGASMLVAVTAVVYVQDNVGWGWGLGVPAFCMALSVVAFVSGYPLYRRLDPAGSPFTRLAQVVVAAVRKRRLLRKVDEPGRLYENDALDKPISMYGKLVHTDQLSFFDRAAIVTDGDMVTTDAAATSDKLPPAPIPNLWRLSTVHRVEELKSVVRMGPIWAAGILVITASSQQHTFSLQQASTMDRRLAPHLSSFQIPAGSMTVFTMLAMLVTLFAYDRVLVPVARR…
Brachypodium distachyon	Bradi2g25460	BdNPF3.2		GGFRAMPFILVNEVCDRFATAGFSANLITYLTQQL		R	E	MAAAAVDSGDRDGDRKKTKQGGFRAMPFILVNEVCDRFATAGFSANLITYLTQQLHLPLVEASNTLTNFNGTASLMPVLGALAADSFAGRFWTIIAGSVFYQLGMLGLVLSALLPSLRPAGLQRANGLQIAVLYMSLFCTSLGSGGIRPCVVAFGADQFDNNQQQIRDNKETVAGKKRRYFNLYFFTMGFAVLLALTVVVYIQENVGWGWGFGIPAIAMFASIVVFLAGYPLYVRLKPGGSPFTRLAQVAAAAFRKRNAPLPEDPRMLYQDHELDALISTNGRLLHTNQLTFFDRAAIVTPGDTAGDKLQNPWRLSTVHRVEELKSIVRMLPIWSAGILLATAASHNNSFAIQQARTMDRHVTPGGGFQIPPATMSIFMTTAMLVTLGLYDRALVPLAR…
Brachypodium distachyon	Bradi2g25430	BdNPF3.3		GGFKTMPFILANEICDRFATAGFNANLITYLTQQL		R	D	MAGAAPADEDGSPKKTKQGGFKTMPFILANEICDRFATAGFNANLITYLTQQLHLPLVEASNLLTNFMGTAAFTPVFGAIIADSFTGRFWAIAGGGLLYQLGMLGLVVSALTPSLRPGPCTAPPGTSCQRANGGQLAMLYLSLLFTALGSGGIRPCVVAFGADQFGVGGRRPGGGQKWSFFNFYFFTMGLAVLLALTVVVYIQENVGWGWGFGIPAMAMFVSVLSFVAGYPLYVRVKPGGSPFVRLVQVVVAAVRKRNEAVPEDAALLYQNKELDAPIAVDGRLLHTNQLRFLDRAAIVTTTDAVVVDSSTGAEPEPDPWRLSTVHRVEELKSIVRMLPLWAASITLIAAASHNFTFAIQQSRTMDRRLSSHFEIPPASMIIFTTLTMLLSLSLYDRAF…
Brachypodium distachyon	Bradi2g25417	BdNPF3.4		GGFRTMPFILANDFCDRLATVGFGSNLISYLTLQL		R	N	MAEDGKEGTKDAAAEKSKTKEGGFRTMPFILANDFCDRLATVGFGSNLISYLTLQLHLPLVEASNMLTNYHGTTNLTPLVGGLIADSFAGRFWTITVGSIIYQLGMVCLTLSAAIPSLRPPPCAKHGAECQRASAYQIAILYLSLLCTSIGSGGTRPCNMAFGADQLELDARRRRGGKAPMWSFFNLYFFGIELAKLTAVTAVVYVQENVGWGWGLGVPTIAMFVAVIGFVSGYSLYVKMPPGGSPLVRLAQVAAAAFKKRKAVVTDPGLLYEDKALDAGISTTGRLLHTNQLKFFDKAAIVMDGDVLPSGQPKLWRLSTVHRVEEIKSIVRMLPIWAAGILMVTASSHNSSFAIQQARTMDRGITNNFKIPPASMLIFSNLAMLLTLAFYDRVLVRVL…
Brachypodium distachyon	Bradi4g21790	BdNPF4.1		GGMKAAVFVLGIQALEIMAIAAVGNNLITYVFNEM		K	E	MDVESSRHQGPKGDSNCMAAVASQEVFVDWRGRPCEPHKHGGMKAAVFVLGIQALEIMAIAAVGNNLITYVFNEMHFPLPKAANIVTNFIGTIFLLSLLGGFLSDSYLGSFWTMLIFGFVELSGFILLAVQAHLPQLRPPPCAMTATAGAGEQCEEVGGAKAGIFFAALYLVALGSGCLKPNIIAHGADQFRGHGGGGNGGDGDDKRLSRYFNAAYFSFCVGEMVALTLLVWVQTRVGMDVGFGVSAAAMALGLVFLVSGASFYRNKPPQGSICTPIAKVFVAAVTKRKQVCPSAGVGAHEIARSSTNIRRINKFRFLDKASAKAQDGVATTKEETSLAAGWGQQQYMECTAAEVEQVKVLLCVVPIFACTIVFNTVLAQLQTFSVQQGSAMDTRLFSS…
Brachypodium distachyon	Bradi5g10920	BdNPF4.2		GGMRAAVFVLGIQAFEIMAIAAVGNNLITYVFGEM		R	E	MDVESSAAHEVSVDWRGRPCEPRRHGGMRAAVFVLGIQAFEIMAIAAVGNNLITYVFGEMHFPLSEAANVVTNFVGTIFLLSLVGGFLSDSYLGCFWTILTFGFVELSGFILLSVQAHLPQLKPAPCNMASMDGSCEQARGFKSSIFFVALYLVALGSGCLKPNMIAHGADQFAAGAGVDNAKRLSTYFNSAYFSFCLGELFALTALVWVQTHSGMDVGFGISAAAMAAGLACLVSGAAFYRNKPPQGSIFTPIARVFVAAFNKRKQICPASPANVGVCEPARLDGNFRHGNKFRFLDKACIRENAGQQQGQDGNTKPESPWRLCTVAEVQQAKTLLAVTPIFACTIVFNTVLAQLQTFSVQQGSAMDTALGGHGSFRVPPASLQAIPYAMLLFLVPCY…
Brachypodium distachyon	Bradi5g14380	BdNPF4.3		GGIKATLFLYVLAVLRSCPSSANFSIVAYFHGILH		R	D	MEASRQHSFSMVVYSPEWISQVRTVLAVLRSCPSSANFSIVAYFHGILHLDIVTSSAVIAYLVGAVSFFAALTNFISDAYIQRTTAIFVFGPFVVLAYILLALQAHLPSLHPLDCEINKELNNCEPPQGWNLTLLYLSLLMFAIGEGCMRACIPFLGGDQFSNDGPKETQLKGIFLRWLKFANSLGALIGLVFLVWIQNNLGWAVGFMIPALIVLVGLLVAASGLPFYRTHTPNGSPLPRILQVVASSKKRQAAVVDAIELQEIGASNCVNGEDKSNNKIICTTQAEEEGEVIIRMLPIFLSCLLIYLPFTLLMTLTIQVGSTMHRGIGAIQISSASLIAIPTAFHMFMQPCYKRILTPLLRRFTGHTNRITPLQRIGAGSACGIAAACLATLVETRRM…
Brachypodium distachyon		BdNPF4.4		GGFRTMPFILANDFCDRLATVGFGSNLISYLTLQL		N	D	MKHFDIINVEIQPKDTASDKYRSSMQLQIFNILGFGQSCPSSANLTIVAYFHRIMHLDIVTSSSAITYLVGFVSFFAVLMNFISGAYIQRTTAIFVFGPLAVLGYMLLALQAHLPSLHPPDCEIIKEPNNCETTEGWNLTLLLLSLLMFAVGEGCMNACIPFLGGDQFNNDDPNETQLKGMFLSWLKFANSLGALIGLIFLVWIENNVGWTIGFAISAVLVLVGLFVAASGLPFYRTKKPNGSPRKRILQVLVSSSKKRQAATVDVIELQEIGAADCIDGEDKPNSEITGTTEVDELTKAIIRMLPIFISCLLIYLPFTLLRTLTIQVGSTMDKGIGTIQISSASLIAIPTAFHMFMQPCYKWILTPLLKRFTGHTHAITPLQSIGAASACGIAAACLA…
Brachypodium distachyon	Bradi4g39780	BdNPF4.5		GGVKAAMFIYFLIVMTNMGNIPTMLNMVSYLHGTM		R	D	MAVQGIVDWRGRPVHPKRHGGVKAAMFIYFLIVMTNMGNIPTMLNMVSYLHGTMHMGIADASTTATNFFGALCVFSFLGAFLSDSYLTRFYTILIFAPVEILGYMLLACQAHFPSLHPPPCAMANEKYDCAPVSGKNLSLLTLGLYVIPVGEGALRVCAAALGGDQFDGDDDPRGKTSFFNWYAFCISLGGLVGLVFLVWVQNNVGWDLGFALPALMALVGMLVLLAGLPLYRHQVPTGSPLTRILQVFVAAFRKRKLSLPEDWMEMHEISDGTSRSIEVLDRTPSFKFLEKAAVNDGDGRRWSLCTVTQVEEAKMILRMLPIFLSSVLGYLPIPLLLTFTVQQGGAMDTRIGFGKNAKINIPPASLFVVPIVFQLLILVAYDRAFVPWLRQATGHTGG…
Brachypodium distachyon	Bradi4g21150	BdNPF4.8		GGVRASIFIHALVLLSNAANIANIMNLVTYLRGTM		R	D	MGSSSGLVDWRGRPINSKKHGGVRASIFIHALVLLSNAANIANIMNLVTYLRGTMHMGVAEASTTASNFFAALQMFSIPAAFLADSYIKRVYAVLIFGPIEILGYILLAVQAHIPMLHPPPCSQTGATATCEPVHGSNLSLLLLGLYLIPIGDGAARACLPALGGDQFDTADPAEQRQETSFFNWYTFAVSSGGFLGLVLIVWVQNRQGWDIGFALCALCVLLGMLIWIAGFPFYRNQLPGGSAITRMLQVLVVAFKKRNVELPKDTSELKQMNQDDSNNGLEKLERTVGFQCLEKSAIDTGETGPWSLCTVTQVEETKIVLRMVPIFLSAILGYIPVPLILNFTVQQGNTMDTKLGAIHISPATLFLIPTVFQMVILVLYDRFIVPFLRRITGYVGGV…
Brachypodium distachyon	Bradi5g14400	BdNPF4.9		GGVRAAWFLYVLTVVTNVVIVPNLLNMVTYLQGTM		R	D	MALGGFVDWRGNTINREVHGGVRAAWFLYVLTVVTNVVIVPNLLNMVTYLQGTMHMGVSGSATTATNFFGATSGFALIGAFLSDSYITRSRTVLIFGPFMFLGYGLLALQAYLPSLHPPPCNIEAELNNCKKVHGWNAALLYTGLYMSAFGDGSIRVCLPSLGADQFDHEDPTESHQQSSFFNWYTFGISFGGFVGLILIAWLENFKGWDIGLGVCCILILLGLVIVASGLPFYRNQVPEGSPLTRILQVLVVAFRNRKHELPQKLEETQESNSRTGSVGAFSQTNSLKFLDKACISRGKSGAWSVCTATKVEETKIVLLMLPVFITSMIGYISNIILLTFTVQQGGMTNTRLGMIHVAPATLFIIPITFQMAMLAVYDQFLVPFLRRRTGYVRGITHL…
Brachypodium distachyon	Bradi5g14410	BdNPF4.10		GGVRAAWFLYVLTVVTNVVIVPNLLNLVTYLHGTM		R	D	MALGGFVDWRGNAINREVHGGVRAAWFLYVLTVVTNVVIVPNLLNLVTYLHGTMHMGVSGSATTSTNFFGATSGFALIGAFLSDSYITRSRTMLLFGPFMFLGYGLLALQAYLPSLHPPPCNIEAELNNCKEVHGWNAALLYTGLYMTAFGDGFVRVCLPSLGADQFDHKYPSESRQQSSFFNWYTFGISFGGFVGLIFIVWLENYKGWAIGLGVCCILILLGLLIVAAGFPFYRNQVPEGSPLTRILQVLVVAFKNRKLELPQKPEEAQENNTGSGTGSIDALSQTNSLKFLDKACINPGRNGAWSVCTVTKVEETKIVLRVLPLFISSMVGYISNIILFTFTVQQGGMTNTSLGKIHVSPATLFIIPITFQMVMLAVYDQFIVPFLRKRTGYVGGIT…
Brachypodium distachyon	Bradi1g37330	BdNPF4.11		GGMVAASFVLVVEVLENLAFLANASNLVTYLMKTM		K	D	MEDGVAQWEGYVDWRNRPATKARHGGMVAASFVLVVEVLENLAFLANASNLVTYLMKTMHYSPAQSATTVTNFMGTAFLLALLGGFLSDAVCTTYVAYLISAFVEFMGLVILTIQARSSSLMPAQCDKGAPGCLPVGGSKKAMLFVGLYLTALGVGGIKGSLPPHGAEQFDEDTPRGRKGRSTFFNYYVFCLSCGALVAVTFGVWVEDNMGWQWGFGISTVAILLSIPVFLAGSGRYRSKVPTGSPLTTIAKVLLAAASARSRGSGTQNGASNGAVIDRAPSPTGSTDMKEYYGNKESCEAVEPSQELKALNRAVQCQPRHRALACSVQEVEDVKIVLMVLPIFLATIMLNCCLAQLSTFSVEQAATMDTRVGGLKVPPASLPVFPVTFIILLAPIYDH…
Brachypodium distachyon	Bradi2g49817	BdNPF4.13		GGVGNSFFILVNFGLESVASLSLAVNLIMYFMLIM		K	D	MSKGQKYGFIEGKVDWRGRPAVRGRHGGVGNSFFILVNFGLESVASLSLAVNLIMYFMLIMHVGLADASNLLTNYMGTSYMIAVLITVFADTVIGRYQTVIISSLIELVGLLLLTLQAHSPKLKPPECFFPAPTCQKVSGDNEVLLYIGLYLVAIGSAGIKAALPAHCADQFDDKHPKEKRQMSSFFNWLLLSMCIGGAFSVTIFVWIQNKKGWDKGFGAATGVMGLAVIAFVIGLPRYRIFTVQGSSALLEIFRAIFVWTSVLVKRVLNVRVVFQVYVAAIRNRNLQLPENPDELYEISRSKASPETEFVAHRDKPFRFLDRAAIVQAPTGETPNPWRQCRVTQVENAKTMLAMVPIFCSAIIMGTVLAQFQTFSIQQGATMDTRIAKHVQMPPATLP…
Brachypodium distachyon	Bradi2g30380	BdNPF5.1		GRWKAFPEHAGYEAFERMAFYGVASNLVVYLTTQL		K	D	MEEPKQQEFTKDGSVDLRGRPALASRTGRWKAFPARCEHAGYEAFERMAFYGVASNLVVYLTTQLREETVSSVRSVNNWTGSVWMTPIVGAYIADTFLGRFWTFTISSFIYLSGMVLITLAVSVKTLHPHCTPDGGCARATRQQVTFFYAALYTMAIGAGGTKPNVSTFGADQFDDLDARERKIKASFFNWWTFSSFTGGLVAMLVLVYVQEEVGWGVGYTIPTVGLALSLLLFYVGTPFYRHKPLRRSTAAGPAKLIGKVLRAAYEKRGCQLPSDPKELHERDTAWYAAAGNKRRLLHTPAYRFLDKAACTLSERESETSLAMVSCCTVTEVEEVKLIAGMIVVWLVTLVPCTIWVQVNTLFVKQGTTLDRSVGGLRIPAASLGSFITISMLLSIPIY…
Brachypodium distachyon	Bradi1g75820	BdNPF5.2		GGWTACSFIVVYELFERMAYYGIAANLVIYLTEKL		K	D	MAVAESLAMESGAGAAEYAQDGSVDLRGNPVLRSKRGGWTACSFIVVYELFERMAYYGIAANLVIYLTEKLHQGTVEASNNVTNWSGTVFLTPLLGAYVADAYLGRYWTFVVGSVIYFIGMVLLTLSVTVHKLQPAECAGKVCPRATTLQLGIYFGGLYIIALGNGGTKPNISTIGADQFDEFDPREKSHKLSFFNWWMFTIFLGILFSTTVLVYLQDNVSWAVGYGIPTLGLVLSICIFLAGTPVYRHRVPQGSAFSRMGKVIAAALSKWRAQVPADAKELHELDLDAHYTKKRKYRMDSTSSMKFLNKAAVKDAVDWRLCTVTEVEETKQMVKLLPLLAAMFVPCTLIAQTNTLFVKQGTTLDRHMAPGSSFQIPPASLGAFVTLTMLIAVVVYDRC…
Brachypodium distachyon	Bradi3g28400	BdNPF5.3		GGWKACTFIVVYELFERMAYYGISSNLVMYLTNRL		K	D	MENGYGEYAKDGSVDLRGNPVLRSKRGGWKACTFIVVYELFERMAYYGISSNLVMYLTNRLHEGTVQASNNVTNWSGTVFLTPLVGAVVADAYLGRYWTFVAGSVIYLMGMILLTLSVTVPALKPPSCSGGSTASSSCPRASALQLGVYFGGLYTIALGHGGTKPNISTIGADQFDEFHPSEKLQKLSFFNWWMFTIFTGILVSSTVLVYLQDNISWGVGYGVPTLGLLVSVAIFLAGTPLYRHKVPQGSPLTTIARVLAAAVWKRRVSLPNDVKDQELHELEPEHYASKRTFRIEATDTMKFLNKAAVPTGTPAPRWTLCTVTQVEETKQIIKLLPLLVAMVLPCTLIAQTNTLFVKQGATLDRRVGKFSVPPASLGVFVTLTLLVCLALYDRVFVPV…
Brachypodium distachyon	Bradi3g28417	BdNPF5.4		GGWRACSFVLVYEVFERMAHYGISSNLVLYLTKEL		K	D	MAGRTSSLLEAASGDAYTQDGTTDLCGGPILRSKRGGWRACSFVLVYEVFERMAHYGISSNLVLYLTKELHQGTVQSANNVTNWAGTAMLTPIVGAYIADAHLGRYRTFMVFSVIYLIGMSLLTMVVSLPSLKPPKCGLGTPDLSCEHKASSLQLGVFFLALYILAMGTGGTKPNISTIGADQFDKNEPRERRHRLSFFNWWMFSIFVGALFGNTVLVYIQDKIGWTVGYALPTVGLAVSIAIFTAGTPFYRHKPTSESSFAKMAGVIVSTVRKCTLAAPVDPSDLHELDPEHYAKKKTTPLPYTPNLSILSKAAVRTGGRASRWSLSTVTQVEETKQMLKMLPVLAITFVPSAMLAQINTLFVKQGTTLERHVGSQDGFEIPPASLQGFVTISMLVSV…
Brachypodium distachyon	Bradi3g28410	BdNPF5.5		GGWRACSFIVVYEVFERLAYYGISSNLVLYLTKEL		K	D	MAGTTQLEAGSRDDYTEDGTTDLHGNPILRSKRGGWRACSFIVVYEVFERLAYYGISSNLVLYLTKELHQGTVLSANNVTNWVGTVWMTPVIGAYIADAHLGRYRTFMIASVIYLLGMSLLTMAVSLPSLKPPKCGLGTPDVACDHKASGVQLGVFFLALYILAVGTGGTKPNISTIGADQFDEHEPRERRHKLSFFNWWMFSIFFGTLFANTVLVYIQDKIGWTVGYALPTAGLAVSIAIFTAGTPFYRHKPTSESSFAKMAGVIVAAVRKCTIAAPVDPRDLHELDPEHYAKKKTTQLPYTPNFSMLSKAAVRTGGSTSRWSLSTVTQVEETKQMLKMLPVLAITFVPSAMLAQINTLFVKQGTTLERHVGSQDGFEIPPASLQGFVTISMLVSVVL…
Brachypodium distachyon	Bradi1g03500	BdNPF5.7		GSWKAAFFIILIEFSERLSYFGIATSLMLYLTKVL		K	D	MSFKQGLSGVQAAAEEQEKWVDDSSVDHRGRPPLRSATGSWKAAFFIILIEFSERLSYFGIATSLMLYLTKVLQQDMKTAAENANYWMSVTTLMPLLGGFLADAYLGRFSTVLFSTLIYLMGLAILAVSQLAPALKPTVSLRRHETLFFVGIYLVSVGTGGHKPALESFGADQFDGGHPGERRQKMSYFNWWNCALCSGVLLGVTAVVYVQERLGWGAADLLLAAVMAGSLVVYLAGYRTYRFRVPDGSPLSPLLRVAVAAFLKRRLRLPNDAAELHHEDLGALPPQEGGSKKKKKRMLCHTEQFRFLDKAAVVDGGKWLATVTEVEETKLVLAMVPIWLTTLAFGVTAAQVSTFFIKQGSVMDRRLGPSFEIPPASVFALAAVGMILAVAAYDKLLEP…
Brachypodium distachyon	Bradi1g44670	BdNPF5.8		TLSTPCILIIVVAGVERFAYKGVACNLVTYLTGVV		N	D	MTTTTPEKRPSTTTTKRATLSTPCILIIVVAGVERFAYKGVACNLVTYLTGVVEMSTSAAAKSVSIWAGVTSMLPLFSAVLADSYCWDRYSTIVASSLLYVAGLIGLTSWELLRKWMPRSSLFFPLYLISIGQGGYNPSLQAFGADQLDIGDDDDDGIGESGSGSSSEEKGKVKSAFFQWWYFGICSGSLMGNSTMPYVQDTIGWGIGFAIPCAAMALSLAAFLCCTPLYKQQIKQPRSVDDGRSPGSIFRALRSLLKTVSAGKIRLPSRHEDGDDDASELELQEKPLKVAELTDPKECLSNEAQAQPGVAKIILGLLPIWTVLLMFAVIFQQPMTFFTKQGMLMDHRVGGSGLVIPPAMLQSTITVSIILLMPLYDRMIIPMISIITRDSKGITVLQR…
Brachypodium distachyon	Bradi2g24340	BdNPF5.10		GGWRSALFIIWVEVAERFAYYGISSNLISYLTGPL		K	D	MASESGCSAPLLPAGSSHRRATGGWRSALFIIWVEVAERFAYYGISSNLISYLTGPLGESTAAAAAAVNAWAGAASMLPLLGAAVADSWLGRYRTIVASSVLYIAGLGMLALSSMFSSPESQQCKVSTDGRRVCPPSSLQTTFFYASLYLVAIAQSGHKPCVQAFGADQFDTADPSELSSRSSFFNWWYFGICASATVTVALMSYVQDNVSWGLGFGVPCLVMLLALVVFLLGTKTYRFYDGGSSNGKGASAFSHVGKALRGAWSKRPPEHSDCAEEEEDAILAEEARGLARLFPIWVTCLLYGVVFAQPPTLFTKQAATLDRRVGWSSFEIPPAALQSFLGVSIVACVVLYDRVLVPVARRATGVATGITTLQRIGTGMALALAALVVAAFVETKRLG…
Brachypodium distachyon	Bradi2g56347	BdNPF5.11		GRWSAAMFVLGVEIAERFAYHGVSANLISYLTGPL		K	D	MDTNTQGLLLPRSDGAVPGVVDFRGGPAPRASTGRWSAAMFVLGVEIAERFAYHGVSANLISYLTGPLGESTAGAAAAINAWSGVATMLPLLVACVADAWLGRYRTIVLASLLFVVSMGMLTLSSALPAFHSDGCSSFTSKSLACSPSPVQVTIFYISLYLVALAEAGHKPCAQAFGADQFDQHHPKESVSRSSFFNWWYFGMCSGTAATTMVSSYIQDNIGWGLGFGIPCLVMVFALAMFLLGTRRYRYYTSTRSSPFARLARALIALIRGSKSSQSDNALASEDDEFNTEHREEVRGLLRLFPIWATCIIYAVIFSQSSTFFTKQAATLDRRIGQSFKVPPAALQTFISVTIITFIPVYDRLFVPVARRFTRLSSGITMLQRIGTGLVLAMVAMAVA…
Brachypodium distachyon	Bradi2g56360	BdNPF5.12		GGWKSSIFVMAMEIAERFAYKGVASNLIQYLTGPL		K	D	MGDTVSGAADYRGQPASRAATGGWKSSIFVMAMEIAERFAYKGVASNLIQYLTGPLGQPMARAAASIDAWKGVSQMLPLPLACIADAWLGRYRAIVLASILFILSMGTLSLSSAVRIFGAGGHVAVFYVALYLVALGEGAHKPCAQAFAADQFDDKDPKESVARSSFFNWWYLGMCSGTAVTIMVSSYVQDNVGWGLGFGIPCIVIAVSLAVFLLGTRSYRYYTTKEPSPVARVGKAFFTLIKSWRSKHRTNPASSAKVEGGDSAEDLVEEVKSVFRLLPIWASCIIYAIIFSQTSTFFTKQAATLDRRIGPSFKVPPAALQTFISISIVVFIPVYDRLFVPLARRYTGRPSGITMLQRVGVGLALSLAAVVLSALVEMKRLRVASAAGLVNTPKTQLP…
Brachypodium distachyon	Bradi2g24327	BdNPF5.13		GRWRSALFIIAVEIAERFAFYGVSANLISYLTGPL		K	D	MAEDSAVAAVDHRGRPASRASTGRWRSALFIIAVEIAERFAFYGVSANLISYLTGPLGEGNAKAASAINAWNGVAQLLPLLGAALADSWLGRYRTIVIASLLYVLALGVLALSTLLSSGGHKCSNATAGAGTACPPSGLQMVFFYISLYMVAVAQGGHKPCVQAFGADQFDASDPRESVSRSSFFNWWYFGMCAGTAVTLVVLSYIQDNIGWGLGFGIPCVVMAAALAVFLLGTRTYRYYYVSGTKQQSLFARAGEAFAEWRRSRQKSTAPLAISDPHQRHQAPEFSGQVDVEEQDQVVGKADLVEETKRVLRLFPIWATCLIYAVAFAQSSTFFTKQAATLDRRVGHRGLQVPPAALQSFISVTIVVFMPIYDRAIVPLARRYTGVSSGITMLQRIGA…
Brachypodium distachyon	Bradi2g56387	BdNPF5.14		GRWPAALFIIGVEISERFAYSGISGNLITYLTGQL		K	D	MDAAAEPLLPQSATAVDHLGRPVSRRASGRWPAALFIIGVEISERFAYSGISGNLITYLTGQLGQSTASAAAAINAWSGAALLLPLLGAAIADSWLGRYRTIVCTSLLYILGLGMLTVSSVLTPQQPAQFGDHKDSALSSTSAIHLAFFYLSLYLVAFAQGGHKPCLQAFGADQFDENDPEECASRSSFFNWWYFGTYGGSIVTVSILNYIQDNISWQFGFGIPCIVMSVSLAIFWLGAKNYRFYPVRSEGSLFGLVSKHLVSSIRGWYALWCSTSSDDTHCTPTSSSKGVGDNSEMTCFPDEAKAVLKLFPIGATCLVYAVVFAQWMTLFTKQASTLDRQIGSLQVPAAALQSLISVSIVISVPIYERILVPLARKYSKNPRGITALQRIGIGLVISV…
Brachypodium distachyon	Bradi2g56397	BdNPF5.15		GGWPAAFFIIGVEVAERFAFCGIMGNLMIYLTGPL		K	D	MEAETAEALLPRPEPPMSAVDHLGRPASHGGSGGWPAAFFIIGVEVAERFAFCGIMGNLMIYLTGPLGQSTASAAASVNAWLGAAMLLPLLGSAVADSWLGRYRTVICASLLYILGLGMLTLSTVLAPGGCAGELDSAGCSTSRSAQVALLFVSLYVVAIAQGGHKPCVQAFGADQFDENDPGELASRSSFFNWWYFAAYGGNTVTLPILNYVQESVSWQLGFGIPCITMALALAVFWLGTKTYRFHPLPSAKKSLTLSSPSRDHGAAPALLKLFPIWAACLIYGVVLSQWFTFFTKQASTLDRRIGSLVIPAASLQNLVNGSLMIFLPIYERVFVPLARKHTKNTSGITALQRVGVGLTISIVMMIVAALVEMRRLRVAREHGLLDRPEVTIPMSVLW…
Brachypodium distachyon	Bradi2g56450	BdNPF5.16		GRWPAALFVVGVEVAERFAFSGISGNLITYLTGPL		K	N	MALAGGEALTAVDHRGHPVSRRSSGRWPAALFVVGVEVAERFAFSGISGNLITYLTGPLGQSTAAAAAAVNAWSGTALLLPLLGAAVADSWLGRYRTIVHASLLYILGLAMLTVSSAQPAAAACEGSTVDSAGCSGNLQSALQVAFFYISLYLVAFAYGGQKPCVLAFAAEQFDGSDPEELAARGSFFNWWCFASYGGNAVTVSALNYVQESVGWQFGFGIPCVAMALALAVFWMGAKTYRFYPPARNGSLLVQLGEPLVARIQSWRLSWRSKLPDDSLPLLANASSSSSSKGDDGNTDFTDHEAASLLKLFPIWSASLIYAVVLSQWSTLFTKQASTLDRRVGSLVVPAAALQNLSPAAVMIFLPIYDRVFVPLARKHTKKPHGITMLQRIGVGLAIS…
Brachypodium distachyon	Bradi2g56370	BdNPF5.17		GGWPAALFLLAVEFVERVGFYGVQGNLIMYLTGPL		K	N	MDSGALLLPQGEQSTSSKSGGRGGWPAALFLLAVEFVERVGFYGVQGNLIMYLTGPLGLSTAAAAAGVNAWAGTASMLPLLGALAADSWIGRYRAIVAAGVLYLVSFGMLTVSSMVPPHHPPGPAACQDSSAACSAPPSPVRAAFFYGTIYMVALAQGFHKPSAQALGADQFPTSAPGGVASRSSYFNWLHFSMSTGYIVAVVALSYVQDNVGWAAGFGASWAMMLVSLSLFLLGTRKYRMEQQPHDRLTKAFAATARAWTASIFRRRDAMDTESGSSLLTPDKQQEGKGVLVKLLPIWLTSVVYAVVIAQVSTLFTKQGSNMDRRIGTATGLVVPPAALQSFLGLAIIASVPVYDRAFVPLARRLTKQPSGITTLQRIGAGMAIASVAMAVAALVEAA…
Brachypodium distachyon	Bradi2g56380	BdNPF5.18		GGWRAALFIVVVGFIERLGFYGVESNLITYLTGPL		K	E	MESGGPLPPRPEPSDGRGGWRAALFIVVVGFIERLGFYGVESNLITYLTGPLGMSTAAAAAGVNAWSGTVLVLPLVGALAADYSRLGRYRAVLAAGVLYLLSLGMLTVSSMLQTPRPQSASCQGTATVCSPPSTTPPAKLVLFYAALYLLALAQGFHKPCSEALGADQFAGPDGGDTTGARASRSSYFNWFHFSISWGYAIAAIAVSYVQENVGWTVGFAACWATMVVYLAVFLLGTGTYRVEQPVEGAFAKLAGTVVANVRARAASASAFLRNDSSAGYTERFLTTEEPREEGKGGKGFLVKLLPIWLSSLVIAATTSQVTTLFTKQGSTMDRRLGGIVVPPAALQSSISIVYIGLLPVYDRALVPLARRLTGHPAGITMLQRIGAGMAISCAAMAVA…
Brachypodium distachyon	Bradi5g27190	BdNPF5.19		GGWRSALFLIVVELGGTFTYYGVSANLITYLTGPL		K	D	MALAGGEALTAVDHRGHPVSRRSSGRWPAALFVVGVEVAERFAFSGISGNLITYLTGPLGQSTAAAAAAVNAWSGTALLLPLLGAAVADSWLGRYRTIVHASLLYILGLAMLTVSSAQPAAAACEGSTVDSAGCSGNLQSALQVAFFYISLYLVAFAYGGQKPCVLAFAAEQFDGSDPEELAARGSFFNWWCFASYGGNAVTVSALNYVQESVGWQFGFGIPCVAMALALAVFWMGAKTYRFYPPARNGSLLVQLGEPLVARIQSWRLSWRSKLPDDSLPLLANASSSSSSKGDDGNTDFTDHEAASLLKLFPIWSASLIYAVVLSQWSTLFTKQASTLDRRVGSLVVPAAALQNLSPAAVMIFLPIYDRVFVPLARKHTKKPHGITMLQRIGVGLAIS…
Brachypodium distachyon	Bradi5g27180	BdNPF5.20		GGWRSAFFVVAVEVASTFASYGVSANLIMYMTGPL		S	D	MYTVVPFLPTEEEEPLPGVSDFRGRPVCHANSGGWRSAFFVVAVEVASTFASYGVSANLIMYMTGPLGHSNAAAAAAMNVWSGTGSLMPLLGAFVADSWLGRYRSIILGCTLYVLGYGMITLTSMLPSLPGDNVDFSSRPLSLKVALFYTSLYTLAFAHGANSPCGLAFAADQFDPDHPKECTARGSLFNWWYFSIAIGIAVAIATVSYTQENFGWAIGFGVPCAIMICAFTVFLLGTPTYRLGVPIPGAKSPFVRLARSLAIVLATKRHHQELQEVDEDAKTSEEAQGVLRLLPIWAACLAYGVVFAQIMTLFNKQSRTLDRRVFGAGMELPPAALQTFGPVAILVFVPIYDRVLVPALRSATGNPSGLTLLQRVGTGMAVSLAAMCVAALVEARRLE…
Brachypodium distachyon	Bradi5g22260	BdNPF5.21		GGWRSALFVVVVEIAGSFAYFGVSANLITYLTGPL		K	D	MADTETPFLQQLTAGDTDEDEDPPPLAGVSDFRGRPVRRASSGGWRSALFVVVVEIAGSFAYFGVSANLITYLTGPLGQSNAAAAAAVNAWTGTGTLMPLLGAFVADSWLGRYRSIILACTLYVLGYGMITLASTLPALRPPPAGDPSPTQVAFFYGSLYLIAVAQGADKPCGVAFAADQFDPGHPGERAARGSLFNWWYFSMAAGITVAVAVMSYVQENVGWGVGFGAPCFVMLAAFAAFLAGSPTYRLLHTPDDAAKTSSSPFARLARSLLAAIKTKKKHQQQLEVEDESSEAARSVLRLMPIWAACLAYGVVNAQIMTLFNKQGRTLDRRVRIFDDLELPPAALQALGPATILLFVPIYDRLLVPALRPGALTPLRRVGTGMALSALTVCVAALVE…
Brachypodium distachyon	Bradi2g03560	BdNPF6.1		GGWTAAFFIFGNEAAERMAYYGLSVNMVVFLFKVM		R	E	MEPPSSPNNPNHKEIKSPPPVPSPAPPPPPNPSLHRKKLSFHFMDSDDRRYPPPGPGSTTPLNIRGSPIPAADLPKTGGWTAAFFIFGNEAAERMAYYGLSVNMVVFLFKVMHLPFAASANAVNAFLGISQASSVLGGFLADAYLGRYWAIALFATLYLLGLAALTLCATLPALVPAQDGCDKLLLLLGGCAKASPWQTGCLYAALYVTAFGAAGIRPCVSSFGADQFDDRDGNYKRRLDRFFNVFYLAVTVGAIAAFTVVVYIQMNHGWAAAFGTLALAMGASNALFFAGTPLYRHKAPGGSPLTRVAQVLVAAFRNRNADVTETGFVGLYEVAGPKSAIRGSGKLEHTDRMAWLDKAALMTPEAAGGDAPDPWRVCTVTQVEEVKILLRLVPVPACT…
Brachypodium distachyon	Bradi2g41060	BdNPF6.2		GSWVAAALVLGIELCERLATMGIAVNLVTYLTDTM		K	E	METGARPSWIGAGNGNLVHDAVDYHGCPADRSRTGSWVAAALVLGIELCERLATMGIAVNLVTYLTDTMHLPSAESANVVTDFMGTSFLLCLLGGFLADSFLGRFLTIAIFALLQALGTGLLAVSTTVRQLRPGPGEAATGLQMGVLYACLYLIALGTGGLKSSVSGFGTDQFDERDDQERAAMGHFFNRFFFFISLGTLMAVTVLVYVQDHVGRSWAYGICSACMLLAVAVFLSGTRRYRYKRSAGSPIVHILQVLVAAARKRGPIKRGPLAAAALYEDRQEDERIPHTAQFLCLDAAAVMAGEEDNEIGTVGRQAPNPWKLCSVSRVEEVKMVARLMPVWATTILFWTIYAQMITFSVEQATTMDRRMVGSFEIPAASLTVFFVGAIMLTLALYDRI…
Brachypodium distachyon	Bradi3g16670	BdNPF6.3		GRWGAAAMILVAELNERLTTLGIAVNLVTYLTATM		K	E	MVGLIPQTNAAAEVLGDAWDYRGRPAARVSTGRWGAAAMILVAELNERLTTLGIAVNLVTYLTATMHVGNAEAANVVTNFMGTSFMLCLLGGFVADSFLGRFLTIAIFTAIQASGVTILTISTAAPGLRPASCTPSSSSPVCARASGAQLGILYAALYLTALGTGGLKSSVSGFGSDQFDESNDTEKSQMMRFFNWFFFFISLGSLLAVTVLVYVQDNLGRPWGYGACAAAIAVGLVVFLAGTRRYRFKKLAGSPLTQIAAVVVAAWRKRKLPLPAEPDMLYDIDVGKAAAADEAGNGKKSKLKERIPHTKQFRFLDHAAINNDPAGEQSKWELATLTDVEEVKTVARMLPIWATTIMFWTVYAQMTTFSVSQATTMDRHIGSSFQIPAGSLTVFFVGS…
Brachypodium distachyon	Bradi1g78330	BdNPF6.4		GGWSSAAMILGVELNERLTTLGIAVNLVTYLTGTM		K	E	MVPLPETTTEAAAEEGSSSSSSKKYKEEDGSSSTLSDAWDYRGRPAVRENSGGWSSAAMILGVELNERLTTLGIAVNLVTYLTGTMHLGNAASANAVTNFLGTSFLLCLLGGFLADTFLGRYLTIAIFTAVQASGMAILTVSTAAPGLRPVACADPTGASRTCAAPSGAQLGVLYLGLYLTALGTGGLKSSVSGFGSDQFDEADPVERRVMARFFGWFFFFISLGSLLAVTVLVYVQDNVGRRWGYGICVVAVLAGLAVFLAGTRRYRFKKLAGSPLTQIAVVTAAAWTKRRLPMPSDPALLYDVDDAAGEDVVKGKGIKRRLLPHSNQYRFLDQAAIVEPSPASGKNKWACCTVTEVEEVKQVVRMLPTWATTILFWTVYAQMTTFSVSQAQSMGRRL…
Brachypodium distachyon	Bradi3g33040	BdNPF6.5		GGWGCAAMICGAELFERMTTLGIAVNLVPYMTATM		K	E	MGTVLPETTADAGKLQAGADTALTDAWDYKGRPASRAATGGWGCAAMICGAELFERMTTLGIAVNLVPYMTATMHLGSAAAANTVTNFIGTSFMLCLLGGFVADTYLGRYLTIAVFSAVQATGVMVLTISTVAPGLRPAACGDATGQSSECVPANGTQLGVLYLGLYMTALGTGGLKSSVSGFGSDQFDESDDGERKKMMRFFNWFYFFVSIGALLAVTVLVYVQDNVGRRWGYGICAVGILSGLGVFLSGTRRYRFKKLVGSPLTQVAAVTAAAWCKRGLPLPSDPGMLYDVDDAAAAGEDLKGKQKLPHSKECRFLDHAAVVDRESSPATASKWTLCTRTDVEEVKQVVRMLPIWATTIMFWTIHAQMTTFAVEQASVMDRGIGGSGFLIPAGSLTV…
Brachypodium distachyon	Bradi3g33030	BdNPF6.6		GGWGCAAMICGAELFERMTTLGIAVNLVPYMTSTM		K	E	MASVLPEIAADAGKGTGILTDAWDSKGRPAARASTGGWGCAAMICGAELFERMTTLGIAVNLVPYMTSTMHLGSAAAANTVTNFIGTSFMLCLLGGFVADTYLGRYLTIAVFSAVQATGVMVLTISTVAPGLRPAACGDATGQSSECVPANGTQLGVLYLGLYMTALGTGGLKSSVSGFGSDQFDESDDVERKKMMRFFNWFYFFVSIGALLAVTVLVYVQDNVGRRWGYGICAVGILAGLGVFLSGTRRYRFKKLVGSPLTQVAAVTAAAWWKRTLPLPSDPGMLYDVDDAAAAGEDLKGKQKLPHSKECRFLDHAAIVDRAAGESPATASKWTLCTRTDVEEVKQVVRMLPIWATTIMFWTIHAQMTTFAVEQASVMDRGIGGSGFLIPAGSLTVFL…
Brachypodium distachyon	Bradi3g47010	BdNPF6.7		GGWLGAGLILGTELAERVCVMGISMNLVTYLVGEL		K	E	MVSAGGHIDNGDDAVDFRGNPVDKSKTGGWLGAGLILGTELAERVCVMGISMNLVTYLVGELHLSNAKSANIVTNFMGTLNLLAIVGGFLADAKLGRYLTIAISATIAALGVSLLTVDTTVPGMRPPPCGDPRQSTQQECVPASSGQLALLYAALYTTAAGAGGLKANVSGFGSDQFDGRDPREERAMVFFFNRFYFCISLGSLFAVTVLVYVQDNVGRGVGYGVSAAAMALGVAVLLAGTAKYRYRRPQGSPLTVIGWVLWAAWKKRKLPLPADAGDLNGFHTAKVAYTDRLRCLDKAAVVDEADQLGAPPPSKQQPEQTTTSTATVTQVEEVKMVVKLLPVWSTCILFWTVYSQMTTFSVEQATRMDRRLGSFVVPAGSLSVFLFLSILLFTSLNER…
Brachypodium distachyon	Bradi1g22087	BdNPF7.1		DDWRSPAIILGFECLESMAFNGVATNLVVYIRSVL		R	E	MDESGLRASLLVEDDATCHGGESHSLLEVYQQPRLMGRQDDWRSPAIILGFECLESMAFNGVATNLVVYIRSVLHGGIASSASTVSLWYGTTFFVPVIGAVIADAYWGNFKTVLISLVLYLLGMVLVTVGAFIPSAPVLCNLSSCPSSKGAQNLIFFSGLYLAAFGCGGVRSALLPLGADQFNNENSLDRQKRRNFFSLFYICVIFGVITSGTIVVWVQENVSWALGYGIATTCIALALACFMIGTPIFRQREPSGSPVKSIFQVIVTASKNMRLEIPADSSLLYETRSKNTHKVELKLAHTDDFRFLDKAAIISDLSIDNGNCGSSWRICTITQVEELKILIRLLPIWATGVFFGAAISQMHTTFIQQGTVMNTKIGSLSVPPASLYSFEVICVTLWV…
Brachypodium distachyon	Bradi3g52427	BdNPF7.2		SGSKAPAVILGFECLESTAFNGISTNLVVYLETVL		R	E	MDAMERGERAPLLPESYGPKTQEDSLQVPLLKHKKRSGSKAPAVILGFECLESTAFNGISTNLVVYLETVLHGSNLASASNVTTWFGTSYLTPMFGAVMADTFWGNYNTILISLAVYLLGMMLITFSAFLPAAAAATTALCAAGASCAGASSGISSVVSSQTVAFVGLYLVAIGSGGIRSSLLPFGAEQFDDEDNAERKASFFSWFYLCVDFGPIICGVFLVWIQQNVSWGLGFGIATACIALAFAAFVLATPLYKRRMPTGTPLKSLCQVLAAACRKASLKVPTDARLLHEASEKLDSSRPKIAHTSEFTFLDKAAIVVSEEGASSSWKLCTVTQVEELKILLRLLPVWVTSVVVSSAYSQMNTTFVQQGSAMDTTVLSVPVQAASLGSFEVLCVLTW…
Brachypodium distachyon	Bradi2g30437	BdNPF7.3		MGSKAPAVVLGFECLESTAFNGISTNLVVYLETVL		R	E	MGRGERAPLLRQISYRSFKRKPSRGPRVLDETPEVELLEDKKKMGSKAPAVVLGFECLESTAFNGISTNLVVYLETVLHGSNLASASNVTTWFGTSYLTPIFGAIIADTFWGNYNTILVSLAVYILGMIVVTLTAFMPAPAEVCTPGSSCVTGNATLPFIGLYLVAIGSGGVRSSLLPFGAEQFDDVSGVEDQEGKRSFFSLFYLCVDFGPIVSGVFIVWIQQNVSWGLGFGISTLCIALAYGGFVYATPMYKRSMPTGTPLKSLCQVVVAAFRKVSLTLPFDADHLYDVSGDSMDPHARIAHTTEFSFLDRAAIISDSELEDRLLDAHSSSWTLCTVTQVEELKILLRLLPIWATSIVISAAYSQMNSTFILQGSAMDINILSVPIPAASLSSFEVLC…
Brachypodium distachyon	Bradi2g43917	BdNPF7.4		PSSKAPFVVLGFECLESTAFNGISTNLVVYLETVL		R	E	MRASSPRPDIVMDAAADMEIGVRAPLLRQLTFRRSFKRSKSLVPRIDEENQIEAPPPVDDEKEKPSSKAPFVVLGFECLESTAFNGISTNLVVYLETVLRGSNVSSASNVTTWFGTSYLTPIIGAVVADSFWGNYNTIVVSLVVYLLGMLLVTFSAFLPVVASPLFISTKTLAFVGLYLVALGSGGIRSSLLPFGAEQFDDTSAADRENKAAFFSWFYLCVDFGPIVSGLFIVWIQENISWGLGFGISTACIALALGAFLLATPMYKRSTPTGTPLKSLCQVVVAACRKVNLRMPSDAGLLYEVSDKADLQPRIAHTSEFRFLDRAAIFSELDDPEQKLVDATGASASWKLCTVTQVEELKILLRLLPVWATSIIVSAAYSQMNTTFIQQGSVMDMNIL…
Brachypodium distachyon	Bradi5g20310	BdNPF7.5		TGSRAPAVVLGFECLESTAFNGIATNLVLYLERVL		R	E	MDAMERGQSSPRLPKSRGSKIDEESLKVPLIEAKKKTGSRAPAVVLGFECLESTAFNGIATNLVLYLERVLHGSSLGSASNVTTWIGTSYLTPVFGAMLADTFWGNYNTILVSLVVYLLGMMLVTFSAFLPTTALCGVGSSCHPVLGSHTVAFAGLYLVAFGSGGVRAALLPFGAEQFDDDNAVDRERKMSFFSWFYIAVDFGMIVSGLFLVWVQQNVSWGLGFGIATACIALAFAGFVLATPMFKRRMPSGTPLKSLCQVVVAASRKVALRVVPSEAANLYEVSDKIEHEQPRIAHTDEFTFLDRAAMIVASDLAEVTANDAGAGAGSSSSSWRLCTVTQVEELKILMRLLPIWATSIVLSAAYAQLQTTFVQQGNAMDTRVMSFSLPAASMVSFEVI…
Brachypodium distachyon	Bradi5g20300	BdNPF7.6		CSDKALKIILCLQFLEVSAFYGIYLSLIVYLQDVL		K	D	MDADHRSLTRPILAGDEASGSNRSSEARELKVHEANHCSDKALKIILCLQFLEVSAFYGIYLSLIVYLQDVLHGDSASNVATVSSWAGAGYLMPVLGAAVADSFWGKYKTVLAGLTISVVGMAMVTTSATLPSLRPPPCAQQSAYCAPATLRQELLFFSGIYLCAVGIGAAKAVFISFAAEQFDDGDGRKSSYFSWYYTAANMGMLTAATLLVWVQDKVSWGFGYGICASFVVVSVVGLAATVPMYRILPPAGSPLKGVLQVLVASSRKVKLTVPRDAAELYEGEDVKNPLLHSPLHERLQHTDQFRSLDKAAMVTDEDLEGGDHRPWRLCTVTQVEELKTLLRLIPIWLTSAVYFLANTQAQTTFVQQGTKTDSRITIGAVSISIPAASLTSIQTVCV…
Brachypodium distachyon	Bradi5g20270	BdNPF7.7		RSESAVKVILSLQFLEVTAFFGVYLSLIVYLQDVL		K	D	MDTDHLAITRPILSDDEVRASKAREEVHNKARHRSESAVKVILSLQFLEVTAFFGVYLSLIVYLQDVLHGDSASNVSTVSSWAGVCYLMPVLGAAIADSYWGKYKTTLVSLSISVLGMAMLTTSATLPSLRPPPCAHNGHCPPATPTQSLLFFSGIYLCGIGIGASKAVFISFAAEQFDDDASERGAGSKSKASYFSWYYAVANMGMLTAGTLLVWVQDKVSWGLGYGICASLVAAAVVSLAATAPVYRMLPPAGSPLKGVLQVLVAFSRKVKLTVPRDAGELYEGEDVKNPSLHSPARERLQHTDQFRCLDRAAIVTAEDLEDGDHRPWTLCTVTQVEELKTLLRLVPIWLTSAVYFVANTQAQTTFVQQGTKTDSRITIGAVSISIPAASLTSIQTV…
Brachypodium distachyon	Bradi3g34590	BdNPF7.8		FNWKAPAIILAFEFLESIAYSGIALNLVVYLGKVL		K	D	MDTESGEAPLLQVSSSNSQYKPFNWKAPAIILAFEFLESIAYSGIALNLVVYLGKVLHGTTASSAANVDTWNGTTFLTPVLGAFLADTYWGKYKTVAISIIFYLTGLLIITASALIPSLRPASCEGTSCPPATGFQYFVFFASLYLVSVGTGGVKSALLPFGADQYDDSNIEQSKKKQAFFSLFFIAINLGVFISGTVVVWIQQNVAWSLGFGISSICLIVATIAFLVGTPIYRVQLPTGSPLKSLIAVFVASFKKRKVEVPGDTTILFEGDDADLSNPGPNKLAHTDGFRCLDKAAVVLGDQEIKDSNSGRPWLLCTVTQVEEVKILLRMLPIWVTSVFYAASMCQTATTFVQQGNALNTKIGSFSVPAASLNSAAVVFMMIWVVFQDSIVIPIARRY…
Brachypodium distachyon	Bradi3g34600	BdNPF7.9		FTWTGPAIVLGFELLESIAFSGVALNLVVYLGTVL		K	D	MAMLESGDRSSSPSSTPATTRKRPRRFTWTGPAIVLGFELLESIAFSGVALNLVVYLGTVLHGTTAFNAAHVDTWNGTTFIVPVIGAFLADSWWGKYNTILASIVFYLAGLVLLTLSAGIAPFKPASCTAALQAGVSSTCPPATKTQFTAFFVALYLTSIGTGGVKSALLPFGAEQYDGCEGSSLERKQSFFTWFFGAINLGIFVAGTLVSWVQQNVSWALGFGVSALCLLLAAAGFLAGTPWYSRAPLPAGSSPLRDILRVLVASFRKRNHRVSGELHEGVLRLEDEDQKLEHTKGLRWLDKAAVKKNNGGEGGEEEGAWDLCTVSEVEGVKILARMAPIWVTCVLYAAALGQMTTTFIQQGMAMDNRLRLSSSGEGKSIKVPVASMVSVEVAFMLLW…
Brachypodium distachyon	Bradi3g52096	BdNPF7.10		GGWLAGGLILVNQGLATMAFFGVNVNLVLFLTRVV		Q	E	MSANDGDMKMRVIVMDSEAERSAAKEKLCEYTLDGSVDIKGRPAVKGKSGGWLAGGLILVNQGLATMAFFGVNVNLVLFLTRVVQQSNGDAANNVSKWTGTVYMFSLIGAFLSDSYWGRYKTCAIFQAIFVLGLALLSLSSRLYLIRPFGCGTQGTPCAPHSGAEMGIFYIALYMIAFGNGGYQPNIATFGADQFDEEDPAEAHSKVSFFSYFYLALNLGSLFSNTFLSYIQDKGNWVLGFWASTAAAATALLLFLSGTPQYRHAQPCGNPIGSICQVASAACRNWKSGVSPDHEVLYEGDDGSKADSGGRKLLHTEGFRFLDRAALTKASDSNTKLGGACPGPRDQWKLCTVTQVEQVKSILRLLPIWLCTILYSVVFTQMASLFVVQGAAMRRTTMF…
Brachypodium distachyon	Bradi3g53380	BdNPF7.11		GKWKSSILLLVNYGLVTCAFFGVGVNLVVFLRRVL		Q	E	MAPSIVDSKGISPITEDGSMDRRGNPAVKANTGKWKSSILLLVNYGLVTCAFFGVGVNLVVFLRRVLHQDNAEAANSISKWTGTVYIFSLIGAFMSDSYWGRYITCAIFQMIYVTGLVILSLTSWFLLVKPSGCGDGETHCDKPSTAGVALFYLSTYMIAFGNGGYQPSIATLGSDQFDETDPDEARSKVAFFSYFYLALNVGSLFSNTVLVYYEDSGQWVMGFWVSAAAAALALVLFLLGTPNYRYFKPSGNPLTRIAQVLVAASRKWRTHAPRGELLHEVDGDESKVSGIRKILHSDQLRYLDKAATVTEEEYFDPERMKDPWRLCTVTQVEEVKCILKMLPIWMCTIVYSVVFTQMASLFVEQGTTMDTNIVGSFHVPAASMSVFDILSVLAFIAI…
Brachypodium distachyon	Bradi2g02822	BdNPF8.1		GNWRACPYILANECCERLAYYGMSTNLVNFMKDRL		K	E	MGEVAAAEMYTQDGTVDLKGNPALKENTGNWRACPYILANECCERLAYYGMSTNLVNFMKDRLGMENALAANSVTNWSGTCYITPLIGAFLADAYLGRFWTIASFMIIYILGLGLLTMATSVHGLVPTCTGGTCSPTSGQTAAVFVALYLIALGTGGIKPCVSSFGADQFDEHDALERRSKSSFFNWFYFSINIGALVASSVLVYVQTHVGWSWGFGIPAVVMAIAVGSFFVGTPLYRHQRPGGSPLTRVAQVLVAAARKWSLPLPEDPSALHETADKESGIEGSRKLEHTPQFAFLDRAAIETDSDKKSASSSPAPASSSWRLCTVTQVEELKSVVRLLPIWASGIVFATVYGQMGTLFVLQGNTLDASMGPHFKIPSASLSIFDTLSVIAWVPVYDK…
Brachypodium distachyon	Bradi1g59840	BdNPF8.2		GGWRACPFILGNECCERLAYYGMSSNLVNYMVSEL		K	E	MAAAARDDQEEKPAETTMDGTVDFSGKPAVRRKTGGWRACPFILGNECCERLAYYGMSSNLVNYMVSELHQGNAAAAANVNNWSGTCYVMPLVGAFLADAYLGRFRTIAAFMALYIAGLALLTASAAVPGLKPPGSCAGCEPSRGQNAAFFSALYLIAVGTGGIKPCVSSFGADQFDDADPGELRSKGSFFNWFYMSINVGALVASSVLVWVQTNVGWGWGFGIPAAAMAVAVLSFLLGSRLYRYQKPGGSPLRRMGEVVVLALQKSHLPLPADYLHETPPGADGIRKLAHTEQLRWLDRAAVVTLENPRRLCTVTQVEETKAMIRLLPVWASGIVMAAVYSQMSTMFVLQGNTLDPRMGSRFSIPAASLSIFDTISVIFWAILYDRLIVPVARRFTGH…
Brachypodium distachyon	Bradi2g57927	BdNPF8.3		TSW-GCVFLLVNNLFQYTAYFGVSTDLVNYLKVEL		K	E	MDGIEESKGRQGDAEHGRTTSKINDRRTSWGCVFLLVNNLFQYTAYFGVSTDLVNYLKVELHDGSKAAANSVTNWQGAGSITPLVAAFLADSFLGRFWTITLFLLISVAGYGVVTASAWASSSNSSSTAPFYAGLYLIALGGALQPVMSSFGADQFDASASPSERARQSSFFNWFYLSVNAGSLVGGTLLVWVQASHGWRLGYGIPALLSALAVALFLAGAPAYRRHQPPGGSPLTRVAQVVVAAVRNWDAEVPQDDAAGKLYECGGEDGMSVIQGSRRLAHTDQFRFLDKAAVKPSSSSSSSDNKAAAAPSPWRQCTVTQVEELKCVLRLLPVWACGIIFAAAYTQMTTTFILQGDTLDPYLFGRRRGFRVPAAMLSVFDTLSVMLWVPLYDRALVPL…
Brachypodium distachyon	Bradi1g10490	BdNPF8.4		GRWRACPFILGTECCERLAYYGISTNLVTYLTKKL		K	E	MAEVVRAEGEHTLEQGLLAIPEESNQLTYTGDGSVDFSGNPVVKERTGRWRACPFILGTECCERLAYYGISTNLVTYLTKKLHDGNASAARNVTTWQGTCYLTPLIGAILADAYWGRYWTISTFSAIYFIGMSVLTLSASVPALMPPSCEGSICPPANPLQYTAFFLGLYLIALGTGGIKPCVSSFGADQFDDTDPAERIQKGSFFNWFYFSINIGALISSSFLVWVQDNLGWGLGFGIPTVFMGLAIISFFSGTSIYRFQKPGGSPITRVCQVVTATVRKWNVQVPEDSSLLYELSDGVSAIEGSRQLEHTDEFRCLDKAATISDFDVKTDSFTNPWRVCTVTQVEELKILVRMFPVWATTIVFSAVYAQISTMFVEQGMVLDTSLGSFKIPPASLST…
Brachypodium distachyon	Bradi1g68860	BdNPF8.5		GSWRACFFILGNECCERLAYYGIAKNLVTYLKVKL		K	E	MDAAEERRLLVQDDGDREPLLPSLDASHHTGDGSIDIKGHPASKLTTGSWRACFFILGNECCERLAYYGIAKNLVTYLKVKLHQGNFEAARNVTTWQGTCYLTPLIGALLADSYWGKYWTIAVFSSIYFIGLAVLTLSASLPALQPPACLGSVCPEASLLQNGTFFLGLYMIALGTGGIKPCVSSFGADQFDDSDPTERAKQGSFFNWFYFCINIGAFISGTVIVWIQDNSGWGIGFAIPTVFMALAIASFFAASNMYRFQKPGGSPLTRVCQVIVAAFRKWHVEVPHDNCLLYEVDGQNSAIEGSRKLEHTCELEFLDKAAIISSADAKIDFFTNPWRVCTVTQVEELKILVRMFPVWATTIIFNAVYAQNSSLFIEQGMVLDKRVGSFNVPPASLST…
Brachypodium distachyon	Bradi1g68830	BdNPF8.6		GNWRACSLILGTEVCERLAYYGISKSLVTYLSTRL		K	E	MGSSLEEQQILLVRATQPENFDEYTGDGSVDFRGHPILKHNTGNWRACSLILGTEVCERLAYYGISKSLVTYLSTRLHQGNVSAARNFTTWQGTCYLTPLIGATLADSYWGKYQTIAVFSTIYFLGMAALTLSASVPSLQPPQCIGSFCPQPALPQYLIYFIGLYMIALGAGGIKPCVSSFGADQFDDTDPVERTRKGAFFNWFYFSINIGSLISGTVLIWVQENCGYSIGFGIPTFFIALAIGSFFLGSEIYRFQIPGGSPFTRACQVVVAAIRKRNVDLPVDSSLLYECHGKTSAIEGSRKLEHSREFSFLDKSAVILLSEHDGCHNPWRLCTVTQIEELKILIRMFPIWATGIVFFTVCAQNSSMFIEQGMVLNNKVGSFKIPPATLSSLDVISIV…
Brachypodium distachyon	Bradi1g68837	BdNPF8.7		GNWRACSLILGTEVCERLAYYGISKSLVTYLSTRL		K	E	MGSSSLEELEDGQQILLVRAAQPDPENLDEYTGDGSVHFRGHPILKHNTGNWRACSLILGTEVCERLAYYGISKSLVTYLSTRLHQGNVSAARNFTTWQGTCYLTPLIGATLADSYWGKYRTIAVFSTIYFLGMAALTLSASVPSLQPPQCIGSFCPQANLQQYLIYFIGLYMIALGAGGIKPCVSSFGADQFDDTDPVERTKKGAFFNWFYFCISIGSLISGTVLIWVQENCGYSIGFGIPTFFIALAIGSFVLGSEIYRFQVPGGSPLTRACQVVVAAIRKQNVDLPVDSSLLYECHGKMSAIEGSGKLEHSSEFSFLDKSAVILLSEHGGCHNPWRLCTVTQIEELKILIRMFPIWATGIMFFTVYAQNSSMFIEQGMVLNNQVGSFKIPPATLSS…
Brachypodium distachyon	Bradi4g17950	BdNPF8.8		GKWRACCSILGGEFCGALAYYAVGTNLVSYLTKVQ		W	K	MAGFITEAEQEKLPLLPLLHGTPSQSQDHHGPYTGDGSVDFKGAPAPRERSGKWRACCSILGGEFCGALAYYAVGTNLVSYLTKVQHRSNVSAASSIASWQGTCYLASPLGAFLADSYWGRHRTIVVSLTIFTFGMVLLTLSAVAPEIADSVVIISPRDTLSSLGLYMTALGLGGIWPCVPTFGADQFDDTDAAEKTHKERYYNWYYFAVNGGFFFASTVMVWIQDNLGWGLGFGIPTLFSAAGIAGFLASTKIYRYQRPGGSALTRACQVAVAAIRKIHVHVPVESSLLYEIPGKESAIAGSRKLMHTDGLMFFDRAATITYSDKTSADNLLNPWKLCTVTQVEELKILARMLPVVVTAIIFNTAEASFPLFVEQGSVMDNRINGFDVPPASLMTFNC…
Brachypodium distachyon	Bradi1g68820	BdNPF8.9		GSWKASSLTIVCSFCCYLAYSSIGKNLVSYLTKIL		S	E	MNSMDHFDKSPLLEGNNSSQENTAEYTGDGSVCVSGHPASRKHTGSWKASSLTIVCSFCCYLAYSSIGKNLVSYLTKILQETNLAAARDVATWQGTSYLAPLIGAFIADSYLGKYRTALISCTILIIGMMILLLSAALPLISIGPQAWSVWADPISSQYIIFFVGLYMVGLGYGAQSPCVTSFGADQFDDTDEVEKIKKSSFFNWHYFAINTGSLIAGTVIVWVQEHEGWLWGFTISTLFVTIGIGIFFLGSIVYRFQKPGGSPLARICQVVVAATRNFDKVLPCDSSALYEFLGQGSAIEGSRKLEHTTGLEFFDKAAIVTLSDCESPGPSNTWKICTVTQVEELKILIRMFPIWSAMVLFAAVQEHMFSTFVEQGMVMDKHIGSFEIPAASFQSIDT…
Brachypodium distachyon	Bradi1g68850	BdNPF8.10		GSWKACTFILVTECFEELAYYGIQFNLVTFLKTVL		Q	V	MASLKEKLNLEEPLLEDLAVHRGDRIVDIEGTPTPGTKHRTGSWKACTFILVTECFEELAYYGIQFNLVTFLKTVLQESNVSAARNYTNWQGTCYIAPLVGAVVADSYLGRYLTTLAFFAVYLAGMAAMSISASFPACTGLDCRQEGSSSSQSAVFFLGLYMMAIGAGGIKPCVSSFGADQFDDSVPSERLKKSSFFNWFFFSIYIGSFASGTVVVWMQDNLGWVVGLWIPTLFIALAMASFLLGSGSYRVQKPLGSPLVRVSQVLVAAVRKRNASLPKDASLLYELPEGASMADGTKKLQHTPVLSALDKAAVIASTEELCSSDPWRLCTVTQVEELKAVIGMLPIWATGIVYFAVLAQFSSTFLEQGRMMNTTVTIPGRSFSIPPASLASFDAVSVI…
Brachypodium distachyon	Bradi5g01737	BdNPF8.11		GNWRACFFLLGIEFSECLAFFAISKNLVTYLTSVL		Q	E	MEAADEERPLLLHRLPPDLNLDWDSRYTCDGTLDVKGQPAVKTSTGNWRACFFLLGIEFSECLAFFAISKNLVTYLTSVLHESNIDAARNVSTWIGTTFFTPLVGAFLADTYWGRYKTIVIFLSVYAVGMLVLTVSAAVPFMLQSSTHSEIHRVAVYLGLYLTALGNGGIKPCTSAFGADQFDIADPVELVKKSSFFNWYFFSINVGSLLSTTIIVWVQDNVGWGIGFAVPMILMSLGFTVFVAGRRMYRYKKLGESPMKRVSQVVVAAARNCRLELPDDCSALHQLPSPSEAIFKVDHTNQFRFLDKAAIVPALTSEKKGPWRLCTVSQVEDVKMLLRLCPVWASMVVFFMATSQMSSTLIEQGMAMDNLVGPFAVPPASIAGFDVISMLVLIPIYDI…
Brachypodium distachyon	Bradi1g72910	BdNPF8.12		GNWRACFFILGAEVSEGICFFGVQKNLVTFLTSVL		K	E	MEASDDERPLLIHYQPPQDAGSQCTCDGTVDIDDQPATKKSTGNWRACFFILGAEVSEGICFFGVQKNLVTFLTSVLHESNVDAARSVSTWTGTCFFTPLIGAFLADTYLGRYLTVVTFLSVYVVGLLVMTFSASLPLLMPSSYSIDIQHVVVYLGLYLVALGTGGIKPCASSFGADQFDSADPVEQVAKGSFFNWYYFLINIGSVLSATLLVWVQDNIGWGVGFGILMVLMVFGLTVFVTGKKIYRYKKLGASPLKRVSQVVVAALRNYRLKLPDDISALHGVPSLAGANCKTEHTNQFRFFDKAAIVLPPLDGKGSSVMSPWRLCTVSQVEELKTLLRLCPVWASLLFFFAVTGQMTSTLIEQGMAMDNRVGGFTVPPASLSTFDIITVVALIPLYD…
Brachypodium distachyon	Bradi1g21010	BdNPF8.14		GNWRACFFILGTEFSECLCFFAVARNLVTYLTTTL		K	E	MEGAADVERPLIHDHDHDHPQDECSKYTSDGTLDINNQPALKQSTGNWRACFFILGTEFSECLCFFAVARNLVTYLTTTLHESNVGAARNVSTWIGTCFLTPLVGAFLADAHWGRYSTIVVFLSVYLLGMLIMTLSASLPLFQPSSSPNASGIHGFAVYMGLYLVALGTGGIKPCSSALGADQFDGADPAELVTKGSFFNWYYFAINIGSLLSATAIVWIQDNVGWSVGFGIPMLVMALGLAVFVAGRNFYRYKRRPPGHCSSPLTRVAQVVVAAVRNCRLELPDDPSALHELLLPSSSSLGSTTKEEEEGDYCRIAHTSQFRFLDKAAIVEENKKGKKKKAGPWKQCRVSQVEELKMLLRMSPVWASLLLFFAATAQMSSTLIEQGMAMDTRVFGFTV…
Brachypodium distachyon	Bradi3g39040	BdNPF8.15		GNWRACSMILGVEFCECMAFFAIARNLVSYLTTVL		K	E	MEAADEERPLLHVQPYPQDVGSEYTSDGSVDINKQPALKRNTGNWRACSMILGVEFCECMAFFAIARNLVSYLTTVLHESKVTAARNVSAWAGTCFLTPLIGAFLADTYLGRYLTMVVSLPVYFVGMLVLTVSASVPTSYYTGDVHRTVIYLGIYIAALGSGGIKPCASAFGADQFDSADPMELAKKASFFNWYYFLITFSSLLSSTVLVWLQDNVGWGISFAIPAVLMALGLTVLVSGSRVYRFRKLRVSPFTSICQVVVAAVRKWHVQLPDDISLLYELASSSLTPEASHKIQHTNQFRFLDKAAIVLPPSAKTLMVPPMCPWRLCTVTQVEELKILLRMFPVWASFVIFYAVAGQTTSTFIEQGMVMDNRVGPFAIPPASLSIISVFSVLIWVPVY…
Brachypodium distachyon	Bradi1g25460	BdNPF8.16		GGWRACRSVLATEFCYCLAYSGVSQNLVTYLTTVL		R	D	MASSGEQREHTVALLDSPAAEVEGEYTIDQSLDFDGNPALKHHTGGWRACRSVLATEFCYCLAYSGVSQNLVTYLTTVLRESNVAAAKNVSTWQATCFLTPIAGAVVADSYWGRYRTMVVSCSMGVAGLVVIALSANLPLLTKNAELFTGFPTLVSNLASAQESVLFLGLYMTAFGLGGLRPCLMSFGADQFDHNDPPERASKGSFFNWYVFTMSCASVVSSTCVVWAQDHFGWPLGLAIPAAVLAVGLACLVSASRRYRFQRTQGSPLTRVCQVLVAAVCKFNAQQPADRSLLYELPEDGSMKGIQRIEHTNDLQFFDKAAIVLASEAAEEEATLPPARNPWRLCIVTQVEELKILVRMVPVWASIVFYYAVSAQVSSTFVEQGMAMDTNVGPVRVPP…
Brachypodium distachyon	Bradi1g34610	BdNPF8.17		GGWRACRSVLGTEFCYCLAFYAISYNLVTYLTGVL		R	E	MASGRDHREHAVPLLAHPPAETTEAYTTDGSLDFDGNRALKHRTGGWRACRSVLGTEFCYCLAFYAISYNLVTYLTGVLGQSNVDAARSVSTWQATCFLTPLAGAVVADSYWGRYRTMVVSCSVGVAGMLMTALSAYLPLLAQMNGGAWFRGLIATSNMASAQGLVLFLGLYMIAFGLGGLRPCLMSFGADQFDDGDPAERATKGSYFNGYVFTMHCASALSSTALVWVEDHYGWALGLTIPAAVLAVGLSCLVAASRNYRFQRTRGSPLTSVCQVVVAAVRKFDIEPPADCSLLHELPEDDSGMKGVQTQRIEHTSDLRFFDKAAIVAASDKEAGLAPAPRSPWRLCAVTQVEELKILVRMLPLWATVVFFYAVSTHVTSTFVEQGMAMDAAVGSLRV…
Brassica rapa	Brara.E02535	BrNPF1.1		GGLLTMPFIIANEGFEKVASYGLLQNMILYLMSDY		R	E	MENPPDQTESKEMMLPPRTRRPKGGLLTMPFIIANEGFEKVASYGLLQNMILYLMSDYGLGVVKGQTVLFMWVAATNFMPLVGAFLSDSYLGRFLTIAIASLSSFLGMVLLWLTAMLPQVKPSPCIASAGTNCSSPAATSSQLALLYSAFALISIGSGGIRPCSLAFGADQLDNKENPKNERVLESFFGWYYASSSVAVLIAFTVIVYIQDHLGWRIGFGIPAILMLLASIVFVFASPLYVKRNVTKSLFTGLAQAAVAAYVNRKLMLPGQSDSYGCYHHLKDSELKAPSDKLRFLNKACVIKNRDEDIGSDGLALNPWRLCTTDQVEELKALVKVIPVWSTGIMMSINVSQNSFQLLQANSMDRRLSNDSTFKIPAGSFGMFTIIALISWVVLYDRAI…
Brassica rapa	Brara.F00208	BrNPF1.2		GGIITMPFIIANEAFEKVASYGLLPNMIMYLIRDY		R	E	MENPTTETEAKQIQLNGEKKPKGGIITMPFIIANEAFEKVASYGLLPNMIMYLIRDYRFGVAKGTNVLFMWSAATNFTPLLGAFLSDSYLGRFLTIAIASLSSFLGMVLLWLTAMLPQVKPSPCDPTAAGNHCGSATASQLALLYSAFALISIGSGGIRPCSLAFGADQLDNKENPKNERVLESFFGWYYASSAVAVLIAFTGIVYIQEHLGWRIGFGVPAVLMLIAALLFVLAFPLYVRRNVSKSLFTGLAQVVVAAYVNRKLSLPNQQDSSITYYHMKDSELKAPSHKLRFLNKACLISNREEEIGSDGFALKPWRLCTTDKVEELKALIKVIPIWSTGIMMSINTSQSSFQLLQATSMDRRLSRHGSFQVPAGSFGMFTIIALAMWVVLYDRAVIP…
Brassica rapa	Brara.J02217	BrNPF1.3		RTVSTISCILASQALEKLAYYGLVPNMILYLTVEY		R	E	MDQEALLVGKATDQHPEKRTVSTISCILASQALEKLAYYGLVPNMILYLTVEYGMGTTEAANILFLWSAATNFFPLIGAFIADSYTGRFPLIGFGSSTSLLGMLSLWLAAMIQPKCDKSIDVCQPTTPFQLLLLYSFFTLTSIGAGGVRSSCLAFAADQLQLNSTTRISTTALETLFNWYYFSVMLAYFHSESLLVFVQTKYGWQIGFGVSLAVMALSVALFFVASPFYVKFKCEPSLVSGLFQVLVAAFRNQHVDLASEEHVISYHHETGPSFSIPSQKLRYLNKACATSNPRQDLTLTGNSQNPWKLCTVQQVEDFKSLVNVLPIWSTGIILSLVTACQASFIVLQAKAMDRRTFIKGFEIPPGCYGVFMIISFVVFLVIYDIVVVPLVSWALRKPR…
Brassica rapa	Brara.B01770	BrNPF2.1		GGWITFPFMMATLLGMSITSFGWVLNLIVFLIEEF		R	E	MHHHTQTKKVTHKCFHLFSSMASVSGDTEAQCAGDPSSRPGGWITFPFMMATLLGMSITSFGWVLNLIVFLIEEFNIKSIAAAQISNIVNGCLSMLPLVAAILADSFFGNILVISASTFISLTGILLLTLVASLDFLKPTPCETGSILCQSPSELQLGILYTALVLVTIGAGGTRFTLASAGANQYNKPKDQGSFFNWYFLTLYAGAITGATAIVYTQDNASWKLGFGLCAAANFVSFLVFVCGKRLYKHEKPMGSPFKSLISVVVAATVKRKAAVSSKEEDYHQGLAKTSPAIIPSKSYGFLNRAALKTEDGGLVNNVWRVCSVQEVEDFKAILRLLPLWVAIIFVSTPMVMQTSLMVLQALVTDRALGPHFKVPAGSLQVIIMTSASTFIIINNWLV…
Brassica rapa	Brara.A02954	BrNPF2.2		GGWITLPFMMATLLGMSITSFGWVLNLIVFLIEEF		R	E	MSEHDFVSDDTEAQYAGDTSSKRGGWITLPFMMATLLGMSITSFGWVLNLIVFLIEEFNIKNIAAAQISNIVNGCLSMLPLVAAILADSFFGNIVVISASTFISLTGILLLTLIAYLDLLKPRPCETGSNLCQSPSELQLGILYTALVLVTSGAGGTRFTLASAGANQYEKPKDQGSFFNWYFLTLYAGAITGATAIVYTQDNASWKLGFGLCAAANLVSFIVFLCGKRVYKHEKPMGSPFKSLISVVVAATLKRKAVISSNEEDYHRGLGEKDKTSPALPSKSYRFLNRAALKTEEDLNHKDGPVNNIWRLCTVQEVEDFKAILRLVPLWVSIIFVGTPIAMQTSLIVLQALVMDRGLGPHFKVPAGSLQVVIMISASTFIIMNNWLVYPMYQKITKK…
Brassica rapa	Brara.A02888	BrNPF2.3		GGWITFPFMIATLLGLTIAAWGWLLNLIVYLIEEF		R	E	MAGDAETQISSTKRHGGGWITFPFMIATLLGLTIAAWGWLLNLIVYLIEEFHVKSIAAAQITNIFSGCICMVPAIGAIAADSFFGTIPVISVSAFVSLVGVSLLTLTAALDSLRPNPCDAASSLCQSPSKSQLGVLYTAITLASIGTGGTRFTLATAGANQYEKTKDQGSFFNWFFFTTYLAGAISATAIVYSEDNVSWTFGFGLCVAANFFSFLVFILGRRFYKHDKPLGSPFTSLLRVIFAAVFKRKAVVSTNEKDYHSESLSMPTNSLRFFNRAALKQENEVKPDGTVHNPWRLCSVQQVEDFKAVIRIIPLALAIIFLSTPIATQLSLTVLQGLVMDRRLGPNFKIPAGSLQVITLLSTCLFIIVNDRLLYPFYRKLTGKFLTPLQQVGIGHVFN…
Brassica rapa	Brara.A02402	BrNPF2.4		GGWITFPFMIATLLFLSLAVLGWLFNLIVFLIEEF		R	E	MAVSVSNDAEAPMSADSNTKHRNGGWITFPFMIATLLFLSLAVLGWLFNLIVFLIEEFNMKSIAAAQITNIVSSCTFMFPVVGAIAADSFFGTIPVISVSAFISLMIKPKPCETTASSLCESPSKIQFGVLYSAITLACVGAGGNRWEQVHPGHCWCESVKKKTKDQGSFFNWFFFTWYFAAAISTTAIVYTEENISWTFGFGLCLAANLLGFLVFLSGKRFYKHEKPSGTPFTSLLRVILAAVYKRKAEISIDNKDYHSESKEVPTKSFRFLNRAALKQEDEVKPDGTIRNSWRLCSVQQVEDFKAVIRIIPLALATICLSTPIATQLSLTVLQGLVIDRSLGPKFKIPAGSLQVVTLLSTCSFIIVNDRLLYPFYQKLTGKFPTPLQRVGIGHVLNI…
Brassica rapa	Brara.B01886	BrNPF2.5		GGWRAVTFILGNETLERLGTIGLLSNFMVYLTRVF		R	E	MDVSDSHSQKSSILDAEKVEKKPGGWRAVTFILGNETLERLGTIGLLSNFMVYLTRVFHLEQVDASNVINIWSGFSNLTPLVGAFISDAYVGRFKTIAFASFATLLGLVTLTLTASLPQLHPETCNSKDPVSCGGPNKLQFGILLLGLGFLSIGSGGIRPCSIPFGVDQFDQRTEEGIKGVASFFNWYYMTFTVVLLITQTVVVYIQDQVSWIIGFSVPTGLMACAVVMFFAGMKLYVYVKPEGSIFSGIAQVVVAVRKKRKMKLPAEDDGTVTYYDPPVKDSVLSKLHHSNQYRFLDKAAVIIEGDLSSEGVPANKWRLCSIQEVEEVKCLIRIVPVWSAGIISLAAMTQQGTFTVSQALKMDRHIGPNFEIPAGSLSVISLLTIGVFLPLYDRVLVP…
Brassica rapa	Brara.F02898	BrNPF2.6		GGWRAIKYIIANESFEKLASMSLIGNLSVYLTTKY		R	E	MDIESLSPPVHQESRKQALLKKKRGGWRAIKYIIANESFEKLASMSLIGNLSVYLTTKYNLGGVFLVNIINIWFGSCNFLSIPGAFVSDAYLGRFWTLLLGSIASFLGMGVMALTAAIPRLRPEACNDPTNCSNPPAKWHLAVLFSSLGLLAIGAGAIRPCNIAFGADQFDTGTKKGKAQLETFFNWWYFSFTVALVIALTGVVYIQTNISWVIGFVIPTACLALSVTTFVIGQHTYICQKPKGSVFADMVKVIAAASKKRKLKSGEGVSFYLGPSTDGSSTTLIQNRQRLGFFDKAAVITDPNELNDEGKTKNNWRLCSLQQVKNLKCVTAVLPVWVTGIACFMLTDQQNIYGILQAIQMEKTFGHNFNVPAGWMNLVSMITLAIWISLYECVILPIA…
Brassica rapa	Brara.B03521	BrNPF2.7		GGWRAIKYIIANESFEKLASMSLIGNLSVYLTTKY		R	E	MDIESSTTLSPHVHQESTNPAPDMKHRGGWRAIKYIIANESFEKLASMSLIGNLSVYLTTKYNLGGVFLVNIINIWSGSCNFLSIPGAFVSDAYLGRFWTLLLGSISSFLGMGIIALTAALPRLRPEACKDPTNCSNPPERWQLAVLFAGLGLLAIGSGGIRPCNIAFGADQFDTDTKKGKSQLETFFNWWYFSFTVALVIALTGVVYIQTNISWVIGFVIPTACLALSVTTFLIGKHTYICAEPKGSVFADIVKVVAAACKKRKVKSGEGVTFYLGPSSDGSSATLVQDRQRLRFVEKAAVITDPNELNEEGKAKNNWRLCSVEQVKNLKCVTGILPVWVTGIACFMLTDQQNIYGILQAIQMEKTFGHNFQVPAGWMNLVSMITLAVWISLYECVIL…
Brassica rapa	Brara.G02918	BrNPF2.8		LGWKAMPYILANETLERLASFGLTSNFMVYMVREY		R	E	MDEEGTVSSDSTMRRRKPLGWKAMPYILANETLERLASFGLTSNFMVYMVREYHMDQVQAAALINTWSALTNFAPIIGAFISDSCTGKFVTIVFGSISELLGMLVLTLTSLIPSLRPPPCTTDQIIGTCVRYSDQQLYVLLLGLFLLSVGTGGIRSCSIPFSLDQFDDSTEEGREGSRSFFSWYYTTHTIVQLISMTLVLYLQNNISWALGFAIPTALNLFALVLLFVGVRFYVFIRPEGSVISGIFKVLVDAYKKRNAQPPSEIEHYRPLLETSSQSNKLVLTDQFRFLNKAVIVMNNDEARNEEWKICTMRQIEDIKSIISIIPIFASSIIGFLAMNQQHTFTVSQALKMDLRFPGSSYLIPPASITVISLLTIGIWLPFYETVLVRHIEYITKQEG…
Brassica rapa	Brara.B03827	BrNPF2.9		RGWKVMPFIIGNETFEKLGIIGTLSNLLVYLTAVF		R	E	MERKPLEVESTDHQKPSSAVYDGSATAVDSVEEEVQETKLVYRGWKVMPFIIGNETFEKLGIIGTLSNLLVYLTAVFNMKSITAATIINAFSGTINFGTFVAAFLCDTYFGRYKTLTVAVIACFLGSLVILLTAAVPQLHPAPCGIALTCTGPSGGQIAFLLMGLAFLVVGAGGIRPCNLAFGADQFNPKSESGKRGIDSFFNWYFFTFTFAQILSLTLVVYIQSNVSWTIGLTIPVVLMFLACVIFFAGDKLYVKIKASGSPLASIAQVITVAIKKRGLKAVKQPWVNLYNYYPLNYANSKLKYTDQFRFLDKAAILAPEDKLEADGKPTDPWKLCTMQQVEEVKCIVRVLPIWFASSIYYLTITQQMTYPVFQALQSDRRLGSGGFVIPAATYVVFL…
Brassica rapa	Brara.F02176	BrNPF2.10		RGWKVMPFIIGNETFEKLGIIGTLSNLLVYLTAVF		R	E	MERKPLEVESTDHQKPPSAVYDGSVMAVDSVEEEVEETKVVYRGWKVMPFIIGNETFEKLGIIGTLSNLLVYLTAVFNMKSITAATIINAFSGTINFGTFVAAFLCDTYFGRYKTLTVAVIACFLGSLVILLTAAVPQLHPAPCGTALSCIGPSGGQIAFLLLGLGFLVVGAGGIRPCNLAFGADQFNPKSESGKRGIDSFFNWYFFTFTFAQILSLTLIVYIQSNVSWTIGLTIPVVLMFLACVIFFAGDKLYVKIKASGSPLAGIAQVIAVAIKKRGLKPTKEPWLNLYNYYPPKYANSKLKYTDQFRFLDKAAILAPEDKLEADGKPADPWKLCTMQQVEEVKCIVRVLPIWFAASIYYLTITQQMTYPVFQALQSDRRLGSRGFVIPAATYVVFL…
Brassica rapa	Brara.F01975	BrNPF2.11		RGWKVMPFIIGNETFEKIGIIGTLSNLLVYLTSVF		R	E	MKSRVIHSHRERRDKHNYTQIGTMERKPFDVETTEDHKPYSSVDDGGSDSVDSFEDEQKKLVYRGWKVMPFIIGNETFEKIGIIGTLSNLLVYLTSVFNLKSVTAATIINAFSGTINFGTFLAAFLCDTYFGRYKTLSVAVIACFLGSLVILLTAAVPGLHPIPCGTQSSCQGPSEGQIAFLLMGLALLVVGAGGIRPCNLAFGADQFNPKSESGKKGINSFFNWYFFTFTFAQIISLTLVVYIQSNVSWTIGLSIPVGLMFLACVIFFAGHKLYVKVKASGSPLAGIGHVIAAAIKKRGLKPVKQPWIDLYNHIPHNYANSTLKYTDQLRFLDKAAIMTPEDKLNSDGTASDPWKLCTMQKVEEVKCILRVIPIWFACAIYYLAISMQMTYPVFQALQ…
Brassica rapa	Brara.F01711	BrNPF2.12		RGWKVMPFIIGNETFEKIGIIGTLSNLLVYLTQVF		R	E	MERKPFEVETTKTDEDQKPYSAVDGGGSDSVDSFDEDQKKLVYRGWKVMPFIIGNETFEKIGIIGTLSNLLVYLTQVFNLKKYTAATIINAFSGTINFGTFLAAFLCDTYFGRYKTLSVAVIACFLGSLAILLTAAVPGLHPTPCGTKSSCEGPGAGQILFLMLGLALLVVGAGGIRPCNLAFGADQFNPKSESGKKGINSFFNWYFFTFTFAQIISLTLVVYIQSNVSWTIGLSIPVGLMFLACVIFFAGHKLYVKVKASGSPLAGIARVIAAAISKRGLKPVKQPWVDLYNHIPRNYANLTLKYTDQFRFLDKAAIMTPEDKLNSDGTASDPWKLCTMQQVEEVKCIIRVIPIWFACAIYYLAISIQMTYPVFQAQQSDRRLGTGGFKIPAATYVVF…
Brassica rapa	Brara.A02314	BrNPF2.13		RGWKVMPYIIGNETFEKIGIIGTLSNLLVYLTQVF		R	E	MGLHLPHHRERRDKNNNQDISCNNYTQIETMERKPFEFETTEDHKPYSDGGGSNLTSTVDSSGDEQKKLVYRGWKVMPYIIGNETFEKIGIIGTLSNLLVYLTQVFNLKKYTAATIISAFSGTINFGTFFAAFLCDTYFGRYKTLSVAVIACFLGSLFILMTAAVPGLHPTPCGTKSSCQGPNGGQVLFLLLGLALLVVGAGGIRPCNLAFGADQFNPKSESGRKGINSFFNWYFFTFTFAQIISLTLVVYIQSNVSWTIGLSIPVGLMFLACVIYFAGHNLYVKVKASGSPLAGIARVIAAAIKKRGLKPVKKPCSDLYNHIPPNYANSTLKYSDQFRFLDKAAVMTPEDKLKPDGTASDPWNLCTMQQVEEVKCIVRVIPIWLACAVYYVAITLQMT…
Brassica rapa	Brara.F01308	BrNPF2.14		RGWKVMPFIIGNETFEKLGIVGSSSNLVIYLTTVF		R	D	MEAEKTEKKITGEDDDESKIIYRGWKVMPFIIGNETFEKLGIVGSSSNLVIYLTTVFNMKSITAATVVNIYSGTSNFGTIVAAFLCDSYFGRYKTLSVAMIACFLGSVAMDLTAVINQLHPAKCAKEIGSVCKGPSIVQIMFLAGAMVLLVIGAGGIRPCNLPFGADQFDPKTKEGKRGIESFFNWYFFTFTFAQMVSLTVIVYVQSNVSWSIGLAIPAILMFLGCIIFFSGSKLYVKVKPSGSPIHSITRVIVVAIKKRKLNLVGSMYNHTAKDFRNSKLSHTEQFRFLDKAAIQTPDDKLNIDGSPADPWKLCSMQQVEEVKCVIRVLPVWLSAALFYVAYIQQTTYTIFQSLQSDRHLGSKSFQIPPATYTVFLMLGMTIFIPIYDRVLVPFLRKY…
Brassica rapa	Brara.I04764	BrNPF2.15		RGWKVMPFIIGNETFEKLGIVGSSSNLVIYLTTVF		R	D	MEVEKAEKNITGEDDDDDSKLIYRGWKVMPFIIGNETFEKLGIVGSSSNLVIYLTTVFNMKSITAATVVNIYGGTSNFGTIVAAFLCDSYFGRYKTLSFAMIACFLGSVAMDLTAVINQLHPAKCGKEIGSVCKGPSIGQIMFLAGAMVLLVIGAGGIRPCNLPFGADQFNPKTKEGKRGVDSFFNWYFFTFTFAQMVSLTLIVYVQSNVSWSIGLAIPAILMLLGCIIFFAGSKLYVKVKASGSPIHSITRVIVVAVKKRRLKLIGSSSEGLYNYIAKDFKNSKLSHTNQFRFLDKAAIQTPDDKLNIDGSPADVWKLCSVQQVEEVKCVIRVLPVWLSAALFYLAYIQQTTYTIFQSLQSDRRLGSGSFQIPAGSYMVFLMLGMTIFIPIYDRVLVP…
Brassica rapa	Brara.H02396	BrNPF2.16		RGWKVMPFIIGNETFEKLGIVGSSSNLVIYLTTVF		R	D	MEVEKTQENTTGGEDDESKIIYRGWKVMPFIIGNETFEKLGIVGSSSNLVIYLTTVFNMKSITAATVVNIYGGTSNFGTIVAAFLCDSYFGRYKTLSFAMLACFLGSVAMDLTAVINQLHPAKCAKEIGSVCKGPSIGQIMFLAGAMVLLVIGAGGIRPCNLPFGADQFDPKTKEGKRGIESFFNWYFFTFTFAQMVSLTLIVYVQSNVSWSIGLAIPAILMLLGCIIFFAGSKLYVKVKASGSPIHSITRVIVVAIKKRRLKLVGSSSDGLYNYIANDFKNSKLSPTKQFRCLDKAAIQTPEDKLNIDGSPANPWNLCSVQQVEEVKCVIRVLPVWLSAALFYLAYIQQTTYTIFQSLQSDRRLGSGSFQIPAATYTVFLMLGMTIFIPIYDRVLVPF…
Brassica rapa	Brara.G02804	BrNPF3.1		GGLITMPFIFANEICEKLAVVGFHANMISYLTTQL		R	E	MEEQSKNKISEEEKQLHGKRSRPKGGLITMPFIFANEICEKLAVVGFHANMISYLTTQLHLPITKAANTLTNFGGTSSLTPLLGAFVADSFAGRFWTITFASIIYQIGMTLLTISAILPTLRPPPCTGEEVCVVADTAQLSVLYIALLLGALGSGGIRPCVVAFGADQFDESDPNQTTKTWNYFNWYYFCMGAAALVAVTVLVYIQDNVGWGLGLGIPTVAMFLSVIAFVGGFKLYRHLDPSGSPFTRLIQVAVAAFRKRKLMMVSDPTLLYTNDEIDAPISLGGILTHTKHMSFLDKAAIITEQDNLKPGQIPNPWRLSTVHRVEELKSVIRMGPIGASGILLITAYAQQGTFSLQQAKTMNRHLTESFQIPAGSMSVFTTVAMLSTIVFYDRVFVKI…
Brassica rapa	Brara.B01802	BrNPF3.2		GGLITMPFIFANEICEKLAVVGFHANMISYLTTQL		R	E	MEEKSKNKISEEEKQFHGSSSRPKGGLITMPFIFANEICEKLAVVGFHANMISYLTTQLHLPLTKAANTLTNFAGTSSLTPLLGAFVADSFAGRFWTITFASIIYQIGMTLLTISAIIPTLRPPPCKGEEVCVVADTAQLSILYIALLLGALGSGGIRPCVVAFGADQFDESDPKQTTKTWNYFNGYYFCMGAANLVAVTVLVYIQDNVGWGLGLGLPTVAMFLSVIAFVGGFRLYRHLIPSGSPFTRLIQVAVSAFRKRKLRMVSDPTLLYTNDEIDAPISLGGNLTHTKHMSFLDKAAIVTDEDNLKSGQIPNLWKLNTVHRVEELKSVIRMGPIGASGILLITAYAQQGTFSLQQAKTTNRHLTKSFQIPAGSMSVFTTVAMLSTIIFYDRFLVKI…
Brassica rapa	Brara.G02514	BrNPF3.3		GGLITMPFIFANEMCEKMAVVGFHSNMISYLTTQL		R	E	MEEQSKNKISEEEKQLHGKPSRRKGGLITMPFIFANEMCEKMAVVGFHSNMISYLTTQLHLPLTKAANTLTNFAGTSSLTPLVGAFIADSFAGRFWTITFASIIYQIGMTLLTISAIIPTLRPPPCKGEEVCVVADTAQLSVLYIALLLGAIGSGGIRPCVVAFGADQFDESDPEQTTKPWNYFNWFYFIMGAAVLVAVTVLVYIQDNVGWGVGLGIPTLAMFLSVIAFVGGFRLYRHLRPSGSPFTRLIQVAVAAFHKRKLSMVSDHTLLYFNDEIDATISLDGILTHTKHMSFLDKAAIKTEEDNLKSGQIPNLWRLSTVHRVEELKSVIRMGPIGASGILLFTAYAQQGTFSLQQAKTMNRHLTKSFQIPAGSMSVFTTVAMLCTVVFYDRIFVKI…
Brassica rapa	Brara.I01588	BrNPF4.1		GGTRAALFVLGLQAFEIMGIAAVGNNLITYVINEM		K	E	MEEANNQSKKWEQEEISNEMNSWELTEEQSFDWRGRPSNPNKHGGTRAALFVLGLQAFEIMGIAAVGNNLITYVINEMHFPLSKAANIVTNFVGTIFIFGLLGGYLSDAFLGSFWTILIFGFVELSGFILLSVQAHLPQLKPPKCNPLIDQSSCEEAKGFKATFFFMALYLVALGSGCVKPNMIAHGADQFSQSHPKQSKRLSSYFNAAYFAFSMGELIALTLLVWVQTHSGMDVGFGVSAAAMTIGLISLLSGTMFFRNKRPRRSLFTPIAQVVVAAISKRKLVAPSDPIMLHGGNHASNDVVPSSTLPHTPRLRFLDKACIKVQETNTKESPWTLCTVSQVEQVKTLISLVPIFASTIVFNTILAQLQTFSVQQGSSMNTRLSNSFHIPPASLQAIP…
Brassica rapa	Brara.A02356	BrNPF4.2		GGMRAALFVLGLQAFEIMGIAAVGNNLITYVINEM		K	E	MEKGNKESKKWAQEEVSNEINNRELAEEESVDWRGRPSNPSKHGGMRAALFVLGLQAFEIMGIAAVGNNLITYVINEMHFPLSKAANSVTNFVGTIFIFSLLGGYLSDAFLGSFWTILIFGFVELSGFILLSVQAHLSQLKPPKCNPLINQSSCEEAKGFKAIIFFTALYLVALGSGCVKPNMIAHGADQFSHQSHPKQSKRLSSYFNAAYLAFSIGELIALSLLVWIQTHSGMDVGFGVSAAAMTMGLISLVSGTMYFRNKRPRRSIFTPIAQVVVAAILKTKLASPSDPKMLNGGHRVANDVVDSSTLPYTPRLRFLDKACTKIQDTNTKESPWRLCTVTQVEQVKTLISLVPVFASTIVFNTILAQLQTFSVQQGSSMNTRLSNSFHIPPASLQAI…
Brassica rapa	Brara.I02590	BrNPF4.3		GGTRAALFVLGLQAFEMMAIAAVGNNLITYVFNEM		K	E	MDVHDLSEEAKRGLHMYEESSDALGVDFRGRPCRQDKHGGTRAALFVLGLQAFEMMAIAAVGNNLITYVFNEMHFPLSKAANLVTNFIGTVFLLSLLGGFLSDSYLGSFRTMLVFGVIEISGFILLSVQAHLPQLRPPECNMKNTTTHCLEANGYKAATLYAALCLVALGSGCLKPNIISHGADQFQRKDLRKLSSFFNAAYFAFSMGQLIALTLLVWVQTHSGMDIGFGVSAAVMAAGMISLAAGTNFYRNKPPRGSIFTPISQVFVAAITKRKQICPSNPNTLHQPSTDLVGVKPLLHTNKFRFLDKACIKTQGKAMESPWRLCTVEQVHQVKILLSVIPIFACTIIFNTILAQLQTFSVQQGSSMDTHITTTFQIPPASLQAIPYIILIFVVPLYE…
Brassica rapa	Brara.G00944	BrNPF4.4		GGMLAASFVLAVEVLENLAFLANASNLVTYLTEFM		K	D	MGEIEKMEVEMQGEDSKWEGYADWRNRAAVKGRHGGMLAASFVLAVEVLENLAFLANASNLVTYLTEFMHFSLSRAASEVSAFMGTAFLLALLGGFFSDAFLSTFIVFIISAFIEFMGLILLTIQARRPSLMPPPCKSSPASPCEPVHGSKAALLFVGLYLAALGIGGIKGSLPSHGAEQFDESDPKGRKQRSTFFNYFVFCLSCGALVAVTFVVWLEDNVGWEWGFGVSTISIFLSILVFLSGSRFYKNRIPRGSPLTTILKVLVAASVMGCSSKSSSNAVENFSMTPSNHLVGEDQSEGAKRDSQSLTNSLRCLNRAVEGKTVHRLLECTVQQVEDVKIVLKMLPIFGCTIMLNCCLAQLSTFSVRQAASMNRKIGNLVVPAASLPVFPVVFMLILA…
Brassica rapa	Brara.G02917	BrNPF4.5		GGMLAASFTLVVEILENLAYLANASNLVLYLREYM		K	D	MEVEEEVSRWEGYADWRNKAAVKGRHGGMLAASFTLVVEILENLAYLANASNLVLYLREYMHLSPSKSANDVTNFMGTAFLLALLGGFLSDAFFSTYVIFLISASIEFLGLIILTIQARTPSLMPPTCDGPTCESVSGSKAAMLFVGLYLVALGVGGIKGSLPSHGAEQFDESTPKGRKQRSTYFNYFVFCLACGALVAVTFVVWLEDNKGWEWGFGVSTIAIFVSILIFLSGSKFYRNKIPCGSPLTTILKVLLAASVKSCSNGSPSNAVVNLAISPSNHLKEVTESGELEKPRQQEPVPPPQTQLTNSLRFLNRAAEEKPDHKLLECTIQQVEDVKIVLKMLPIFACTIMLNCCLAQLSTFSVQQAASMNTKIGSLKIPPASLPVFPVVFIMILAPI…
Brassica rapa	Brara.E00170	BrNPF5.1		GRWRACYFLLGYEACERMAFYGIASNLVNYLTTRL		K	G	MEAAKGYTQDGTVDLQGRPALASTTGRWRACYFLLGYEACERMAFYGIASNLVNYLTTRLHEDTISSVRNVNNWSGVVWITPIAGAYIADTYIGRFWTFTVSSLIYVLGMILLTMAVTVKSLRPTCRNGLCNKASSLQKAFFYMSLYTIAIGAGGTKPNISTFGADQFDDLAKKERKQKDSFFNWWTFSSFSGALFATLGLVYIQENLGWGLGYGIPTLGLLVSLVVFYIGTPFYRHKVIKSDNLAKALVRVPIAAFKNRKLHCPNDLLELHELDSHYYNSTGKHQVHHTPIFRYLDKAAIKTSSRESPCTVTEVEVAKRVLGLTLIWLVTLIPSTLGAQVNTLFVKQGTTLDRKLGSHFQIPAASLGSFVTLSLLLSIPIYDQYFVPFMRKKTGNPRG…
Brassica rapa	Brara.I01914	BrNPF5.2		GRWKACSFVVVYEVFERMAYYGISSNLVIYMTTKL		K	D	MTVEEVGDDYTKDGTVDLRGNPVRRSIRGRWKACSFVVVYEVFERMAYYGISSNLVIYMTTKLHQGTVNSSNNVTNWVGTSWLTPILGAYVADAHLGRYITFVISCAIYFSGMLVLTLSVSIPGIKPPECSTANAEDCKKASVLQLAVFFGALYTLAIGTGGTKPNISTIGADQFDVFDPKEKTQKLSFFNWWMFSIFFGTLFANTVLVYVQDNVGWALGYGLPTIGLAISISIFLMGTPFYRHKLPTGSPFTKMARVIVASLRKAKEPMTHDVAHFHELPSLEYERKGAFPIQPTPSLRFLDRASLKSGTTHKWNLCTITEVEETKQMLRMLPVLFITFVPSMMIAQINTLFVKQGTTLDRKITGNFSIPPASLGGFVTLSMLISIVIYDRVFVKLTR…
Brassica rapa	Brara.B02868	BrNPF5.3		GRWKACSFVIVYEIFERMAYYGISSNLVIFMTTKL		K	D	MTLQEVGDDYTKDGTVDLRGNPVRRSQRGRWKACSFVIVYEIFERMAYYGISSNLVIFMTTKLHQGTVQSSNNVTNWVGTSWLTPILGAYIADAHLGRYITFVISSAIYFLGMALLTLSVSLPDLRPPKCTKTNVEDCEKASVLQLAVFFGALYILAIGTGGTKPNISTIGADQFDVFDPKEKIHKHSFFNWWMFSIFFGTLFATTVLVYVQDNVGWALGYGLPTLGLAISIIIFLVGTPFYRHKRPMGSPFTKMARVIVASLRKAQAPMSRDPTCFHELPLLEYESKRTFLIHPTRNLRFLDRASLKTGPTNKWSLCTTTEVEETKQMLRMLPVLFITFVPSMMLAQVITLFVKQGTLLNRHITSNFSIPPASLVGFTTFSMLITIVIYDQIFVKLAR…
Brassica rapa	Brara.I03710	BrNPF5.4		GGWNAAVFIMVVEMTERFAFYGLASNLMTFLTNEL		K	D	MADSTSLIVNKQTKGGWNAAVFIMVVEMTERFAFYGLASNLMTFLTNELGQSTATAAKHINTWLGVSYLFPILGAFLADSILGRFKTVLLSSFVYLLGMVMLPLSVTVVASRLREKAFFTALYVMAVGEGGHKPCVMTFAADQFGEASAEEKATKTSFFNYWYLSIVLGSSIAVLVLIFIQERVSWSAGFSVIAGSVGIAVLIFLIGIPRYRKQVPVGSPLTRVAQVIVAASRKWRVSTTRHHHGICYEEGTEEDKSLKSTTNAHLLAKTNQFRFLDKATIIDEVDNTSNKSRNPWRLCPVNQVEEVKLILRLVPIWISLIMFCATLTQLNTFFLKQGSMMNRTIGDHFTIPPAAFQSIVGVTILIVVPLYDRVFVPNVRKITNHHSGITSLQRIGVGL…
Brassica rapa	Brara.I03672	BrNPF5.5		GAWRAALFIIAIEFSERLSYFGISTSLVVYLTTIL		K	D	MEQSKNDIESYDDQQKWVFDSSLDSRGEIPRRARTGAWRAALFIIAIEFSERLSYFGISTSLVVYLTTILHQDLKMAVRNANYWSGVTTLMPLLGGFVADAYIGRYATVLLATIIYLMGLILLTLSWFIPGLKPCHEEVCVEPRRAHEIAFLIAIYLISIGTGGHKPSLESFGADQFEDDHPEERKMKMSYFNWWSAGLCAGVLTAVTIVVYIEDHIGWGVAGIILTVVMATSLLVFLIGKPFYRYRAPSGSPLTPMLQVFVAAVAKRHLPRPNDSSLLHELSREEYNKGRLLSRTEKLKFLDKAAIIENRGSENASAEKESPWKLATVTKVEELKLLINMIPIWFFTLAFGICATQSTTFFIKQAIIMDRHIGHNFIVPPSSMFALVALSMIISVTVY…
Brassica rapa	Brara.C01908	BrNPF5.6		GAWKAALFIIAIEFSERLSYFGLATNLVVYLTTII		K	D	MKHNNIGSELQDSYNDQHNWVLDSSLDSRGHVPLRARTGAWKAALFIIAIEFSERLSYFGLATNLVVYLTTIIHQDLKTAVKNVNYWSGVTTLMPLFGGFVADAYLGRYTTVLVATTIYLMGLVLLTMSWFIPGLKPCHEEVCVEPRKAHEIAFFIAIYLISIGTGGHKPCLESFGADQFDDDHVKERKMRMSYFNWWNVCLCAGILTSVTVLVYIEDRVGWGVAGIIFTTIMAISLLIFLIGKPFYRYRTPSGSPLTPMLQVLVAAIAKRNLPYPSDPSLLHEVSKAEFTTGRLLAHTKHLKFLDKAAILEENTPLDLQKQSPWRLVTLTKVEEAKLIINVIPIWLSTLVFGICATQTNTFFIKQAAIMDRHIAGTNSFTVPPASMFSLTALSLIISL…
Brassica rapa	Brara.G01613	BrNPF5.7		GAWRAALFIIAIEFSERLSYFGIATSLVVYFTTIL		K	D	MEHNKIDTEFQDSYNDQQKWVLDSSLDSRGEIPVRARTGAWRAALFIIAIEFSERLSYFGIATSLVVYFTTILHQDLKMAVRNANYWSGVTTLMPLLGGFVADAYLGRYATVLLATIIYLMGLILLTLSWFIPGLKPCHEEMCIEPRKAHEIAFFIAIYLISIGTGGHKPSLESFGADQFEDDHPEERKMKMSYFNWWSAGLCAGVLTAVTVIVYIEDRIGWGVAGIILTVVMATSLLIFLIGTPFYRYRAPSGSPLTPMLQVFVAAIAKRHLPHPSDTSLFHELSRKEYTKGRLLSSTNNLKFLDKAAIIKNRGSENVMAEKESPWKLATVTKVEELKLLINMIPIWFFTLVFGICATQSSTFFIKQAIVMDRHIGHNFIIPPSSMFALVALSMIISL…
Brassica rapa	Brara.D02462	BrNPF5.8		GRWKACSFLLGYEAFERMAFYGIASNLVNYLTTRL		K	D	MEAAKVYTQDGTVDLQGRPVLASRTGRWKACSFLLGYEAFERMAFYGIASNLVNYLTTRLHEDTISSVRNVNNWSGAVWITPIAGAYIADSYIGRFWTFTASSLIYVLGMILLTMAVTVKSLRPTCTNGVCNKASSLQIAFFYTSLYTIAIGAGGTKPNISTFGADQFDNYSIGEKKQKVSFFNWWMFSSFLGALFATLGLVYIQENLGWGLGYGIPTVGLLVSLVVFYIGTPFYRHKVIKSDNIAKDLVRVPIVAFKNRKLQCPSDILELHELDSHYYKSTGKRQVHHTSTFRFLDKAAIKSCSRESPCTVTKVEVAKRVLGLTLIWLVTLIPSTLWAQVNTLFVKQGTTLDRTLGSDFQIPAASLGSFVTLSMLVSVPMYDQYFVPFMRKKTGNPRG…
Brassica rapa	Brara.E00726	BrNPF5.9		GAWRAAFFIIAIEFSERLSYYGLATNLVVYLTIIL		K	E	MEHKKIGSENQDSYDDQQKWVLDSSFDSKGHVPLRARTGAWRAAFFIIAIEFSERLSYYGLATNLVVYLTIILHQDLKTAIRNANYWAGVTTLMPLLGGFVADAYLGRYTTVLVATTIYLMGLVLLTLSWFIPGLKPCHQEVCLEPRKAHEIAFFIAIYLISIGTGGHKPSLESFGADQFDEGHAEERKMKMSYFNWWSAGLCAGILTAVIVIVFIEDRVGWGVASIILTAVMTISLLIFLVGKPFYRYRKPLGSPLTPMLQVFVAAFAKRKLPYPSDPSLLHEVSKAELNNGRLLSHTTHVKFLDKAAIIEDNTPQALQKQSPWRLATLTKVEETKLIINMIPIWLSVLVFGICAAQASTFFIKQATVMDRHVSGKNSFTIPPASIYCLTAITLIMYV…
Brassica rapa	Brara.I03305	BrNPF5.10		GGWRSAGFIIGVEVAERFAYYGISSNLIMYLTGPL		K	D	MAIAGADNEAGAPLLSKTVDGSVDYRNEPAVRSSSGGWRSAGFIIGVEVAERFAYYGISSNLIMYLTGPLGQSTAAAASNVNAWYGTASLLPLLGAFVADSFLGRFRTILAASALYVLGLGLLTLSAMIPSDCKVANPLTSCSPPRFQVIAFFGALYLVALAQGGHKPCVQAFGADQFDEKDPEECKAKSSFFNWWYFGMCFGTLVTLWVLNYIQDNLSWALGFGIPCVAMVLALVVFLLGTSTYRFSIQRESRSAFARIGNVYVAAVKNGSVSASVVADAEESLGLISHSRSQQFSFLNKALVGTNGCSLDELEEAKSVLRLAPIWLTCLVYAVVFAQSPTFFTKQGATMERSITPSYKISPATLQSFISLSIVIFIPVYDRVLIPIARSFTHKPGGI…
Brassica rapa	Brara.C02073	BrNPF5.11		GRWKACSFLLGYEAFERMAFYGIASNLVNYLTTKL		-	D	MEDANVYTQDGTVDLQGRPVLASKTGRWKACSFLLGYEAFERMAFYGIASNLVNYLTTKLHEDTISSVRNVNNWSGAVWITPIAGAYIADSYIGRFWTFTASSLIYVLGMILLTMAVTVKSLRPTCANGVCNKASSLQIAFFYMSLYTIAIGAADQFDNYSLKEKKQKVSFFNWWMFSSFLGALFATLGLVYIQENLGWGLGYGIPTLGLLVSLMVFYIGTPFYRHKVIKSENLAKDLVRVPIAAFKNRKLHCPNDVLELHELDSHYYKSTGKHQVHHTLIFRFLDKAAIKTCSGESPCTVTKVEVAKRVLGLTLIWLVTLIPSTLWAQVNTLFVKQGTTLDRKLGSHFQIPAASLGSFVTLSMLLSVPMYDQYFVPFMRKKTGNPRGITILQRLGIGF…
Brassica rapa	Brara.G02371	BrNPF5.12		GGWRSSGYIIGAEVAEKFAYLGIASNLITYFTGPL		K	D	MSISEAADEAGTTLLNGIVDSSVDFRGKPSVRFTSGGWRSSGYIIGAEVAEKFAYLGIASNLITYFTGPLEMSTASAASNVNLWLGTAAFLPLIWGSIADSFLGRYRTILLTSSLYILGLGLLTFSATIPSLRKDQETLVSCVSNLKVTIFFSALYLIAIGEGGFKVCIRAFGADQFDEQDPKESKAKSVYFNWSYFARSAGILTTRLISNYVQENLSWALGFGIPCLSMMLSLFLFLLGTHTYRFSTGEGRKHTNPFVRIGRVFVAAAKNRQQTSSETYLLVPTESSKTFRFLDRAAISCDSREVEEAKAVLSLVPIWMCCLVFGIVYAQSPTFFTKQGSTMDRSISSTLLVPAATLQCFINLSILAFIPIYDRLFVPMARSITHRPAGITTLQRIST…
Brassica rapa	Brara.I03304	BrNPF5.13		GGWRSAWYIIGVEVGERFAYFGIASNLITYLTGPL		K	D	MATPEEEVALLEDYVSDSVDHHGFPAGKISTGGWRSAWYIIGVEVGERFAYFGIASNLITYLTGPLGQSTATAAVNVNTWSGTASMLPVLGAFIADAYLGRYHTIVVASLIYILGLGLLTLSAFLILIRISEQRNDTVKSFFWVNILFFCSLYMVAIGQGGHKPCVQAFGADQFDSGDSKERISRGSFFNWWFMTLSAGITLSFLVVVYVQDNVSWALGFGIPCVFMVMALALFLLGRKTYRYPRGNHKEKKNAFARIGRVFVAAYNYKNRKLNLSDSGLSQGLLEDGSSQKRKGWLEFLAKALLSGEGGAEPCSIKDVEDAMALVRLIPIWITSVISTIPYAQYSTFFTKQGVTVDRKILPGLEIPPASFQSFIGVSILISVPTYERVFLPLARYITK…
Brassica rapa	Brara.G00995	BrNPF5.14		GGWRSAWYIIGVEVGERFAYFGIASNLITYLTGPL		K	D	MAIEEEVAFLEDYVSDSVDYRGVPAGKLSTGGWRSAWYIIGVEVGERFAYFGIASNLITYLTGPLGQSTATAAVNVNTWSGTASMLPIVGAFVADAYLGRYRTIVIASLIYILGLGLLTLSAFLIIIRISEQRNDSVKTFFWVNILFFCSLYMVAIGQGGHKPCVQAFGADQFDSRDSKERISRGSFFNWWFMTLSAGITLSFLVVVYVQDNISWALGFGIPCLFMVMALALFLLGRKTYRYPKEDHKEKNALARIGRVFVTAYKNRKLNLADPGLGESLLEDGSSQKCRGWLECLGKALLPGEGGVEPCNRKDVEDAMALVRLIPIWITSVISTIPYAQYSTFFTKQGVTVDRKILPGFEIPPASFQSFIGVSILISVPTYERVFLPLARYITKKPFG…
Brassica rapa	Brara.E03648	BrNPF5.15		GLGKSCALLIVIAGMERYAFKGVASNLVTYLTDVV		N	D	MDMEQKTRGLGKSCALLIVIAGMERYAFKGVASNLVTYLTDVVKMSNSRAAKTVNTWAGFTSMLPLFSAPLADAYWDRFFTILASSSVYFVGLVGLTWTAFAGSRSATKTISTYFLYSSLCLVSIGLGVLNPSLQAFGADQLDHDLDKEFELLSGDQKDAKATRKTQFFQWWYFGVCAGSLMGVTVMAYIQDTFGWVLGFAIPGIAMFLLILLFLSGCGIYVYGAGAGLKTKTTPTPFEKILKFIKGRVAKKKKKQRSTYTLADEEDLDAMELELQERPLCECDDDAEPEDIEKASTTPQKMDDESSKTGFSGVDTIKLVLRLLPIWTMLLMFAVIFQLPATFFTKQGMTMKRNIGPSFKIPPATLQSTITLSIILLMPLYEKILIPVTKRIKNNGQGI…
Brassica rapa	Brara.J01987	BrNPF5.16		GLSKSCALLIMIAGIERYAFKGVASNLVTYLTDVV		N	D	MAGGDKRRGLSKSCALLIMIAGIERYAFKGVASNLVTYLTDVVKMSNSRAATTVNTWSGFTFMLPLFSAPFADSYGDRFFTILASSSLYFVGLVGLTLTAFAGSRSTTKTISIFFLYTSLSLVALGLGVLNPSLQAFGADQLDHDLDHDHEQDQEPSSENKEGKSDRKSQFFQWWYFGVCAGSLLGVTVMSYIQDTFGWVLGFAIPTGSMLLLIFLFLCGCGVYVYADQGSDLKSRPFQRIFDTIKGVVTRRSKITLENNHDLNAMELELQGKPLCNCSNTEATSTTTTKSLAGDESSKTGFSSLKTVKLFLRLLPIWTMLLMFAVIFQQPATFFTKQGMAMKRNIGPNFKIPPATTITLSIILLMPLYDKVLIPMAKKISKNEKGITVMTRMGIGMFL…
Brassica rapa	Brara.G02372	BrNPF5.17		GGWRSARLIICVEMAERFAYYGISTNLITYLTGPL		K	D	MSNTGVATEELGKTAVRSSSGGWRSARLIICVEMAERFAYYGISTNLITYLTGPLGESTASAAANVNAWSGTVSFLPLIWAFIADAFLGRFRTIIISSSLYVMGLGLLTFSTMIHSQELQVTLFFCSLYLVAIGQGGYKPCIKVFGADQFDGNDIKEAKAKSSFFDWLMFGNCITILTSQLVSSYIQENLSWSLGFGIPSVSMLLALFLFLLGTTSYRVITERGGKKNPFARISRVFVEALKNRKQTDVDNLKENLLLLPHQDSKEYRFLDRAAVSCDLDEIEEAKAMLRLVPIWMTCLVFAIVYAQSYTFFTKQGATMNRSISPGLLVPAASLHGVTSLTIIVFIPLYDHLRVPMGKLFTHNSSGITMLQRIGTGIFLSILAMVVAALVEIKRLQAAK…
Brassica rapa	Brara.B02003	BrNPF5.18		GGWRSSGFIIGAEVSEKFAYFGVASNLITYFTAQL		K	D	MSISNADSETGTTLSYGVVEGSVDFRGKPSVRSSSGGWRSSGFIIGAEVSEKFAYFGVASNLITYFTAQLGESTAAAASNVNLWLGTAAFLPLIWGSIADSFLGRFRTILFTSSLYILGLGLLTFSATIPSACKDQETLVSCVSQFKVTVFFCALYLIALGEGGFKACLRAFGADQFDEQDPIESKAKSSFFNWLYFAISFGILATRLVSNYVQENLSWALGFGIPCVSMMISLFFFLLGTNTYRFSTGGEVRQGRKHNNPFVRIGRVFVAAAKNRRETSSETLLLLPHEGSKQYRFLDRAAISCDSVEVEEAKSVLSLVPVWMCCLVFGIVFAQSPTFFTKQGATMDRSISSTFSVPAATLQGFISVAILVFIPIYDRVLVPIARSITHKPAGITTLQ…
Brassica rapa	Brara.B01999	BrNPF5.19		GRWSAAWFIIGVEVAERFAYYGIASNLINYLTGPL		K	E	MTSTAETPLLEEYVTDAVDHGELPAGRSSTGRWSAAWFIIGVEVAERFAYYGIASNLINYLTGPLGLSTAVAASNVNAWSGISCLLPVLGAFVADAFLGRYRTIIIASLVYVLGLALLTLSACLVPISTPSEHIASVASSSPSSLLNLLFFFSLYLVAIGQSGHKPCVQAFGADQFDEKDPKERLERSSFFNWWYLSMCAGVSLAILVVVYIQEAVSWALGFGIPCVFMVVSLVLFVLGRRKYRYVRRRHEDETNPFTRIGRALLAPSACRASDVEDATALVRLIPVWLTTLTYAIPYAQYMTFFTKQGVTMERTIVPGVKIPPASLQVLMGFLIVICVPIYDRVLVPVSRYITKDPCGITMLKRIGTGMVLSSLTMVVAAMVESKRLETAKAYGLIDQ…
Brassica rapa	Brara.H02235	BrNPF5.20		GGWRSAWFIIGVEVAERFAYFGIACNLINYLTGPL		K	D	MKKPEEEASLLEDYVSDSVDHRGSPAAKSSTGGWRSAWFIIGVEVAERFAYFGIACNLINYLTGPLGQSTAAAAVNVNTWSGTASMLPILGAFVADAYLGRYRTILAASLIYILGLGLLTLSASFILTGESEQRVNVSAKPSVSVNILFFCSLYLVAIGQGGHKPCVQAFGADQFDSGDPKEVISRGSFFNWWFLSLSAGISLSIIVVAYVQDNVSWAYGFGIPCLFMVMALVMFLLGRKSYRYPKGNREESSNAFARIGRVFFVAFKNRKLSLAGSGLGQGLLEDGPSEKHSGRLEFLAKAMIAREDGPEPCSGRDVEDAKALVRLIPIWITSVVSTIPYAQFMTFFTKQGVTVDRRILPGLEIPAASLLSFIGVSILISVPFYEHVFLPLARMITKK…
Brassica rapa	Brara.H02116	BrNPF5.21		GGWRSASLIIGVEVAERFAYVGIACNMITYLTEQL		K	E	MSTPEEEVGLLEDLVNDSVDHRGNPAVRSSTGGWRSASLIIGVEVAERFAYVGIACNMITYLTEQLGQSTANAAVNVNTWIGTASTLPIIGAFLADAYLGRYRTILGSSLIYILGIGLLTLSASLTLMGSSENRKPSFLMNVLFFCSLYLVAIAQGGHKPCVQAFGADQFDSDHPKERLARGSFFNWWFLFLSGGIAISILVMVYIQSNVNWAFGFGIPCLFMVMALAIFFLGRKTYRYPKRNHEKTNNGFVRIGRVFFGAIKNRKLMNLNKAVLLGEEGVEPCSDVDVEDAKGLVRLIPIWITSMVSMIPYAQYSTLFTKQGVTVDRRILPDLEIPPATLLSFVSISVLISVPIYEHVFLPIARKITKKPNGITMLQRIGAGMVLTCVNMVLAALVEA…
Brassica rapa	Brara.B00490	BrNPF6.1		GGWIAALFIFGNEMAERMAYFGLSVNMVAFMFYVM		R	E	MVVSEIKSPLTPGGCSSSSVHRKELSVFFLESDNRRLALGRGYTGGTTPVNIHGKPIANLSKTGGWIAALFIFGNEMAERMAYFGLSVNMVAFMFYVMHRPFESSSNAVNNFLGISQASSVLGGFLADAYLGRYWTIAIFTTMYLLGLIGITLGASLKMFVPDQSNCDQLSLLLGNCQPAKSWQMLYLYTVLYITGFGAAGIRPCVSSFGADQFDEKSKEYKTHLDRFFNFFYLSVTLGAIIAFTLVVYVQMEHGWGMAFGTLAIAMAISNALFFAGTPLYRHRLPGGSPLTRVAQVLVAAFRKRGAAFTSSEFIGLYEVPGLKSAINGSRKIPHTEDFRWLDKAALQLKEDGLEPSPWKLCTVTQVEEVKILIRLIPIPACTVMLSLVLTEYLTLSVQ…
Brassica rapa	Brara.F00873	BrNPF6.2		GGWTSAAMILCIEAVERLTTLGIGVNLVTYLTGTM		K	E	MSLPETKSQTLLDAWDFQGRPADRSKTGGWTSAAMILCIEAVERLTTLGIGVNLVTYLTGTMHLGNATAANTVTNFLGTSFMLCLLGGFIADTFLGRYLTIAIFAAIQATGVSILTLSTIIPGLQPPRCNPTTSSHCVQASGIQLTVLYLALYLTALGTGGVKASVSGFGSDQFDETEPKEQSQMTYFFNRFFFCINVGSLLAVTVLVYMQDDVGRKWGYGLCAFSIVLALSIFLAGTNRYRFKKLIGSPMTQVAAVIVAAWRNRRLELPSDPSYLYDLDDVIAAENSMKSKQKLPHTKQFRSLDKAAIKDQEAAITQNVFNKWTLSTLTDVEEVKQIVRMLPIWATCILFWTVHAQLTTLSVAQSETMDRHIGSFEIPPASMAVFYVGGLLLTTALYD…
Brassica rapa	Brara.H02669	BrNPF6.3		GGWASAAMILCIEAVERLTTLGIGVNLVTYLTGTM		K	E	MSLPETKSQTLLDAWDFQGRPADRSKTGGWASAAMILCIEAVERLTTLGIGVNLVTYLTGTMHLGNATAANTVTNFLGTSFMLCLLGGFIADTFLGRYLTIAIFAAIQATGVSILTLSTIIPGLRPPRCNPTTSSHCVQASGIQLTVLYLALYLTALGTGGVKASVSGFGSDQFDETEPKEQSQMTYFFNRFFFCINVGSLCAVTVLVYIQDDVGRKWGYGICALSIVLALSVFLAGTNRYRFKKLIGSPMTQVATVIVAAWRNRRLELPSDPSFLYDLDDVIAAEGAMKSKQKLPHTKQFRSLDKAAIKNQETAMTQNVFNKWTLSTLTDVEEVKQIVRMLPIWATCILFWTVHAQLTTLSVAQSETMDRHIGSFEIPPASMAVFYVGGLLLTTAVYD…
Brassica rapa	Brara.I05137	BrNPF6.4		GGWASAAMILCIEAVERLTTLGIGVNLVTYLTGTM		K	E	MSLPETKTQTLLDAWDFQGRPADRSKTGGWASAAMILCIEAVERLTTLGIGVNLVTYLTGTMHLGNATAANTVTNFLGTSFMLCLLGGFIADTFLGRYLTIAIFAAIQATGVSILTLSTIIPGLRPPRCDPTTSSHCVQASGIQLTVLYLALYLTALGTGGVKASVSGFGSDQFDDTEPKERSQMTYFFNRFFFCINVGSLMAVTVLVYIQDDVGRKWGYGICALAIVLSLSIFLAGTNRYRFKKLIGSPMTQVATVLVAAWRNRRLELPSDPSFLYDLDDVIAAEGSMKSKQKLPHTNQFRSLDKAAIKDQEMAMTQNVYNKWTLSTVTDIEEVKQIVRMLPIWATCILFWTVHAQLTTLSVAQSETMDRHIGSFEIPPAAMAVFYIGGLLLTTAVYD…
Brassica rapa	Brara.G01280	BrNPF6.5		GGWITAALILGIEVVERLSTMGIAVNLVTYLMETM		K	E	MESKGSWTVADAVDYKGLPADKSKTGGWITAALILGIEVVERLSTMGIAVNLVTYLMETMHLPSSNSANIVTDFMGTSFLLCLLGGFLADSFLGRFKTIAIFSTIQALGTGALAVATKLPELRPPTCHHGEACTPATAFQMTFLYIALYLIALGTGGLKSSISGFGSDQFDDKDPKEKAQMAFFFNRFFFIISMGTLMAVTVLVYIQDEVGRSWAYGICTVSMAIAIAVFLSGTKSYRYKKSQGSPVVQIFQIIAASIRKRKTELPQSIVYLYEDTPEGLRIEHTDQFRMLDKAAVVTEGDFEQTLDGIAIPNPWKLSSVTKVEEVKMMVRLLPIWATTIIFWTTYAQMITFSVEQASTMRRNVGNFQIPAGSLTVFFVAAILITLAFYDRVIMPFWKK…
Brassica rapa	Brara.A02760	BrNPF6.6		GGWLGAGLILGSELSERICVMGISMNLVTYLVGDL		K	E	MVHVSSHGAKDGSEEAFDYRGNPPDKSKTGGWLGAGLILGSELSERICVMGISMNLVTYLVGDLHISSAKSATIVTNFMGTLNLLGLLGGFLADAKLGRYKMVAIAASVTALGVLLLTVSTTIPSMRPPPCDDFRRLHHQCVEAKGHQLALLYVALYTIALGGGGIKSNVSGFGSDQFDTSDPKEEKQMIFFFNRFYFSISLGSLFAVIVLVYVQDNVGRGWGYGISAATMVVAAVVLLCGTKLYRFKKPRGSPFTVIWRVGYLAWKKRNEGYPSNPSLLNGYDNTTVPHTERLKCLDKAAVVTNEKDSWSVSTVTQVEEVKLVVKLIPIWATNILFWTIYSQMTTFTVEQATFMERKVGSFTVPAGSYSAFLILTILLFTSLNERVFVPLTRMITKKP…
Brassica rapa	Brara.E02053	BrNPF6.7		GGWLGAGLILGSELSERICVMGISMNLVTYLVGDL		K	E	MVHVSSHGAKDGSEEAFDYRGNPPDKSKTGGWLGAGLILGSELSERICVMGISMNLVTYLVGDLHISSAKSATIVTNFMGTLNLLGLLGGFLADAKLGRYKMVAISASVTALGVLLLTVATTIPSMRPPLCDDFRRLHHQCVEANGHQLALLYVALYTIALGGGGIKSNVSGFGSDQFDTSDPKEEKQMIFFFNRFYFSISLGSLFAVIVLVYVQDNVGRGWGYGISAATMVVAAVVLLCGTKLYRFKKPKGSPFTVIWRVCFLAWKKRNESYPSHQSLLNGYETTTVPHTERLKCLDKAAVVVEESSPSTKEFKEKDPWMVSTVTQVEEVKLVVKLIPIWATNILFWTIYSQMTTFTVEQATFMERKLGSFTVPAGSYSAFLILTILLFTSLNERVFV…
Brassica rapa	Brara.J01623	BrNPF7.1		GGWTNALILLGNQGLATLAFFGVGVNLVLFLTRVM		Q	E	MAAMDPRNNGYVAPLNDKERDEDIEVGEVVEVQDNQSVASLKSNDSDLKKKTNDGDTKEKGGWTNALILLGNQGLATLAFFGVGVNLVLFLTRVMGQGNAEAANNVSKWTGTVYMFSLVGAFLSDSYWGRYLTCTIFQIIFVLGVSLLSFTSWFFLIKPKGCGDGNFTCDPPSSLGVGIFYLSVYLVAFGYGGHQPTLATFGADQFGDNDKTSKAAFFSYFYFALNVGSLFSNTILVYFEDKGLWTLGFLVSLGAAIIALAAFLGPTKRYRYVKPCGNPLPRVAQVFVATARKWSVVRPENHQELYEVEGPESAIKGSRKIFHSSKFLFLDRAAVITDDERSGTRNNAWRLCSVTQVEEAKCVMKMLPIWLCTIIYSVIFTQMASLFVEQGDVMNASIG…
Brassica rapa	Brara.C04569	BrNPF7.2		GKWLTAILILVNQGLATLAFFGVGVNLVLFLTRVM		Q	E	MDQKVRHTEVCTQDGSVDRHGNPAIRAKTGKWLTAILILVNQGLATLAFFGVGVNLVLFLTRVMGQDNAEAANNVSKWTGTVYIFSLLGAFLSDSYWGRYKTCAIFQASFVAGLVMLSLSTGALLLEPSGCGVEESPCKPHSTVKTVIFYLSVYLIALGYGGYQPNIATFGSDQFDADDSVEGHSKIAFFSYFYLALNLGSLLSNTVLGYFEDQGAWPLGFWASAGSAFAGLVLFLAGTPKYRHFKPRESPWSRFCQVLVASTRKAKIDVNYDDMNLYDSETQRTGDKKILHTKGFRFLDRAAIVTPDDEAEKVESGSAYDPWRLCSVTQVEEVKCVLRLLPIWLCTILYSVVFTQMASLFVVQGAAMKTNIKDFRIPASSMSTFDILSVAFFIFAYRR…
Brassica rapa	Brara.I02628	BrNPF7.3		GQWVAGIIILVNQGLATLAFFGVGVNLVLFLTRVL		Q	E	MSCLEIYNKDMMKKKGEGEETRDGTVDYYGRPSIRSNSGQWVAGIIILVNQGLATLAFFGVGVNLVLFLTRVLQQNNADAANNVSKWTGTVYIFSLVGAFLSDSYWGRYKTCAIFQVIFVIGLSSLSLSSYIFLIKPRGCGNEVTPCSTHSTMEITMFYLSIYLIALGNGGYQPNIATFGADQFDEEHPKEGYSKIAFFSYFYLALNLGSLFSNTILGYFEDEGMWALGFWASTGSAVLALILFLVGTPRYRHFKPTGNPLSRFCQVLVAATKKSSVEAPSRGREEMYDEDRQEKNDSVNNTGRRIMHTDEFKFLDRAAYITARDLDDKKQGGVNPWRLCPVTQVEEVKCILRLMPIWLCTIIYSVVFTQMASLFVEQGAAMKTTVSDFKIPPASMSSF…
Brassica rapa	Brara.B03084	BrNPF8.1		GNWKACPFIFANECCERLAYYGIAKNLITYFTNEL		K	G	MGSIDEETSLLEAEQSLLQEEVKLYAEDGSVDINGNPPLKQKTGNWKACPFIFANECCERLAYYGIAKNLITYFTNELHETNVSAARHVMTWQGTCYITPLLGALIADAYWGRYLTIACFSAIYFIGMVALTLSASIPGLKPAECIGSICPPATTSQQAVLFSGLYLIALGTGGIKPCVSSFGADQFDQTDPNERDRKASFFNWFYFSINVGAFVSSTLLVWVQENCGWELGFMIPTVFMGLATASFFFGTPLYRFQKPRGSPITRACQVLVAAYRNMNLKLPEENHTPLSEVTDGYKFLDKAAMISEEDTIHDPWKLCTVTQVEEVKIILRLFPIWASGIIFSVLHSQIYTLYVQQGRSMQRTIGSFEIPPATLGMFDTASVLITVPIYDRLIVPFVR…
Brassica rapa	Brara.I04979	BrNPF8.2		GNWKACPFILGNECCERLAYYGIAINLITYLTTKL		K	E	MGSVAEEQSLIGQVLIQEELKLYAEDGSVDIKGNPPLKDRTGNWKACPFILGNECCERLAYYGIAINLITYLTTKLHQGNVSAARNVTTWQGTCYITPLIGAVLADAYLGRYWTIACFSSIYFLGMSALTLSATVPYLKPADCVGDSCPSPTTAQNITFFLGLYLIALATGGIKPCVATFGADQFDDSDSSERVRKSSFFNWFYFCINIGSFGSSGLVLVQENIGWGLGFGIPTIFMGLAIICFFFGTPLYRFQKPRGSPITRICQVLVASFRKMNLEVPEDTTLLYETETQNLSYAVVQSRKLEHTDDYKYLDKAAVISAQEANSGDLLSPWSLCTVTQVEELKILIRMFPIWASGILFLSLHAQVSTMFVQQGRAMNCNIGSFKIPPATLGVFDCIT…
Brassica rapa	Brara.F03440	BrNPF8.3		GNWKACPFILGNECCERLAYYGIAGNLITYLTTKL		K	E	MGSIEEESPLIEEGLISQEPKLYAQDGSVDLHGNPPLKEKTGNWKACPFILGNECCERLAYYGIAGNLITYLTTKLHQGNVSAARNVTTWQGTCYLTPLIGAVLADAYWGRYWTIACFSGIYFIGMSALTLSASVPALKPAECIGTFCPSATPAQYAMFFGGLYLIALGTGGIKPCVSSFGADQFDDTDSRERVKKASFFNWFYFSINIGALVSSSLLVWIQENRGWGLGFGIPTVFMGLAIASFFFGTPLYRFQKPGGSPITRISQVVVASFRKSTLTVPEDAMLLYETQDKNSAIAGSRKIEHTDDCQYLDKAAVISEEESKTGDFSNSWRLCTVTQVEELKILIRMFPIWASGIIFSAVYAQMSTMFVQQGRAMDCKIGSFQLPPAALGTFDTASV…
Brassica rapa	Brara.D00487	BrNPF8.4		GNWKACRFILGNECCERLAYYGMGTNLVNYLESRL		K	E	MEEEKDVYTEDGTVDIHKNPANKKKTGNWKACRFILGNECCERLAYYGMGTNLVNYLESRLNQGNATAANNVTNWSGTCYITPLIGAFLADAYLGRYWTIATFIFIYVSGMTLLTLSASVPGLKPGNCNGDTCHPNSGQTAVFFVALYMIALGTGGIKPCVSSFGADQFDENDEAEKLKKSSFFNWFYFSINVGALVAATVLVWIQMNVGWGWGFGVPTVAMVIAVVFFFLGSRYYRLQRPGGSPLTRIFQVIVAAFRKVSVTVPEDKSLLFETADDESNITGSRKLEHTDNLMFFDKAAVESHSDSIKDGEVNPWRLCSVTQVEELKSIITLLPVWASGIVFATVYSQMNTMFVLQGNTMDQHMGKNFEIPSASLSLFDTVSVLFWTPVYDQFIVPFA…
Brassica rapa	Brara.I02046	BrNPF8.5		GNWKACPFILGNECCERLAYYGIAKNLVTYFTTKL		K	E	MGSIEEERPLFEQGFVLLQEVKLYAEDGSVDIHGNPPLKQKTGNWKACPFILGNECCERLAYYGIAKNLVTYFTTKLHETNVSAARHVMIWQGTCYITPLIGALIADAYWGRYWTIACFSAIYFTGMATLTLSASLPGLKPAECIGSLCPPATTTQYSVFFAGLYLISLGTGGIKPCVSSFGADQFDDTDPHERPSKTSFFNWFYFSINIGAFVSSTLLVWVQENCGWGLGFLIPTVVMGLSLVSFFCGTPLYRFQKPGGSPVTRVCQVLVAAYLKMSLKFDEEDHTLLFETQDKHSAIPGSRKIEHTDGYKCLDKAAVITEHDVTNGVTPNPWKLCTVTQVEEVKILLRMFPIWVSGIVFTALQSQIYTLFVQQGRSMKHTIGSFEIPPATLGMFDTA…
Brassica rapa	Brara.F00987	BrNPF8.6		GNWKACPFILGNECCERLAYYGIAINLITYLTAEL		K	E	MGSVEEEQSLIEQGSIQEELKLYAEDGSIDINGNPPLKDRTGNWKACPFILGNECCERLAYYGIAINLITYLTAELHQGNVSAARNVTTWQGTCYITSLIGAVLADAYWGRYWTIASFSSIYFIGMSALTLSATVPYLKPSDCIGDFCPSPTTPQYLTFFLGLYLIALGTGGIKPCVSSFGADQFDEKDPSERVRKSSFFNWFYFCINTGAFGSFLLVLVQENIGWGLGFGIPTVFMGLAIISFFFGTPLYRFQKPKGSPITRICQVLVASYRKTNLKVPEDRTLLYETETQELFVASRKLEHTDDYKYLDKAAVLSLEEARSLEFFNPWSLCTVTQVEEVKILIRMLPIWASGIIFSSLYAQATTMFVQQGRAMNCNIGSFKIPPATLGVFDCVTVLI…
Brassica rapa	Brara.I03688	BrNPF8.7		GNWKACRFILVNVCCERFAYYGMSKNLVDYLKSRL		E	E	MEESDVYTEDGTVDIHKNPANKKTTGNWKACRFILVNVCCERFAYYGMSKNLVDYLKSRLNQGNATAANNVTNWFGTCYITPLIGAFLADAYLGRYWTIATFVFIYVFGLTLLTLSASVPGLKPGNCNSDTCHPSSDQTAVFFVALYMIALGIGGIEPCVSSFGADQFDENDEAEKLKKSSFFNWFYFSANVGAFVATTVISWIQMNIGWGWGFGVPTVAMVIAVMFFFSGSRYYRLQRPQGNPLTRIFQVIVAALRKMSVEVPEDKSQLFEIADDASNITGSRKLEHTDNLKFFDKAAVESQSDSINDGEVNPWRLCSVTQVEELKCIITLLPFWASGIVFATVYSQLNTLFVLQGNTMDQHMGKHFEIPSDSLSLFTTVSVLFCTLVYDQFIVPFAR…
Capsella rubella	Carubv10013282m	CrNPF1.1		GGLLTMPFIIANEGFEKVASYGLLQNMILYLMSDY		R	E	MENPPDQTESSSKEMLQPSSSNGRRRRAKGGLLTMPFIIANEGFEKVASYGLLQNMILYLMSDYRLGVAKGQTVLFMWVAATNFMPLVGAFLSDSFFGRFLTIAIASLSSFLGMVFLWLTAVLPQVKPSPCVAAAGTSCSSATSSQLALLYSAFALISIGSGGIRPCSLAFGADQLDNKENPKNERVLESFFGWYYASSSVAVLIAFTVIVYIQDHLGWKIGFGIPAILMLLAAFLFVLASPLYVKRNVSKSLFTGLAQVAVAAYANRKLSLPEHQDSNDCYYRLKDSEVKAPTDKLRFINKACVIRNREEDLGSDGLALNPWRLCTTDQVEELKALVKVIPVWSTGIMMSINVSQNSFQLLQAKSMDRRLSNSSNFQIPAGSFGMFTIIALISWVVLY…
Capsella rubella	Carubv10008522m	CrNPF1.2		GGIITMPFIIANEAFEKVASYGLLPNMILYLIRDY		R	E	MENPPDQTEAKQIQPNGGKRTKGGIITMPFIIANEAFEKVASYGLLPNMILYLIRDYRFGVAKGTNVLYMWSAASNFTPLLGAFLSDSYLGRFLTISIASLSSFLGMVLLWLTAMLPQVKPSPCDPTAAGSHCGSATASQLALLYSAFALISIGSGGIRPCSLAFGADQLDNKENPKNERVLESFFGWYYASSAVAVLIAFTGIVYIQEHLGWKIGFGVPALLMLVASLLFVLASPLYVTRGVTKSLFTGLAQVVVAAYKKRKLSLPDHHDSVDCYYHMKDSEIKAPSQKLRFLNKACLISNREEEIGSDGFALNPWRLCITDKVEELKALIKVIPIWSTGIMMSINTSQSTFQVLQATSMDRRLSRHGSSFQVPAGSFGMFTIIALATWVVLYDRAVL…
Capsella rubella	Carubv10003056m	CrNPF1.3		RSIPTISCILASQALEKLACFGLVPNMILFLTVEY		R	E	MDQEALLVGRPISYRSIPTISCILASQALEKLACFGLVPNMILFLTVEYGMGTAEAANVLFLWSAATNFFPLVGAFIADSYTGRFPLIGFGSSLSLLGMILLWLTTIIRPECDKSTHVCQPTTVLQLFLLYSFFVLTAIGAGGVRSSCLAFAADQLQSNHTSSRAATSALETLFNWYYFSVMLACFLSQSLLVFVQTTFGWQIGFGVSVAAMALSVALFFAASPYYVRIKWKSSNQWQLCSVQQVEELKSLISVLPIWSTGIILSLVTGCQVSFIVLQAKAMDRRTFIQGFQIPAGSYGIFLVISFVLFLVLYDLVIVPLVSWALREPFRLGVMVRMGAGYVISVVCISTLAAVEHDRQKTSRDEGDTMLSAMWLLPYMILGGISEALNTIAQNEFFYS…
Capsella rubella	Carubv10017062m	CrNPF2.1		LGWKAMPYIIGNETLERLATFGLMANFMVYMVREY		R	Q	MDNEGGAISSDSTMRQRKPLGWKAMPYIIGNETLERLATFGLMANFMVYMVREYHMDQVQAATLINTWSALTNFAPIIGAFISDSYAGKFNTIVFGSIAELLGMSVLTFTSLIPNLRPPPCSTADQITGTCIRYSSSQLYVLLSGLFLLSVGTGGIRSSSVPFSLDQFDDSTEEGREGRRSFFSWYYTTHTIVQLISMTLVLYVQNNISWAIGFAIPTVLNLFALVLLFVGTRFYVFVKPEGSVFSGIVKVLVAAYKKRNERSPSQIEYYRPLLETDVQSNKLVLTDQFRFLNKAGIVMNNEEANEEWRICTVRQIEAIKSVFSIIPIFASSIIGFLAMNQQQTFTVSQALKMDLQFLGTSYQIPPASITVISLLTIGIWLPFYETVLVRHIQSITNQE…
Capsella rubella	Carubv10018617m	CrNPF2.2		GGWRAISFILGNETLERLGTIGLLANFMVYLTKVF		R	E	MVLEDKNDGSSLPQPPGSFSKSSPSGLDVTDPYNRKSSPESSSDAKKVEKKPGGWRAISFILGNETLERLGTIGLLANFMVYLTKVFHLEQVAAANVINIWSGFTNLTPLVGAFISDTYIGRFKTIAFASFATLLGLITITLTASLPQLHPASCHSQNPLSCAGPNKLQFGVLLLGLCFLSIGSGGIRPCSIPFGVDQFDQRTDEGVKGVASFFNWYYMTFTIVLLITQTVVVYIQDQVSWIIGFSIPTGLMALAVVMFFAGMKRYIYVKPEGSIFSGIAQVIVAARKKRKLKVPAEDDGTVTYYDPAIKSTVLSKLHRSNQFRCLDKAAVVTEGDLTPEGAPANKWRLCSVQEVEEVKCLIRIVPVWSAGIISLAAMTQQGTFTVSQALKMDRHLGPN…
Capsella rubella	Carubv10019177m	CrNPF2.3		GGWRAITFILGNETLEKLGSVGVSANLMLYLRNVF		R	E	MEIVEDSNSRKTLLEKKRGGWRAITFILGNETLEKLGSVGVSANLMLYLRNVFHMEPVEASNVYYLWMGLTNFAPLLGALISDAYIGRFKTIACASFFSLLGLVTVTLTACLHQLHPPPCKNPRPDECDDPNKLQLWILFLALGFLSIGSGGIRPCSIPFGVDQFDQRTEQGLKGMASFFNWYYLTLTMVLIFSHTVVVYLQTVSWVIGFIIPTALMACAVVMFFVGMRFYVYVKPEGSIFSGIARVIVAARKKRNLEIPAVDDATVEYYDPPVKPGVLSKLPLSSQFKFLDKGAVIVEGDLTSEGVPANKWWLCSIQEVEEVKCLIRVVPVWSSGIISIVAMTSQVTFIVFQAMKMDRHMGPHFEIPAASVTVISYITIGIWLPIYDRLLVPSLWRIQ…
Capsella rubella	Carubv10017610m	CrNPF2.4		RGWKVMPFIIGNETFEKLGIIGTLSNLLVYLTAVF		R	E	MERKPLEVESKDNHQQNPSSALYGGSATAVDEDVLHHKQVVFRGWKVMPFIIGNETFEKLGIIGTLSNLLVYLTAVFNMKSITAATIINAFSGTINFGTFVAAFLCDTYFGRYKTLSVAVIACFLGSFVILLTAAVPQLHPAPCLGTAVDTLCNGPSGGQIAFLLMGLGFLVVGAGGIRPCNLAFGADQFNPKSESGKRGIDSFFNWYFFTFTFAQILSLTLVVYIQSNVSWTIGLTIPAVLMFLACLIFFAGDKLYVKIKASGSPLASIAQVIAVAIKKRGVKPVQQPWLNLYNYYPPKYANSKLKYTDQFRFLDKAAIMTPKDKLELDGKPADPWKLCTMQQVEEVKCIVRVLPIWFASSIYYLTITQQMTYPVFQALQSDRRLGSGGFVIPAATYV…
Capsella rubella	Carubv10016943m	CrNPF2.5		RGWRVMPFIIGNETFEKLGIIGTLSNLLVYLTSVF		R	E	MKSRVRRDKKNNDNNNNDLFCCNYTQIETMERKPLEVETTTTTTTTTDDVTSTTVDSFEEEQKKLVYRGWRVMPFIIGNETFEKLGIIGTLSNLLVYLTSVFNLKSYTAATIINAFSGTINFGTFIAAFLCDTYFGRYKTLCVAVIACFLGSFVILLTAAVPSLHPIACGNKSTCEGPSVGQIMFLLMGLGFLVVGAGGIRPCNLAFGADQFNPKSESGKKGINSFFNWYFFTFTFAQIISLTLIVYIQSNVSWTIGLTIPVVLMFLACVIFFAGDRLYVKVKASGSPLAGIAHVIAAAIKKRGLKPVKQPWVDLYNHIPRNYVNTTLKYTDQLRFLDKAAIMTPEDKLNSDGAASDPWKLCTLQQVEEVKCIVRVIPIWLASSVYYLAISMQMTYPVF…
Capsella rubella	Carubv10002773m	CrNPF2.6		RGWKVMPFIIGNETFEKLGIVGSSSNLVIYFTTVF		R	D	MEVEKTDKNITEDHDESKIIYRGWKVMPFIIGNETFEKLGIVGSSSNLVIYFTTVFNMKSITAAKVVNIYSGTSNFGTIVAAFLCDSYFGRYKTLSFAMIACFLGSVAMDLTAAIHQLRPAKCTKDIGSVCSGPSIGQIMFLAGAMVLLVIGAGGIRPCNLPFGADQFDPKTKEGKRGIDSFFNWYFFTFTFAQMVSLTLIVYVQSNVSWSIGLAIPAILMLVGCIIFFAGSKLYVKVKASCSPIHSITRVIVAAVKKRRLKPVGSNELYNYIAKDFKNSKLSHTEQFRFLDKSAIPTQEDKLNKDGSPADPWKLCSMQQVEEVKCVIRVLPVWLSAALFYLAYIQQTTYTIFQSVQSDRRPGSGSFQIPAATYTVFLMLGMTVFIPIYDRVLVPFLRK…
Capsella rubella	Carubv10012216m	CrNPF2.7		GGWRAIKYIIANESFEKLASMSLIGNLSVYLTKKY		R	E	MDIDSSSSHDLKKEKGGWRAIKYIIANESFEKLASMSLIGNLSVYLTKKYNLGGVFLVNVINIWFGSCNVLSLAGAFVSDAYLGRFWTLLLGSIASFIGMGMIALTAALPRLRPEACNDPSNCVNQPTKWQLGVLFSGLGLLAIGAGGIRPCNIAFGADQFDTSTKKGKAQLETFFNWWYFSFTVALVIALTGVVYIQTNISWVIGFVIPTACFALSITTFLIGQHSYICAKPEGSVFADMVKVVAAACKKRKVKPGADITFYVGPSKDGSSSTLVRDKQRLRFLDKASVVTSPNELNEEGKAKNKWRLCTVQQVKNLKCVTAILPVWVTGIACFMLTDQQNIYGILQAMQMDKTFGPHKFHVPAGWMNLVSMITLAIWISLYECVIIPIAKRITGQKK…
Capsella rubella	Carubv10016825m	CrNPF2.8		GGWITFPFMIATLLGLTIAAWGWLLNLIVYLIEEF		R	E	MAGSLTVDAETQMAAVSSTKRRSGGWITFPFMIATLLGLTIAAWGWLLNLIVYLIEEFNVKSIAAAQIANIVSGCICMVPAVAAIASDSFFGTIPVISVSAFFSLMGVALLTLTASLDSLRPKPCETGSSLCQSPSNIQLGVLYTAITLASIGTGGSRFTIATAGANQYEKTKDQGSFFNWFFFTTYLAGAISATAIVYTEDNISWTFGFGLSVAANLFSFLVFISGKRFYKHDKPLGSPFTSLLCVIIAAVRKRKAVVSTSEKDYHNESITMPTRSFRFFNRAALKQEDEVKPDGTIRNPWRLCSVQQVEDFKAVIRIIPLALATIFLSTPIAMQLSLTVLQGLVMDRRLGPNFKIPAGSLQVVTLLSTCLFIILNDRFLYPFYQKLTGKFLTPLQRV…
Capsella rubella	Carubv10028599m	CrNPF2.9		RGWKVMPFIIGNETFEKLGIIGTLSNLLVYLTAVF		R	E	MERKPLEVESKDNHQQNPSSALYGGSATAVDEDVLHHKQVVFRGWKVMPFIIGNETFEKLGIIGTLSNLLVYLTAVFNMKSITAATIINAFSGTINFGTFVAAFLCDTYFGRYKTLSVAVIACFLGSFVILLTAAVPQLHPAPCLGTAVDTLCNGPSGGQIAFLLMGLGFLVVGAGGIRPCNLAFGADQFNPKSESGKRGIDSFFNWYFFTFTFAQILSLTLVVYIQSNVSWTIGLTIPAVLMFLACLIFFAGDKLYVKIKASGSPLASIAQVIAVAIKKRGVKPVQQPWLNLYNYYPPKYANSKLKYTDQFRFLDKAAIMTPKDKLELDGKPADPWKLCTMQQVEEVKCIVRVLPIWFASSIYYLTITQQMTYPVFQALQSDRRLGSGGFVIPAATYV…
Capsella rubella	Carubv10011778m	CrNPF2.10		GGWITFPFMIATLLGLSVTSFGWVMNLIVFLIEEF		R	E	MAGSVSGDTEAQSSSDARSNRGGWITFPFMIATLLGLSVTSFGWVMNLIVFLIEEFNIKSITAAQISNVANGCLSIFPVAAAIIADSFFGNISVISVSAFISLLGISLLTLISSLDHLRPSPCETGSILCQSPSKLQLGVLYAALALVTIGSGGTRFTLASAGANQYEKPKEQGSFFNWYFLTLYAGAITGATAIVYTQDNVSWKLGFGLCAIANLISFIVFVSGKRFYKHDKPMGSPFMSLIRVVVAATAKRKVVISSREEDYHHGIEIEGKTSAAVPSKSFRFLNRAALKTEDDMNQKHGSVKNIWRLCSVQEVEDFKAILRVIPLWLAIIFVSTPMVMQTSLIVLQALVTDRGLGPHFEVPAGSLQVIIIFTACIVIMLNNWLVYPMYQKLTHKSL…
Capsella rubella	Carubv10019982m	CrNPF2.11		GGWITFPFLIATLLGLSIASFGWIMNLVVFLIKEF		R	Q	MARSVSGDTEAKSSSDPRSKRGGWITFPFLIATLLGLSIASFGWIMNLVVFLIKEFNIKSIAAAQISNIVHGCVNMFPVVAAMLADSFFGNIPVIAASAFISLLGIFLMTLITSLENLRPRPCETDLVLCQSPSNLQLGILYTALALVISGSAGTRFTLASAGANQYEKPKDQGRFFNWYFLTLYAGSITGATAIVYTQENASWKLGFGLCAVANLISFIIFVSGKGFYKHDKPMGSPFTNLLRVVVAAIAKRKALVSNREEDYHRGFEREAKMSHAMPSKSFRFFNRAALKTEDDLVNNKWKLCSVQEVEDFKAVFRVLPLLLAIICVSTPMVIQTNLIILQALVMDRRLGTHFKIPVGSLQVIVLITGCMVIIMNNCLVYPMYQKLTHKPLTPLQKV…
Capsella rubella	Carubv10022251m	CrNPF2.12		LGWKAMPYIIGNETLERLATFGLMANFMVYMVREY		R	E	MDNEGGAISSDSTMRQRKPLGWKAMPYIIGNETLERLATFGLMANFMVYMVREYHMDQVQAATLINTWSALTNFAPIIGAFISDSYAGKFNTIVFGSIAELLGMSVLTFTSLIPNLRPPPCSTADQITGTCIRYSSSQLYVLLSGLFLLSVGTGGIRSSSVPFSLDQFDDSTEEGREGRRSFFSWYYTTHTIVQLISMTLVLYVQNNISWAIGFAIPTVLNLFALVLLFVGTRFYVFVKPEGSVFSGIVKVLVAAYKKRNERSPSQIEYYRPLLETDVQSNKLVLTDQFRFLNKAGIVMNNEEANEEWRICTVRQIEAIKSVFSIIPIFASSIIGFLAMNQQQTFTVSQALKMDLQFLGTSYQIPPASITVISLLTIGIWLPFYETVLVRHIQSITNQE…
Capsella rubella	Carubv10020013m	CrNPF3.1		GGLITMPFIFANEICEKLAVVGFHANMISYLTTQL		R	E	MEEEQSKNKISGEEKQLHGTPTRPKGGLITMPFIFANEICEKLAVVGFHANMISYLTTQLHLPLTKAANTLTNFAGTSSLTPLIGAFVADSFAGRFWTITFASIIYQLGMTLLTVSAIVPTLRPPPCHGEEVCVVADTAQLSILYIALLLGALGSGGIRPCVVAFGADQFDESDPNQTTKTWNYFNWYYFCMGAAVLLAVTVLVWIQDNVGWGLGLGIPTVAMFLSVIAFVCGFQLYRHLDPAGSPFTRLIQVGVAAFRKRKLKMISDPSLLYSNDEIDGPISLGGKLTHTKHMSFLDKAAIVTDQDNMKPGQVPNHWRLSTVHRIEELKSVIRMGPIGASGILLITAYAQQGTFSLQQAKTMNRHLSKSFQIPAGSMSVFTTVAMLSTIVFYDRVFVK…
Capsella rubella	Carubv10015211m	CrNPF4.1		GGIIAAFIACVVETMENMVFLAYSTNFMMYFTKSM		K	D	MEIEMEEKFEDWRGKEAVSGKHGGIIAAFIACVVETMENMVFLAYSTNFMMYFTKSMHYSSAKAATMVTNFIGTSFLLTIFGGFVADSFLTRYATFILFCSIELMGLILLTLQAHNHKLQPHGGKTPSTLQSTVLYTGLYAVAIGAGGVKGSLPAHGGDQLDSRNQKLISGFFNWYFFSICLGGFLAVTLMVWIEENKGWSSSFNVTTAVLASAIFIFAVGCPIYRFKRPTGSPLTRIMNVFVSAARNRNRFVTDAEVTQNHNSTDKNIHYNKFKFLNKSKLNNKISATQVEETRTFLALLPIFGSTIVMNCCLAQLSTFSVQQGLMMNRKLWRSFEIPVASLNAIPIMCMLSSLAFYELFGKKILSRNEERSSSFNLKRIGLGLALSSISMAVASIVE…
Capsella rubella	Carubv10020041m	CrNPF4.3		GGMRAALFVLGLQAFEIMGIAAVGNNLITYVINEM		K	E	MAEINKQSNKWEQEEVSDEMNNWELAEEESVDWRGRPSNPTKHGGMRAALFVLGLQAFEIMGIAAVGNNLITYVINEMHFPLSKAANIVTNFVGTIFIFALLGGYLSDAFLGSFWTILIFGFVELSGFILLSVQAHMPQLKPPKCNPLIDQTCEEAKKAMIFFMALYLVALGSGCVKPNMIAHGADQFSQSHPKQSKRLSSYFNAAYFAFSMGELIALTLLVWVQTHSGMDIGFGVSAAAMTLGLISLVSGTMYFRNKRPRRSIFTPIVQVVVAAILKRKLVSPSDPRMFHVANDVVPSSTLPHTPRFSFLDKACIKTQDTNTKESPWRLCTVTQVEQVKTLISLVPIFASTIVFNTILAQLQTFSVQQGSSMNTRLSNSFHIPPASLQAIPYIMLIFL…
Capsella rubella	Carubv10008635m	CrNPF4.4		GGMRAALFVLGLQAFEMMAIAAVGNNLITYVFNEM		K	E	MDVHDQSEEAKRARLHESDESSDDLCVDSRGRPCRLSKHGGMRAALFVLGLQAFEMMAIAAVGNNLITYVFNEMHFPLSKSANLVTNFIGTVFLLSLLGGFLSDSYLGSFRTMLVFGIIEIFGFILLAVQAHLPELRPPQCNMKGTTHCLEANGYKAVTLYAALCLVALGSGCLKPNIISHGADQFQRKDLRKLSSFFNAAYFAFSMGQLIALTLLVWVQTHSGMDVGFGVSAAVMAAGLISLVAGTNFYRNTPSRGSIFTPIAQVFVAAITKRKQICPSNPNMLHQPSMDLVRVKPLLHTNKFRFLDKACVKTQGKVIESPWRLCTIEQVHQVKILLSVIPIFACTIIFNTILAQLQTFSVQQGSSMNTHITKTFQIPPASLQAIPYIILIFFVPLYE…
Capsella rubella	Carubv10020037m	CrNPF4.5		GGMLAASFVLVVEILENLAYLANASNLVLYLREYM		K	D	MEVEEEVSRWEGYSDWRNRTAVKGRHGGMLAASFVLVVEILENLAYLANASNLVLYLREYMHMSPSKSANDVTNFMGTAFLLALLGGFLSDAFFSTFQIFLISASIEFLGLIVLTIQARTPSLMPPSCDGAMCAEVSGSKEAMLFVGLYLVALGVGGIKGSLPSHGAEQFDESTPKGRKQRSTFFNYFVFCLACGALVAVTFVVWLEDNKGWEWGFGVSTIAIFVSILIFLSGSKYYRNKIPCGSPLTTISKVLIAASVKCFASGSASNAVVNMAVSPSNHCVPKGKKEEAESQGEVEKPRQEEVMPPQAPQLTNSLRCLNGAADEKPVHRLLACTVQQVEDVKIVLKMLPIFACTIMLNCCLAQLSTFSVQQAASMNTKIGNLKIPPASLPVFPVVFI…
Capsella rubella	Carubv10026119m	CrNPF4.6		GGMSAASFVLAVEVLENLAFLANASNLVLYLSTKM		K	D	MIMSSQAFELMDEANRLSVWNGYRDWRNRPALRGRHGGMSAASFVLAVEVLENLAFLANASNLVLYLSTKMRFSPSGAANAVTAFMGTAFFLALLGGFLADAFFTTFHIYLVSAAIEFLGLMVLTVQAHEHSTEPWSRVLLFVGLYLVALGVGGIKGSLPPHGAEQFDEETPSGRRQRSFFFNYFIFSLSCGALIAVTVVVWLEDNKGWSYGFGVSTAAILISVPVFLAGSRFYRLKVPSGSPITTLFKVLTAAFYTKCKRRRNSSNVVTCHIRNSCDDNETKRNSDGDDGILGSFLGEAVRARESLPGPLYCTEEQVKDVTIVIKILPIFMSTIMLNCCLAQLSTFSVQQASTMNTKLGSFTVPPAALPVFPVVFTMILAPTYNHFLLPLARKATKTE…
Capsella rubella	Carubv10022889m	CrNPF5.1		GRWRACSFLLGYEAFERMAFYGIASNLVNYLTTRL		K	D	MEAAKVYTQDGTVDLQGRPVLASRTGRWRACSFLLGYEAFERMAFYGIASNLVNYLTTRLHEDTISSVRNVNNWSGAVWITPIAGAYIADSYIGRFWTFTASSLIYVLGMILLTMAVTVKSLRPTCENGVCNKASSLQISFFYISLYTIAIGAGGTKPNISTFGADQFDSCSIEEKKQKVSFFNWWMFSSFLGALFATLGLVYIQENLGWGLGYGIPTVGLLVSLIVFYIGTPFYRHKVIKSDNLAKDLVQVPIAAFKNRKLPCPDDISELYELDSHYYKSTGKHQVHHTPTFRFLDKAAIKTSSRNLPCTVTKVEVAKRLLGLIFIWLVTLIPSTLWAQVNTLFVKQGTTLDRNIGSNFQIPAASLGSFVTLSMLLSVPMYDQYFVPFMRKKTGNPRG…
Capsella rubella	Carubv10026112m	CrNPF5.2		GRWKACSFVVVYEVFERMAYYGISSNLVIYMTTRL		K	D	MTVEEVGDDYTKDGTVDLQGNPVRRSIRGRWKACSFVVVYEVFERMAYYGISSNLVIYMTTRLHQGTVKSSNNVTNWVGTSWLTPILGAYVADAHLGRYITFVISCAIYFSGMMVLTLSVSIPGLKPPECSAANVEDCKKASVLQLAVFFGALYTLAIGTGGTKPNISTIGADQFDVFDPKEKIQKLSFFNWWMFSIFFGTLFANTVLVYVQDNVGWTLGYGLPTLGLAISISIFLMGTPFYRHKLPTGSPFTKMARVIVASFRKANAPMAHDSTSFHELPSLEYERKGAFPIQPTPSLRFLDRASLKTGTNHKWNLCTTTEVEETKQMLRMLPVLFITFVPSMMLAQINTLFVKQGTTLDRKVTGSFSIPPASLSAFVTLSMLISIVIYDQVFVKLTR…
Capsella rubella	Carubv10027571m	CrNPF5.3		GRWKACSFLVVYEVFERMAYYGISSNLVIYMTTIL		K	D	MAVEEVGGGDDYTKDGTVDLRGNPVRRSQSGRWKACSFLVVYEVFERMAYYGISSNLVIYMTTILHQGTVKSSNNVTNWIGTSWLTPILGAYVADAHLGRYITFVISSAIYLSGMGLLTLSVSLPQLKPPKCSTANVEDCPQASVLQLAVFFGALYTLAIGTGGTKPNISTIGADQFDEFDPKERVHKHSFFNWWMFSIFFGTFFATTVLVYVQDNVGWALGYGLSTLGLGFSIFIFLLGTRLYRHKLPMGSPFTKMARVIVASLRKARTPMSYDWHCHHELPPSEYASKGAFPIHSTPSLRFLNRASLKTGSANKWSLCTITEVEETKQMLKMLPVLFVTFVPSMMLAQIMTLFIKQGTTLDRRLTNNFSIPPASLLGFTTFSMLVSIVIYDRFFVKL…
Capsella rubella	Carubv10018737m	CrNPF5.4		GGWNAAIFIIVVEMTERFAFYGLASNLITFLTNEL		K	D	MSDSTAIILKQTKGGWNAAIFIIVVEMTERFAFYGLASNLITFLTNELGQSTATAAKQINTWIGVSCMFPILGGFLADSILGRFKTVLLSSFIYLLGIVMLPLSVTVVARRMREKVFFMALYVMAVGEGGHKPCVMTFAADQFGEANAEEKAAKTSFFNYWYLAIVLSSSIAVLALIFIQERVSWSIGFSIIAGSVGIGITIFLIGIPKYRKQVPVGSPLTRIAQVIVAALKKWRLSSTRHPYGLCHDEEDHKSESTNATKIVYLLARTSQFRFLDKATIIDEIDHATSNKVRDPWRLCPVNQVEEVKLVLRLIPIWISLIMFCATLTQLNTFFLKQGSMMNRTIGDHFTIPPAAFQSIVGVTILILIPLYDRVFVPMLRKITNHHSGITSLQRIGVGL…
Capsella rubella	Carubv10022888m	CrNPF5.6		GAWRAALFIIAIEFSERLSYFGLATNLVVYLTTIL		K	D	MEHKKIGAERQDSYDDQQKWVFDSSLDSRGRIPLRARTGAWRAALFIIAIEFSERLSYFGLATNLVVYLTTILHQDLKTAIRNVNYWSGVTTLMPLLGGFVADAYLGRYATILVATTIYLMGLVLLTMSWFIPGLKPCHKEMCVEPREAHEIAFFTAIYLISIGTGGHKPSLESFGADQFDDDHVEERKMKMSFFNWWNVSLCAGILTAVTSVVYIEDRVGWGVAGIILTAIMAISLLIFLCGKPFYRHRTPSGSPLTPMLQVFVAAIAKRNLPYPSDPSLLHEVSKTEFITGRLLCHTEHLKFLDKAAIIEDNNPLALEKQSPWRLVTLTKVEETKLIINVIPIWLSTLAFGICATQTSTFFIKQAVTMDRHIAGFTLPPASMFSLTALTLIISITIY…
Capsella rubella	Carubv10016878m	CrNPF5.7		GAWRAALFIIAIEFSERLSYFGIATNLVVYLTTIL		K	D	MEHNKVDIELQDSYDDQQKWVLDSSTDSRGEIPLRARTGAWRAALFIIAIEFSERLSYFGIATNLVVYLTTILHQDLKMAVKNANYWSGVTTLMPLLGGFVADAYLGRYATVLLATTIYLMGLILLTLSWFIPGLKACHEDMCVEPRKAHEIAFFIAIYLISIGTGGHKPSLESFGADQFEDGHSQERKMKMSYFNWWTAGLCSGILTAVTAIVYIEDRVGWGVAGIVLTIVMATSFLIFLLGKPFYRYQAPSGSPLTPILQVFVAAISKRHLPCPSDSSLLHELTKEEYTKGRLLTSTKKLKFLDKAAVIEEQGNENTTAEKQSPWRLATVTKVEEVKLLINMIPIWFFTLAFGICATQSTTLFIKQAIIMDRHIIGTKFIVPPASMFSLVALSIILT…
Capsella rubella	Carubv10016878m	CrNPF5.8		GAWRAALFIIGIEFSERLSYFGISTNLVVYLTTIL		K	D	MEHNKVDTELQDSYDDQQKWVLDSSTDNRGKIPLRSRTGAWRAALFIIGIEFSERLSYFGISTNLVVYLTTILHQDLKMAVKNANYWSGVTTLMPLLGGFVADAYLGRYATVLLATTVYLMGLILLTLSWFIPGLKACHEDMCVEPRKAHEIAFFIAIYLISIGTGGHKPSLESFGADQFEDGHSEERKMKMSYFNWWNAGLCAGILTAVTVIVYIEDRIGWGVAGIVLTIVMATSFFIFLIGKPFYRYRAPSGSPLTPMLQVFAAAIAKRHLPCPSDSSLLHELTKEEYTKGRLLSNTKNLKFLDKAAVIEDRNENNTAQKQSPWRLATVTKVEEVKLLINMIPIWFFTLAFGVCATQSGTLFIKQAIVMDRKIIGTTFIVPPASLFSLVALSIIITV…
Capsella rubella	Carubv10000620m	CrNPF5.9		GLSKSCVLLIVIAGIERYAFKGVASNLVTYLTDVV		N	D	MAGGEKRKGLSKSCVLLIVIAGIERYAFKGVASNLVTYLTDVVKMSNSRAATTVNTWSGFTFMLPLFSAPFADSCWDRFFTILASSCVYFLGLVGLTFTAYARSRSTSKTISLYFLYTSLSLVALGLGVLNPSLQAFGADQLDHDLDHDQDHEPSPSEDKEVKSNRKTQFFQWWYFGVCAGSLLGVTVMAYIQDTFGWVLGFAIPTASMLLLIFLFLCGCGVYVYADPSQDLKAKPFQRILDTVREKVWGKNKITLVNNHDLNAMELELQDQKPLCNCSNTEAHTTTKSSHDEKSCKPGFSGLGIAKLLLRLLPIWTMLLMFAVIFQQPATFFTKQGMTMKRNIGPNFKIPPATLQSTITLSIILLMPFYDKILIPIAKKLTKNEKGISVMERMGIGMF…
Capsella rubella	Carubv10015930m	CrNPF5.10		GLSKSCALLIVIAGMERYAFKGVASNLVTYLTDVV		N	D	MDIEQKTRGLSKSCALLIVIAGMERYAFKGVASNLVTYLTDVVKMSNSRAAKTVNTWAGFTSMLPLFSASLADAYWDRFFTILASSSVYFVGLVGLTWTAFAGSRSATKTISTCFLYSSLCLVSIGLGVLNPSLQAFGADQLDHDLDKDSELSFGDQKDAKATRKTHFFQWWYFGVCTGSLMGVTFMAYIQDTFGWVLGFAIPGIAMFLLILLFLSGCGIYVYSSGAGLKMKTTTTPFEKILKFIQGRVVKKRSIYTLADDKDLDAMELELQERPLCKCDDSTETDDIKAASKTTKGLENDERVFSRLDNVKLVIRLLPIWTMLLMFAVIFQQPATFFTKQGMTMKRNIGSNFRIPPATLQSTITLSIILLMPLYDKILIPITKRIKKNGKGISVMERM…
Capsella rubella	Carubv10008731m	CrNPF5.11		GGWRSAGFIIGVEVAERFAYYGISSNLITYLTGPL		K	D	MPISGADDEAGTPFLNVTVNGSVDYRSKPAVRSASGGWRSAGFIIGVEVAERFAYYGISSNLITYLTGPLGQSTAAAAANVNAWSGTASLLPLLGAFVADSFLGRFRTILAASALYILGLGLLTLSAMIPSDCNVSNLLASCSRRFQVITFFSALYLVALAQGGHKPCVQAFGADQFDEKDPEECKEKASFFNWWYFGMCFGTLVTLWVLNYVQDNLSWALGFGIPCIAMVVALIILLLGTSTYRFSIRREDQSPFARIWNVYVAAVKNWGVSASAVADAEERIGLVSDKSSQQFSFLNKALVANNGSCSIDELEEAKSVLRLAPIWFTCLVYAVVFAQSPTFFTKQGATMERSITPSYKISPATLQSFISLSIVIFIPIYDRVLIPVARSITHKPGGI…
Capsella rubella	Carubv10025090m	CrNPF5.12		GGWRSAYFIMGAEVFERFAYFGISSNLITYFTGPL		K	D	MSISSAGDETGPRVSNGIVDCSVDFRGKPSVRSSSGGWRSAYFIMGAEVFERFAYFGISSNLITYFTGPLEESTAAAANLWLGTAAFLPLFWGFIADTFLGRFRTILLTSSIYILNVKVTVFFCALYLVAIESELGFRIRDSMVSHDVHSSLGFSTGGEGRKRDNPLARIGCIFVAAAKNRQDHNTPSETLCLLPIESSKKFRFLDRAMITCNSADVEDTKNILSLVQIWLCCLGFGIVYAQSSTFFTKQGSTMDRSISPNILVPAATLQCFISLAILIFIPIYDRIFVPIARSITHKPAGITMLQRISIGLFLSIVSMVIAALVEMKRLKTARDHGLVDSPQSIVPMSICWLIPQYVVYGVSDVFTVVGLQEFFYGQVPVELRSLGLSMYLSVLGLGN…
Capsella rubella	Carubv10020083m	CrNPF5.13		GGWRSSGFTIGAEMAEKFAYFGVASNLMTYFTGPL		K	D	MSMSKDDKEAGIIVSDGIVECSVDYQGNPSVRSTSGGWRSSGFTIGAEMAEKFAYFGVASNLMTYFTGPLQESTAVAASNVNLWLGTAAFLPLVWGSIADSFLGRFRTILLTSSFYIMGLGLLTFAATIPDLCADQETHDSCVSQVKVVVFFCALYLIALGEGGFKVCLRAFGADQFDEQDPVESKAKSTYFNWLYFAISTGILTTRLVINYVQENLSWALGYGIPCLSMMLALFLFLLGIKTYRFSSGGEGRHGKKHNNPFVRIGRVLIAAAKNRRQTSSDETCLLLPDESSNKYRFLNRAAISCDSYEVEEAKAVLSLIPIWMCSLVFGIVYGQSPTFFTKQGSTMDRSITPTLLVPAATLQCFISLAILIFIPIYDRLFVPIAQSFTHKPAGITTL…
Capsella rubella	Carubv10020071m	CrNPF5.15		GRWRAAWFIIGVEVAERFAYYGIGSNLISYLTGPL		K	D	MTTTSGVISSHLTEEEYVTDAVDHRGIAARRSSTGRWRAAWFIIGVEVAERFAYYGIGSNLISYLTGPLGQSTAAAAANVNAWSGIATVLPLLGAFVADAFLGRYRTIIIASLIYVLGLAFLTLSAFLVPMTSKDSTQVTSPPSFLLNALFFFSLYLVAIGQSGHKPCVQAFGADQFDEKDSQEIFDRSSFFNWWYLSMSAGICLAILVVVYIQEEFSWAVGFGIPCVFMVISLVLFVLGRKSYRYSKRIHEEEEINPFTRIARVFFVAFKNQRLSSSELGRDALEANLSPEKLSFLNKALLVPNDSAEGEKSCKSSDVEDATALIRLIPVWLTTLAYAIPYAQYLTFFTKQGVTMERTILPGVKIPPASLQVFIGISIVLFVPIYDRVFVPIARSITK…
Capsella rubella	Carubv10011811m	CrNPF5.16		GGWRSAWFIIGVEVAERFAYFGIACNLITYLTGPL		K	D	MKIPEEEVALLIDHVSDSVDHRGRPAVKSSTGGWRSAWFIIGVEVAERFAYFGIACNLITYLTGPLGQSTATAAVNVNTWSGTASMLPILGAFVADAYLGRYRTILVASLIYILGLGLLTLSASLIIMGISEQRNGASAKPSFWVNILFFCSLYLVAIGQGGHKPCVQAFGADQFDAEDPKEVIARGSFFNWWFLSLSAGISLSIIVVAYVQENVNWAYGFGIPCLFMVMALAIFLLGKKIYRYPKGHREEVNTNNTFARIGRVFVGAFKNRKQSLEHSGLCQGRFEDGPSETRKGRLDFLSKAMISREEGAEPCSGRDVEDAKALVRLVPIWITSVISTIPYAQHITFFTKQGVTVDRRILPGLEIPAASLLSFIGVSILISVPIYEHVFLPVARMIT…
Capsella rubella	Carubv10011935m	CrNPF5.17		GGWRSAWYIIGVEVGERFAYFGIGSNLITYLTGPL		K	D	MGIREEEAALIEDSVSDSVDHRGLPAGKSSTGGWRSAWYIIGVEVGERFAYFGIGSNLITYLTGPLGQSTAIAAVNVNTWSGTASMLPVLGAFIADAYLGRYRTIVVASLIYILGLGLLTLSAVLIMMGLSEQLNDVSAKPSFWVNILFFCSLYLVAIGQGGHKPCVQAFGADQFDVRDRKERISRGSFFNWWFLSLSAGITLSIIVVVYVQDNINWALGFGIPCLFMVMALALFLIGRKTYRYPRGDREEKKNTFARIGRVFVVAFKNRRLKSAHSGLLEDGSSEQCNGRLEFLAKASLSEGGVEPCDARDVEDAMALVRLIPIWITSVVSTIPYAQYATFFTKQGVTVDRKILPGLEIPPASFQALIGLSIFISVPTYERVFLPLARLITKKPFGIT…
Capsella rubella	Carubv10000899m	CrNPF6.1		GGWLGAGLILGSELSERICVMGISMNLVTYLVGDL		K	E	MVHVSSHGGAKDGSDEAVDYRGNPPDKSKTGGWLGAGLILGSELSERICVMGISMNLVTYLVGDLHISSAKSATIVTNFMGTLNLLGLLGGFLADAKLGRYRMVAISASVTALGVMLLTVATTISSMRPPPCDDFRRLHHQCVEASGHQLILLYVALYTIALGGGGIKSNVSGFGSDQFDTSDPKEEKQMIFFFNRFYFSISIGSLFAVIVLVYVQDNVGRGWGYGISAATMVVAAIVLLCGTRWYRFKKPKGSPFTTIWRVGFLAWKKRKESYPAHPSLLNGFDKTTVPHTERLKCLDKAAILKNEGSPSSKDFEEKDPWIVSTVTQVEEVKLVMKLVPIWATNILFWTIYSQMTTFTVEQATFMDRKLGSFTVPAGSYSAFLILTILLFTSLNERVF…
Capsella rubella	Carubv10022906m	CrNPF6.2		GGWASAAMILCIEAVERLTTLGIGVNLVTYLTGTM		K	E	MSLPETKSDDVLLDAWDFQGRPADRSKTGGWASAAMILCIEAVERLTTLGIGVNLVTYLTGTMHLGNATAANTVTNFLGTSFMLCLLGGFIADTFLGRYLTIAIFAAVQATGVSILTLSTIIPGLRPPRCNPTTSSHCEQATGIQLTVLYLALYLTALGTGGVKASVSGFGSDQFDETEPKERSQMTYFFNRFFFCINVGSLLAVTVLVYIQDDVGRKWGYGICAFAIVLALSIFLAGTNRYRFKKLVGSPMTQFAAVIVAAWRNRKLELPADPSYLYDVDDIIAAEGAMKGKQKLPHTKQYRSLDKAAIRDQEAGVTSNVFNKWTLSTLTDVEEVKQIVRMLPIWLTCILFWTVHAQLTTLSVAQSETMDRHIGSFEIPPASMAVFYVGGLLLTTAVY…
Capsella rubella	Carubv10008661m	CrNPF6.3		GGWITATLILGIEVVERLSTMGIAVNLVTYLMETM		K	E	MVADAVDYSGQPADKSKTGGWITATLILGIEVVERLSTMGIAVNLVTYLMETMHLPSSTSANIVTDFMGTSFLLCLLGGFLADSFLGRFKTIAIFSTIQALGTGALSIATKLPELRPPTCHHGEACVPATSFQMTILYISLYLIALGTGGLKSSISGFGSDQFDDKDPKEKAQMAFFFNRFFFFISMGTLMAVTVLVYMQDEVGRSWAYGICTVSMAIAIGIFLFGTKSYRYKKSQGSPVVQIFQVIAAAFRKRKMELPQSIVYLYEDSPEGVRIEHTDQFHLLDKAAIVQEGDFEQTLDGVAIPNPWKLSSVTKVEEVKMMVRLLPIWATTIIFWTTYAQMITFSVEQASTMRRNIGNFKIPAGSLTVFFVAAILITLAVYDRAIMPFWKKWKGKPGF…
Capsella rubella	Carubv10013300m	CrNPF6.4		GGWLGAGLILGSELSERICVMGISMNLVTYLVGDL		K	E	MVHVSSHGGAKDGSDEAVDYRGNPPDKSKTGGWLGAGLILGSELSERICVMGISMNLVTYLVGDLHISSAKSATIVTNFMGTLNLLGLLGGFLADAKLGRYRMVAISASVTALGVMLLTVATTISSMRPPPCDDFRRLHHQCVEASGHQLILLYVALYTIALGGGGIKSNVSGFGSDQFDTSDPKEEKQMIFFFNRFYFSISIGSLFAVIVLVYVQDNVGRGWGYGISAATMVVAAIVLLCGTRWYRFKKPKGSPFTTIWRVGFLAWKKRKESYPAHPSLLNGFDKTTVPHTERLKCLDKAAILKNEGSPSSKDFEEKDPWIVSTVTQVEEVKLVMKLVPIWATNILFWTIYSQMTTFTVEQATFMDRKLGSFTVPAGSYSAFLILTILLFTSLNERVF…
Capsella rubella	Carubv10003886m	CrNPF7.1		GGWTNAIILLANQGLATLAFFGVGVNLVLFLTRVM		Q	E	MASMDPRSNGCVAPLNERESSTNLEVGEVVEVQDDQSVVSLRSNDSDLQKKMMKKEEKKKGGWTNAIILLANQGLATLAFFGVGVNLVLFLTRVMGQGNAEAANNVSKWTGTVYMFSLVGAFLSDSYWGRYLTCTIFQVIFVIGVGLLSFVSWFFLIKPRGCGDGDLICNPASPLGVGIFYLSVYLVAFGYGGHQPTLATFGADQLDDDANSKAAFFSYFYFALNVGALFSNTILVYFEDKGLWTEGFLVSLGSAIVALAAFLAPTKQYRYVKPCGNPLPRVAQVFVATARKWSVVRPRNHQELYEVEGPESAIKGSRKIFHSTKFVFLDRAAVITENDRNGTRSNAWRLCSVTQVEEAKCVMKLLPIWLCTIIYSVIFTQMASLFVEQGDVMDAYVGK…
Capsella rubella	Carubv10004438m	CrNPF7.2		GKWLTAILILVNQGLATLAFFGVGVNLVLFLTRVM		Q	E	MDQKVRQFEVCTQDGSVDRHGNPAIRANTGKWLTAILILVNQGLATLAFFGVGVNLVLFLTRVMGQDNAEAANNVSKWTGTVYIFSLLGAFLSDSYWGRYKTCAIFQASFVAGLVMLSLSTGALLLEPSGCGVEDSPCKPHSTVKTVIFYLSVYLIALGYGGYQPNIATFGADQFDAEDSVEGYAKVAFFSYFYLALNLGSLLSNTVLGYFEDQGEWPLGFWASAGSAFAGLVLFLTGTPKYRHFTPRESPWSRFCQVLVAATRKAKIGVNYEDLNLYDSETQRTGDKKILHTKGFRFLDRAAIVTPDDEAEKVESGSKYDPWRLCSVTQVEEVKCVLRLLPIWLCTILYSVVFTQMASLFVVQGAAMKTNIKNFRIPASSMSSFDILSVAFFIFAYRR…
Capsella rubella	Carubv10008608m	CrNPF7.3		GQWVAGIILLLNQGLATLAFFGVGVNLVLFLTRVL		Q	E	MSCLEIYNKDTMKKKEGDEETRDGTVDYYGRPSIRSNSGQWVAGIILLLNQGLATLAFFGVGVNLVLFLTRVLQQNNADAANNVSKWTGTVYIFSLVGAFLSDSYWGRYKTCAIFQVIFVIGLSSLSLSSYMFLIRPIGCGDEVTPCGTHSMMEITMFYFSIYLIALGYGGYQPNIATLGADQFDEEHPKEGYSKIAFFSYFYLALNLGSLFSNTILGYFEDEGMWALGFWASTGSAVIALILFLVGTPRYRYFQPTGNPLSRFCQVLVAATKKSSVEAPLRGREEMYDGDSQGKNASENTGRRIMHTDEFKFLDKAAYITARDLDDKKQDAVNPWRLCPVTQVEEVKCILRLMPIWLCTIIYSVVFTQMASLFVEQGAAMNTSISNFKIPPASMSSFD…
Capsella rubella	Carubv10018717m	CrNPF8.1		GNWKACRFILGNECCERLAYYGMGTNLVNYLESRL		K	E	MEEKDVYTEDGTVDIHKNPANKEKTGNWKACRFILGNECCERLAYYGMGTNLVNYLESRLNQGNATAANNVTNWSGTCYITPLIGAFLADAYLGRYWTIATFVFIYVSGMTLLTLSASVPGLKPGNCDGNTCHPNSGQTAVFFVALYMIALGTGGIKPCVSSFGADQFDENDEAEKVKKSSFFNWFYFSINVGALIAATVLVWIQMNVGWGWGFGVPTVAMVIAVCFFFLGSRFYRLQRPGGSPLTRIFQVIVAAFRKIRVKVPEDKSLLFETADDESNIKGSRKLVHTDNLKFFDKAAVESQSDSIKDGEVNPWRLCSVTQVEELKSIITLLPVWASGIVFATVYSQMNTMFVLQGNTLDQHMGKNFEIPSASLSLFDTVSVLFWTPVYDQFIVPFAR…
Capsella rubella	Carubv10000567m	CrNPF8.2		GTWKACRFILGTECCERLAYYGMSTNLVNYLEKQM		K	E	MKPEKTTMGEEDMDIYTQDGTLDIYKKPANKKKTGTWKACRFILGTECCERLAYYGMSTNLVNYLEKQMNMENVTATTSVSNWSGTCYATPLIGAFIADAYLGRYWTISTFVVIYIAGMTLLTMSASVPGLTPTCNGDKCHATSAQTALTFIALYLIALGTGGIKPCVSSFGADQFDDTDEEEKESKSSFFNWFYFVINVGAMIASSVLVWIQMNVGWGWGLGIPTVAMAIAVVFFFAGSKFYRLQKPGGSPLTRMLQVIVASCRKSKVRVPEDESLLYENQDAESSIRGSRKLEHTKILTFFDKAAVETESDNKAAATSSWKLCTVTQVEELKALIRLLPIWATGIVFAAVYSQMGTVFVLQGNTMDQHMGPNFKIPSASLSLFDTLSVLFWTPVYDQ…
Capsella rubella	Carubv10018740m	CrNPF8.3		GNWKACPFILGNECCERLAYYGIAGNLITYLTTKL		K	E	MGSIEEEQRPFIEEGLILQEAKLYAEDGSVDFNGNPPLKEKTGNWKACPFILGNECCERLAYYGIAGNLITYLTTKLHQGNVAAATNVTTWQGTCYLTPLIGAVLADAYWGRYWTIACFSGIYFIGMSALTLSASVPALKPAECIGDFCPSATPAQYAMFFSGLYLIALGTGGIKPCVSSFGADQFDDTDSRERVRKASFFNWFYFSINIGALVSSSLLVWIQENRGWGLGFGIPTVFMGLAIASFFFGTPLYRFQKPGGSPITRISQVVVASFRKSSVKVPEDPTLLYETQDKNSAIAGSRKIEHTDDCKYLDKAAVISEDESKSGDFSNTWRLCTVTQVEELKILIRMFPIWASGIIFSAVYAQMSTMFVQQGRAMNCKIGSFQLPPAALGTFDTAS…
Capsella rubella	Carubv10018909m	CrNPF8.4		GNWKACPFIFANECCERLAYYGIAKNLITYFTNEL		K	G	MGSIDEEVSLLEVEESLVQEELKLYAEDGSIDIRGNPPLKQKTGNWKACPFIFANECCERLAYYGIAKNLITYFTNELHETNVAAARHVMTWQGTCYITPLAGALIADSYWGRYWTIVCFSAIYFIGLVVLTLSASVPGLKPEECIGSLCPPATTVQSTFLFSGLYLIALGTGGIKPCVSSFGADQFDKTDPNERVRKASFFNWFYFTTNIGSFVSSTFLFWVQENCGWELGFLIPTVFMGLATISFFFGTPLYRFQKPRGSPITRVCQVLVAAYRKPNLKVSEENNTLLFETCDMMNSSNDGNCKIEHTDEEAIAEPFIDPWKLCTVTQVEEVKILLRLFPIWASGIIFSVLHSQIYTLFVQQGRSMKRNIGSFEIPPATLGMFDTASVLVFVPIYDR…
Capsella rubella	Carubv10021609m	CrNPF8.5		GNWKACPFILGNECCERLAYYGIAKNLITYYTSEL		K	E	MNSSGEDERRLHDIEESLIQKEVNSVLTGLSKTAEDGSVDIYGNPPSKKKTGNWKACPFILGNECCERLAYYGIAKNLITYYTSELHESNVTAARHVMIWQGTCYMTPLVGAVIADSYWGRYWTIASFSAIYFIGMVSLTLSASVPGLKPGCVGVGVAGLCPPATFVQYAVFFAGLYLIALGTGGIKPCVSSFGADQFDDTDPRERVRKASFFNWFYFSINIGSFVSSTLLVWVQENSGWGLGFLIPTVFMGASIASFFVGTPLYRFQNPGGSPITRVCQVLVAAYRKLSLNLPEDISFLYETREKNSIIAGSRKIQHTDAAIISDDESNSGVLSNPWKLCTVTQVEEVKILIRMFPIWASGIVYSVLYSQISTLFVQQGRSMDRMIRSFEIPPASFGV…
Carica papaya	evm.model.supercontig_23.71	CpNPF1.1		GGLRTMPFIIVNETFEKVASLGLQANMILYLKNEY		R	E	METDPTKTDDQQSSSKKKGGLRTMPFIIVNETFEKVASLGLQANMILYLKNEYHLSNAAGANVLFVWSAISNLTPILGAFLSDSYLGRFPVIALASLLTFMGMSTLFLTAVIPEARPPYCDRTAGNLQSAVPAQLALLSLSFGLIAFGAGGVRPCSMAFGADQLDKPANPNNARIFQSFFNWYFASLGASVMISVTVIVYIQDKAGWAVGFGVPVVLMFLSVAMFLLGSSLYVKVKPNRSLFTGFVQVISAAWKNRHLALPPTISDGICYYRGDSINLLVPSDKLRFLNKACIIKNPEKDLDADGFAINQWSLCSMKQVEELKALIKVLPIWSTGIMIAATISQHSFAVLQATTMDRHLVAGFKIPAGSFSLFATITLTIWLAIYDRILAPFISKFTKR…
Carica papaya	evm.model.supercontig_23.67	CpNPF1.2		GGLRTMPFIIVNETFEKVASFGLHANMILYLKNEY		R	E	METVPTKTDDQQSSSKKKGGLRTMPFIIVNETFEKVASFGLHANMILYLKNEYHMSNAAGANVLFLWLAISNLTPTFGAFFSDSYLGRFRVIALASLVTFMGMSTLFLTAVIPQARPPYCDVQLEEICKSARPPHLALLFLSFGLMAIGAGGVRPCSLAFGADQLDKPENPNNARILQSFFNWYYASVGISVMISVTVIVYIQDKAGWAVGFGVPVVLMFLSVAMFLLGSSLYVKVKPNRSLFTGFVQVISATWKNRHLALPPTISNGICYYQGDSINLLVPSDKLRVLNKACIIKNPEKELDADGFAVAQWSLCSVKQVEELKALIKVLPIWSTGIMIAVTISQHSFPVLQATTMDRRLVAGFKIPAGSFSLFAIITLTIWVAIYDRVLVPFISKFTK…
Carica papaya	evm.model.supercontig_324.1	CpNPF1.4		GGLVTMPFIIANEAFEKVASYGLVPNMILYLMKDY		R	E	MEDSSHQTQLNVHQPTRTRRKGGLVTMPFIIANEAFEKVASYGLVPNMILYLMKDYKLGVAKGTNIIFFWSAATNFMPLLGAFLSDSYLGRFSTIAFASFSSFSGMLLLWLTAMIPAAKPPPCDLSSGNCKSPTPSQMSLLIFSFILISIGSGGIRPCSLAFGADQLDNKHNPKNQRVLESFFGWYYASASVSVLIAFTGIVYIQDHLGWKVGFGVPAILMILATLLFILASRLYVKRPPNKSLFTGLAQVVVAAYRNRHLSFPNEQDSRGSYHNKKDSQLLAPTQKLRFLNKGCITRNPEQDISPDGSARNPWRLCTIEQVEELKALIKVLPIWSTGIVMSINVSQSSFQLLQANSMNRHIGSSFQIPAGSFGMFTIIALALWVVLYDRVILPLASKI…
Carica papaya	evm.model.supercontig_139.56	CpNPF2.1		GGWVTFPFMAGTLMGLTIAMGGWATSLVVYMIEKF		R	E	MALTESDGSLELSCNAEDGVSSEKQEEMSSPGSNRGGWVTFPFMAGTLMGLTIAMGGWATSLVVYMIEKFNVKSINATQIYNIIAASTSLFPVIVAIISDSFVECYSFIWASALVSTLGITLLALTAILDPLRPQSCENGSNFCPTPSKLQFGVLFSGIALASIGLAGSRFTIATMGANQFDHATDQGIFFNWFAITLYGSIVLGGTILVYIEENVSWPLGYSLCIFVNIIGLAIFLSGSRYYRPVKPQGSPFKSIARVLIATIRKWKVSISSSEDYYHEKNSQEVEKLASVPTKSFRFLNHAAVCIEGDTKPDGSVAKIWRLCSVQQVEDLKTILRIFPVISSNFLLCTAVPTLGTLTVLQALTVDRHLGPHFKFPAGSMFVVILTSTSISITLIDRF…
Carica papaya	evm.model.supercontig_139.49	CpNPF2.3		GGWITFPFITGALAGLTLCSGGWIGNLIVYLIQEF		R	E	MADGEAQTSASSGRKRGGWITFPFITGALAGLTLCSGGWIGNLIVYLIQEFNVKSVDAAQISNMIYGCTSFFPVIGAIIADSFLGSFSVISNFSSISLLGMVLLVLTATVDCLKPQPCEIGSTSSCTSSPSKFQFLVLYGGIILAAIGLGGTRFTMATMGANQFEKATDRGIFFNWFFFSLYVSAVVSLTVIVYIEDNVSWGLGFGISLAANFIGLAIFLLGNWFYHHDKPQGSPFMDMARVVVAAIRKRKVVFSSETKDYYQEGSETMTVEATTPTDTFRFLNTASVKVEGDIKPDGSNAKPWRLCSVQQVENLKILIRIFPLWSSSIFLATPIAIQTSFVVLQILTMDRHIGPHFKIPAGSILVLVLFSTSVSITLVDRLLCPMWQKLTHRSLTPLQ…
Carica papaya	evm.model.supercontig_139.55	CpNPF2.4		GGWITFPFIVGAVAGSALCGAGWISNLIVYLIQEF		R	E	MNGTVLSADGEAQLSDTGSKRGGWITFPFIVGAVAGSALCGAGWISNLIVYLIQEFNMKRIDAAQVSNMVSGFTNLFPLIGAIIADSFLGCFAVVLLFSSISLMGMVLLVLTATLGYLKPEPCEIGSTSSCTGGPSKSQFLALYAGIFLAAIGLGGTSFTIATVGANQFKKAKDRATFFNWFFFTLYVSATVSSTVIVYIEDNVSWGLGFGVCLAANVIGLATFISGKRFYHRVRPQGSPFKDIVRVIVAAIRKRKVVISSESEDYYHKHDETLSVESRKPKDSFRFLNAAALITEGDIKPDGSILKPWRLCSVQQVENLKVIIRIFPLWSSSIFLSTPIAILLSLTVLQALTMDRNIGQNFKIPAGSFPVFVLFSTSVSLLLIDRLLFPMWHKCTHRY…
Carica papaya	evm.model.supercontig_139.52	CpNPF2.5		SDWITFPFIVGAVAGSTLCGAGWVSNLIVYLIQEF		P	E	MDGTVLSTDQEAQLLDSGSKRSDWITFPFIVGAVAGSTLCGAGWVSNLIVYLIQEFNVKRIDAARVSNVVAGCTNLFPLIGAIIADSFLGCFSVVLLFSGFSLMGTSLLVLTATLDYLKPQSCEIVSSSSCTSAPSKFQFLVLYAGIFLAAVGTGDTPFTIATVGANQFKKAKDRGIFFYWFFFTIYVSSMVSSMVIVYIEDNVSWGLDFGVCLAANLIGLATFILGKRFYHHVRPQGSPFKDIVRVIVAAIRKRKVVISSENENYYHEHDETLTVESRKPKDSFSFDNSDGLILKPWRLCSVQQVENLKVIIRIFPPWSSSIFLGTPIAILLSHYTSSSNHGPYRNIGQNFKIPAGSIPVLVLFSTSVFLILIDRLLFPMWQKCTHQYPTPLCRIGVE…
Carica papaya	evm.model.supercontig_56.50	CpNPF2.6		GGWRSIKYILGNETFEKLASMSLIANIAVYLKTKY		R	E	MERRSDTDEPSSSSSSSSSSTPPPSKKLPGGWRSIKYILGNETFEKLASMSLIANIAVYLKTKYNMEGVFLVNVVSIWSGSSNVTAILGALIADTWLGRFRTLLFGSIASFLGMIFMTFTAAIPDLRPPTCTTLPNCTQPNNWQLTFLFVGMSFLAIGAGGIRPCNIAFGADQFDTTTKKGKAQLESFFNWWYFSFTVALLIALTGVVYIQTNVSWPLGFAIPASCLLLSIIIFIIGHHTYIIMKPQGSIFIDMARVITAACRKRRLTTSGNSLYDPPLQELPGLTKLPYTDRFKCLDKAAIFADESEIDGKGFPKNNWRLCSLQQVEELKMLIGMAPVWVAGIGFLMAMDLQNSIGILQAIQTNKKIGLFNVPPGWMGLSSMITLSLWILLYERIWVP…
Carica papaya	evm.model.supercontig_17.189	CpNPF2.7		RGWKAMPFIIGNETFEKLGIIGTLSNLLIYLTSIF		R	E	MERAAMAVDKDEPKIKYRGWKAMPFIIGNETFEKLGIIGTLSNLLIYLTSIFHMKSITAATIINVFSGTTNFGTFVAAFLCDSYFGRYNTLGFSIIACFLGSLVIQLTAAIPKLHPPPCGKEGSICEGANAGQLAFLMMGLVLLIIGAGGIRPCNLAFGADQFNPKSESGKRGIDSFFNWYFFTFTFAQMVSLTVVVYIQSNVSWSVGLAIPAALMLLGTIVFFMGSKIYVKVKATGSPMTSVVQVIAVAIKKRRLRPLKQPWLSLHSFIPQKFVNSKLPYTDQFRFLDKAAMVTPQDQINPDGSSANPWKLCSMQQVEEVKCLLRVIPIWVAAGMYYTAIIQQMTYAVFQALQTDRRIGSSNFEIPAASFVVFLMLSMTMFIPIYDRLLVPFLRRITG…
Carica papaya	evm.model.supercontig_17.190	CpNPF2.8		RGWKAMPFIIGNEVFEKLGIIGTLSNLLVYLTAVF		R	E	MEMDGKEPSEKNHNLSSDHSTKVVKFRGWKAMPFIIGNEVFEKLGIIGTLSNLLVYLTAVFNMKSITAATIINVFGGTTNFGTFIAAFLCDSYFGRYKTLGFSIIACFLGSVVMQLTSAIPSLHPAPCSNGPDTLCKGPTTGQVLFLMTGLGLLIIGAGGIRPCNLAFGADQFNPNTESGKKGIDSFFNWYFFTFTFAQMVSLTLIVYIQSNVSWTIGLAIPAALMLLGTIVYFAGSRIYVKVKASGSPLGSIAQVIAVSIKKRKLTPPKQPWLELYNYIPPKFMNSKLGYTDQFRYLDKAAIMTEEDKLNPDGSPADPWKLCTMQQVEEVKCLVRVMPIWVAASFYYIAVIQQMTYPVFQALQSDRRLGSNNFEIPAASYVVFLMLGMTIFIPIYDRI…
Carica papaya	evm.model.supercontig_17.188	CpNPF2.9		RGWKAMPFIIGNETFEKLGAIGTLSNLLIYLTTVF		R	E	MEKNDSMEKDDTSKITYRGWKAMPFIIGNETFEKLGAIGTLSNLLIYLTTVFNMKSITAATIINIFNGTTNFGTFIGAFLCDTYFGRYNTLGFATCASFLGLLVIQLTAAISKLHPPHCEAVESNNCKGPTAGQMAFLLTGFGLLIIGAGGVRPCNLAFGADQFNPNTESGKRGIDSFFNWYFFTFTFAQVISLTFVVYVQSNVSWAIGLGIPAALMLIACLVFFSGSRIYVKVKASGSPLTSVAQVIVVAIKKRKLNHVHQPWLTLYNYIPPKFMNSKLAYTDQFRFLDKAAIMTPQDQKNPDGSPADPWILCSMQQVEEVKCLLRVIPIWASAVIYYVAIVQQHTYAVFQALQTDRHLGGSKFQIPAASYYVFLMLSLTIFIPIYDRVIVPFLRRIT…
Carica papaya	evm.model.supercontig_5.283	CpNPF2.11		GGWKTMPFILGNETLERLATIGLLANFMVYLMREF		R	E	MTSGARENDKKKKKKMSSLWPFCSAKCFQNPSSEVAEPDKADSVSPVVKKQPGGWKTMPFILGNETLERLATIGLLANFMVYLMREFHMEQVAASNVLNIWSGITNFAPLLGAFISDAYVGKFPTIAVASLASFMGMVIVTLTAGIPTLHPPSCKPTAGNCIGPNRLQLGVLLTGLGFLTIGSAGIRPCSIPFGVDQFDQTTEEGIKGVNSFFNWYYTTFTIVLLITQTLVVYIQDSVSWVWGFGIPTGLMVASIVMFVVGYRIYVHAMPEGSIFSGIAQVCVAAFKKRRLKLPSEQHDNKINGGGLFYDPPLNGSTVLFKLPLTNQFRFLNKAAMIVEGDELKPDGSPANKWRLTSIQNVEEVKCLIKIIPIWASGIISFTAMSQQGTFIVSQAMNMD…
Carica papaya	evm.model.supercontig_5.282	CpNPF2.12		AGWKAMPFILGNEMLERLASFGLMANFMVYLQGEY		R	Q	MDEENGTLLSDSAEYQRQPAGWKAMPFILGNEMLERLASFGLMANFMVYLQGEYHMDQVKAATILNAWYGAANFTPVIGAFISDIFIGKFQAIVFGSFASLLGMVIMTITALVPKLRPPPCSPEQQQNHQCVASTNAQLSFLILGMLWLAIGAGGVRPCSLPFSIDQFDQSTSEGRTGSSSFFLWYCTTQTVVLLISQTLIIYIQNDISWGLGFGLPTAFMLSAIILFLIGSKFYIYIKPEGSTFSSLAQVLVASYRKHHLTLLAEEDNIVFYNPPLKRALLSHKLHLTNQYSFFNKAAIIKENEVNIDGTLINPWKLCSIQQVEDVKCLIRIIPIGISSIIGFLASSQQQTFIISQAQKMDRNIMGISYQIPAASLNAISLIAVAVWLPLYDIILVPL…
Carica papaya	evm.model.supercontig_1308.3	CpNPF2.13		AGWKIMPFILGNETFERLASYGLIANFMVYLQREY		K	Q	MDEESGNLLSDSEECQRQPAGWKIMPFILGNETFERLASYGLIANFMVYLQREYHMDQVKAATIINAWYGVTNFTPLIGAFISDVFIGKFQTIIFGSFTSLLGMMIMTATALVPQLRPPPCPIEQQQNNRCIAATNTQLSFLILSMLCLAIGTGGVKPCSVPFSIDQFDQSTSEGQRGVIRFFNWYYTTQTIILLISQTLVVYVQNDISWALGFGIPTVLMLGAIVLFIVGSPFYVCVNPKGSTFSSIIRVFIAAYRKRRLTLPTDGDEVISRNPPLNTHLLSHKLPFTDEFRFLNKAAITSENEVDVDGNLINPQKVCSIQQIEDVKRLIRIIPIGVTSIIGFLASNQQQTFAVSQAQKMDRHIMSINYEIPAGSISVISLITIGIWLPFYDTVLLPP…
Carica papaya	evm.model.supercontig_1308.2	CpNPF2.14		AGWKTMPFILGTEMFERLASFGLVANFMVYLQREY		R	E	MDEENGTLIPNSAEYQRQPAGWKTMPFILGTEMFERLASFGLVANFMVYLQREYHMDQVKAATIINVWYGITNFTPLIGAFISDVFIGKYRTIIIGAFASLLGMMIMTTTALVPQLRPPPCPSEQEQNNQCTASTNMQLSLLILSMLWLAIGAGGVRPCSIPFSVDQFDQSTTEGRRGVGSFFSWYYTTQTIVLLISQTLVVYVQNDISWALGFEIPTAFMLGAITLLLVGSKIYIFVKPEGSTFSSITQVFVAAYRKQQLTLTTEGDDIIFYDPPLETPLLSNKLHLSNEFRCLNKAAVVSENEVDVDGNPINPWRLCSIQQIEDVKFLMRTIPISVTSIIAFLAFNQQQTFAVSQAEKMDRHIIGINYEIPAGSLRTITLITMAIWLPFYDTVLVPP…
Carica papaya	evm.model.supercontig_1.182	CpNPF3.1		GGLVTMPFIFANEACEKLAVVGFNANMISYLTTQL		R	E	MEIEKREEKRVADHEHGKRQKGGLVTMPFIFANEACEKLAVVGFNANMISYLTTQLHMPLTKAANTLTNFGGTASLTPLLGAFLADSFAGRFWTITISSIIYQIGMIILTLSAILPKLRPPPCKGEQTCQEADTGQLAILYVSLLLGAIGSGGIRPCVAAFGADQFDESDPKQTTKIWRYFNWYYFVMGGSILVAVTVLVYIQDNVGWGWGLGVPTIAMFLSVVAFIFGYPLYRHLDPAGSPFTRLVQVGVAAFRKRKVAMVSDPILLYTNEELDAAISLGGKLFHTCQMKFLDKAAIVTEEDNIKHGQPPNPWRLDTVHRVEELKSVIRMGPIWAAGILLITAYAQQNTFSLQQAKTMDRHLTTHFQIPAGSMSVFTMLSMLSTIVIYDRFLVRIARR…
Carica papaya	evm.model.supercontig_92.65	CpNPF3.2		GGIKTMPFILANEVCDRFATTGFHANMITYLTQVL		R	E	MELAENKADSAKKQENEEEEEEKEEEHGRRKKLGGIKTMPFILANEVCDRFATTGFHANMITYLTQVLNLPLVQASNTLTNFSGTASFTPLIGALIADSVAGRFWTIIVGSIIYELGLISITISAVVPSLQPPPCPDQKNCREASSLQLWVLYISLLLTSIGTGGIRPCVVAFAADQFDMKKSSVESRKWNFFNWYYFCMGMATLTALTVVVYIQDNVGWGWGLGLPAIAMALSIIAFVIGASLYKKLKPGGSPLVRLAQVVVAAVKKRKAVAPTDAGLLYQNKNLDAAISVHGRLVHTDQFKWFDKAAIVTEREATNLDQPNLWRITTVHRVEELKSIIRMLPIWAAGILLVAASSHQHSFTLQQARTMNRHLSRSFEIPPASLSVFGIITTLVGLVL…
Carica papaya	evm.model.supercontig_8.91	CpNPF4.1		GGIRAASIACVVEVLENMVFLCNASNFVTYFIKSM		K	D	MLVSMATQITESEDQFKVWRGKNLEPKRHGGIRAASIACVVEVLENMVFLCNASNFVTYFIKSMHYPLATASNMVTNFAGTSFLLTLFGGFICDSFLTRFTTFILFCSLELLGLVLLTIQAQTPRLQPAVGKTPSSSQLAFLYTGLYAMATGVGGVKASLPAHGADQLDRSNQRLISAFFNWFFFGLCMGGFLSCTIMVWIQENKGWNWSFRISAVALSLALVIFAAGFPIYLFKLPSGSPFTRIFKVLVAAIRKRRHSISDAEMNLHALSPVTRAQKKFRFLDRALMDENISENDVEEARTFIGLLPIFASTIFMSCCLAQLQTLSVVQGNLMNRKLGHNFTIPAQSLTVIPLTIMLSFIPLYEHVVKMFGNRVSSKFNVFKPLKRIGLGLMLASVAM…
Carica papaya	evm.model.supercontig_173.17	CpNPF4.2		GGMRAAAFVLGLQGFEIMGIAAVGNNLITYVINEM		K	E	MEGGRTQSNNKKKAGGDHQSMWVSNNNMGEEITTVDWRGRPSNPDKHGGMRAAAFVLGLQGFEIMGIAAVGNNLITYVINEMHFSLSKSANVVTNFVGTVFLLALLGGYLSDSYLGSFWTMLIFGFIELSGFILLSVQAHLPQLKPEKCNMMINGGSSQCEEAKGFKALIFFVALYLVALGSGCVKPNMIAHGADQFNPKTSKSKLSTYFNAAYFAFSMGELIALTVLVWVQTHSGMDVGFGVSAAAMAMGLICLVSGTLYYRNKPPQGTIFTPIAQVFVAAILKRKQTSPSAPHLLHGNQNNNVSSLSSSLPHTHRLRFLDKACIKLVNQDGTNIKESPWRLCTVTQVEQVKILISVVPIFACTIVFNTILAQLQTFSVQQATSMNTQLTKSFHIPPA…
Carica papaya	evm.model.supercontig_3525.1	CpNPF4.3		GGMSAAIFILGLEAFEMMAIAGVGNNLITYVLKEM		K	E	MEKTKGNSRRDSMARAEEEISVDWRGRPCKPNKHGGMSAAIFILGLEAFEMMAIAGVGNNLITYVLKEMHFPLPKSANIVTNFIGTVFLLSLLGGFLSDSYLGSFSTIFLFAFVELSGFILLAVQAHVAELRPPSCSEPGDECVEAKGYKALIFYGALYLVALGSGCLKPNIISLGADQFRAQSKKLSTYFNAAYFAFSTGQLVALTLLVWLQTNYGMDVGFGVSAAAMAAALVIFISGSCRYRNNLPRGTIFTPIAQVFVAAVTKRKQVCPSNTEMLHGSHRNPQNATSSTVTNLLHTEKLRFLDKACIKTQNHGSGNDVVEESPWRLCTVTQVEQVKILISVIPIFACTIIFNTILAQLQTFSVQQGTAMNTRLTSTFQIPPATLQSIPYLILIFVV…
Carica papaya	evm.model.supercontig_5.280	CpNPF4.5		GGMLAASFVLGVEILENLAYLANASNLVLYLSDYM		K	D	MEVEEQQASRWEGYVDWRNRPALRGCHGGMLAASFVLGVEILENLAYLANASNLVLYLSDYMHLSPSKSANNVTNFMGTAFLLALLGGFLSDAFFTTYHIYLISALIQLLGLILLTIQAHLPGLKPPTCGPSMPPCQEVDGSKAAILFLGLYLVALGVGGIKGSLPPHGAEQFDDTSPQGRKQRSTFFNYFVFCLSCGGLIAVTFVVWLEDNKGWEWGFGVATISIFLSIPIFLAGSPFYRNKIPCGSPLTTIFKVMIAAATSTCVSTSSSNAIVNLATSPSSPTQLNKEAEQETTKEKDQAANFTPTRSLKFLNRAAINKPVHGALECTVDEVEEVKIVLEILPIFACTIMLNCCLAQLSTFSVHQAATMNTKLGSLKVPPASLPIFPVVFIMILAPV…
Carica papaya	evm.model.supercontig_17.202	CpNPF4.6		GGMLAASFVLVVEILENLAFLANASNLVLYLSRFM		L	D	MDEAHQLNIWEGYVDWKNKPAKRGLHGGMLAASFVLVVEILENLAFLANASNLVLYLSRFMHFTPSSSANIVTNFMGTAFLLALLGGFLADAFFTTYHIYLISAAVEFMGLLILTCQSHIHSLEPATCLKTNASTLCQEVNGQNAVILFAGLYLVALGVGGIKGSLPAHGVEQFDETTIQGRKQRSAFFNYFVFCLAFGALIAVTIVVWVEDNKGWKWGLGISTATILISIPIFLLGSPFYRSKVPAGSPITTMFKVLAAAIYNKSKPRTSSNAVIGTETSSSPRTETSNGEDTNTKEMGPSQNPREGLTFLNSALTKKPIHPMLQCTQQQVEDIKIVLRIIPIFMSTIMLNCCLAQLSTFSVQQAATMNTKIGSTIVPPASLPVFPVIFIMILAPVYN…
Carica papaya	evm.model.supercontig_17.149	CpNPF4.8		GGTTSSLLILATFGFESMATLSLAVNLVTYFTGVM		K	D	MEDKEFVEGKEDWKGRRAIKYKHGGTTSSLLILATFGFESMATLSLAVNLVTYFTGVMHFELADAANELTNYMGTGYILSILVAVLADTYIGRFKAVIISALLELLGLGLLTVQAHYPKLRPPTCDIYNQTCKKVEGGNSALLFIGLYLLAFGAGGIKAALPTHGADQFDEKDPAETKQMSTFFNLLLLALCIGGAVSLTLFVWVQDNKGWDWGFSLSTVGIFLAIIIFFTGWPMYRIQPVTGSSALTEIIQVYVAAIRNRNLKLPDDPLEFYEIDQDKEAALDTEFLPHRDVLRFLDKAAIIRKESGNEQIEKDSSSQINPWKLCRVTQVENAKIILSMLPIFCCTIIMTLCLAQLQTFSIQQGLTMDTSIASFHIPPASLPIIPVGFLIIIIPFYDQ…
Carica papaya	evm.model.supercontig_19.94	CpNPF5.1		GRWKACAFLVGYEAFERMAFYGIASNLVNYLTTQL		K	D	MEEKGYTQDGTVDIRGRPVLASKTGRWKACAFLVGYEAFERMAFYGIASNLVNYLTTQLHEDTVSSVRNVTNWSGSVWITPILGAYIADSYLGRFWTFTISSLIYVLGMVLLTMAVSLKSLKPTCMNGVCNKASKLQISFFYTSLYIIAIGAGGTKPNISTFGADQFDDFNPSDKKLKVSFFNWWMFSSFLGALVATIGLVYIQENLGWGLGYGIPTVGLLLSLFLFYIGTPMYRHKARSTKSPARDLVQVLITAFRNRKLSLPGNPSELHEFEIQQYISTGKRQVQHTPMFRFLDKAAIKENNRVSENSGSNPACTVTQVEGTKLVFGMMLIWVVTLIPSSIWAQINTLFVKQGTTMDRRIGPDFQVPAASLGSFVTLSMLLFVPMYDRFFVPLMRKK…
Carica papaya	evm.model.supercontig_165.44	CpNPF5.2		GRWRACSFIVGYEVFERMAYYGIASNLVVYLTDKL		K	D	MISLTKRKAEAYREEVCHEVTNKMLVGEVEEKAPANERGSENYTKDGTVDLKGRPVSRSKTGRWRACSFIVGYEVFERMAYYGIASNLVVYLTDKLHEGTVKSANNVTNWAGTVWMTPILGAYIADAHLGRFWTFVISSLIYLSGMSLLTLAVSVHSLRPPSCGQGIKKEDCTKQASSLQLGIFYSALYIIAIGTGGTKPNISTMGADQFDDFEPNERIHKLSFFNWWMFSIFFGTLFSNTFLIYIQDTVGWTLGYAIPTLGLFVSIVVFLVGTPFYRHKLAVGSPFTRMAKVLVAAVNKWKVSVPDDPKQLYELGLEDYSNSGMFRIDHTPSLRFLDKAAVKTGSSSPWMLCPVTQVEETKQMIKMLPVLLATFIPSTMLAQVTTLFVKQGTTLDRSM…
Carica papaya	evm.model.supercontig_44.20	CpNPF5.4		GRWKACSFIVVYEVFERMAYYGISSNLVLYLTRKL		K	D	MVMKMEEGIDDYTKDGTVDLRGNPVLKSKRGRWKACSFIVVYEVFERMAYYGISSNLVLYLTRKLHEGTVTSANNVTNWVGTIWMTPVLGAYVADAHLGRYWTFIISSAIYFSGMSLLTLAVSVPGLKPPPCCESINGGGDCKKASTLQLAVFFGALYTLAIGTGGTKPNISTMGADQLDDFDPKEKSLKLSFFNWWVFSIFFGTLFANTILVYIQDNVGWTLGYALPTLGLAVSISIFLAGSPFYRHKLPTGSPFTKMARVIVAALKKWSLPLPTDPTQLYELDSEEYAKNVKFKIDPTPTLRFLNKASIKTGSIDPWILCSVTEVEETKQMIRMLPILVSTFVPSTMMAQVNTLFIKQGTTLNRRVGNFNIPPASLVGFVTASMLVTVVLYDRLFVK…
Carica papaya	evm.model.supercontig_271.6	CpNPF5.5		GGWNAAIFIIFVETTLRFAFYGLAGNLIVYLTTEL		L	E	MERSAGGVSRNGEHGKPNKKSKAKGGWNAAIFIIFVETTLRFAFYGLAGNLIVYLTTELGQGVAEAAKNVNTWVGISFLFPIFGALVADSFMGRFKTIILSCVIYLVGTILLTLSVSIVPTHYREPVFFTGLYILAIGEGAHLPCVQTFAADQFDESSLEEKKAKSSFFNWWFLGIVFGASAAILIVIYVEDRVGWTAGFSITSVAIALSLGVFLVGINRYREQIPVGSPITKMVQVFVAAARKWRIKESYGVYDKNEGFATLLSTDQFRYLNNATLLDDVDITSTCRRKWRLCSVNQVEEVKLVIRLIPIWLSCLMFSAAMVQIHTFFTKQASTMTRSIGAHFILPPAFLQSLVGLAIFISVSVYDLVFVPFARKITGHPSGITVLQRIGVGLFLSIL…
Carica papaya	evm.model.supercontig_271.4	CpNPF5.6		GGWNAAIFIIFVEMAERFAFYGLAGNLITYLTTDL		K	D	MSRFMRRASMTDSSSVAAVMTDSDHGDPEKAISADQKPSKGGWNAAIFIIFVEMAERFAFYGLAGNLITYLTTDLGEGVAEAAKNINTWIGLSALFPFFGGFLADSFLGRFKTILFSSFVYLTGMVILVLSVSTVGEQYRKAVFFTGLYILAVGEGGHKPCVQTFAADQFDETSPEEKNAKSSFFNWWYLGIVFGSSAAILVVIYVQDRVGWTAGFSVLAGAVGLALGLFLAGVRRYRKQIPVGSPVTKMAQVFVAAARKWRVTETRGICYQDEEDDDKGTTLAPTHQFRFLDKAAIIDNTDNSNKTRNRWRLCSMNQVEEVKLVIRLIPVWLCCLMFSATLVQLHTFFTKQGSTMVRSIGSHFTLPAASIQCLIGLTILVFVPIYDRIFIPVIRKITG…
Carica papaya	evm.model.supercontig_56.58	CpNPF5.8		GAWKASLFIIAIEFGERLSYFGIATSLIIYLTKVM		K	D	METQQSSKGRDEAREDVDDGEKWVYDSSVDYKGRTPLRAATGAWKASLFIIAIEFGERLSYFGIATSLIIYLTKVMHQDLKTAAKNVNYWSGVTTLMPLLGGFLADAYLGRFSTVLASSVIYLVGLVLLTMSWYVPSLRACDTQVCQEPRRVHEMVFFLAIYLISIGTGGHKPSLESFGADQFDDNHAWERKQKMSYFNWWSSGLCCGLVLGVTVIVYVQDHIGWGAADIILTLAIAFSLVIVIIGRPYYRYRVPTGSPLTPMLQVLVAAIAKRNLPFPSNPAQLYEVPESQKTHGRLLAHTKKLKFLDKAAIVEGEEVSAEKSSSWRLATVTKVEEMKLLLNMIPIWLATLPFGICVAQASTFFIKQGTTLDRNVNGFSLPPASIYSLSAIGMIVSVI…
Carica papaya	evm.model.supercontig_14.79	CpNPF5.9		GLGNSCVLLIVVAGMERFAFKGVASNLVTYLTDIV		N	D	MAGRQKQKGLGNSCVLLIVVAGMERFAFKGVASNLVTYLTDIVDMSNSSAAKTVNSWCGFTSMLPLLVAPLADSYWDRYSTILASSFLYVVGLVAVTSTALARAWSPSNSKISSSFLFWSLCLISLGQGGYNPSLQAFGTDQLDNDEELPSDTADQKSTKKSLFFQWWYFGVCTGSLLGVTLMAYIQDTFGWVLGFAIPTIAMIVSIAFFSCGSRIYAYRAGGNLNVKLFQRLTQAIKARTSKLLSSRITLSDDNSNVVELELQEKPLCPSNLVSRKDLDENPSTEAYVLQNLRIIIRLLPIWTMLLMFAVIFQQPATFFTKQGMTMKRNIGSKFKIPPATLQSAITLSIILLMPLYDKILIPATRLIARDEKGITVMQRMGVGMFLSIIAMVIAAVVE…
Carica papaya	evm.model.supercontig_177.25	CpNPF5.10		GGWRSAFFIFGVEIAERFAFFGIGLNLISYLTGPL		K	D	MTLSDSVSGGLESHIPLLHDTVDGSVDYKDRRVHRSSSGGWRSAFFIFGVEIAERFAFFGIGLNLISYLTGPLGQSTADAAANVNLWSGTASLLPLLGALIADSFLGRYRTILVASVIYISGLAFLTLSAMLPSLGFSDCKNPNGVNSCSSQLQVILFFFSLYIVAVGQGGHKPCVQAFGADQFDVQDPEECKAKSSFFNWWYFSLCAGTIFTLFVSTYIQDNLNWALGFGIPCIAMVIALVIFILGTRTYRFSMERNEQSAFVRVGRVFVIAFKNWRTTSLSIAVQAENCGTLPHQSSQQFKCLNKALVSPDGSREYGEVCSIDEVEEAKSVLGLIPIWATNLVYAIVFAQISTLFTKQGVTLDRSITGGFKIPPASLQSVMGITIVIFIPIYDQILV…
Carica papaya	evm.model.supercontig_177.24	CpNPF5.11		GGWRSAFFIFGVEIAERFAFYGIGLNLISYLTGPL		K	D	MPLSDSVSGGLESQSPLLQDTVDGSVDYKGRPVLRSSSGGWRSAFFIFGVEIAERFAFYGIGLNLISYLTGPLGQSTADAAANVNLWSGTASLLPLLGALLADSFLGRYRTILMASIIYISGLAILTLSAMLPTLGSPDCKNTDGVTTCSSRLQVILFFFSLYIVAVGQSGHKPCVQAFGADQFDVQDPEECKAKSSFFNWWYFALCAGTTLTLLVSTYIQDNLNWALGFGIPCISMVIALVIFVLGTRNYRFSMERNEQSAFVRVGRVFVIAFKNWCTTSLSIAVQEEIYETLPQKSSQQFKCLNKALHSPDGSREYWEVCSIEEVEEAKSVLRLIPIWITNLVYAIVFAQTSTFFTKQGVTLDRSITAGFQIPPASLQSFIGFAIAIFIPAYDQILV…
Carica papaya	evm.model.supercontig_177.23	CpNPF5.12		GGWRSASFIIGVEVAERFAYYGIESNLINYLTGSL		K	N	MAASGVSESRLPLLDDTVDGSVDYKGRAVSRFSSGGWRSASFIIGVEVAERFAYYGIESNLINYLTGSLGQSTAAAAANVNAWAGMCSLLPLLGAFVADSFLGRYRTIVVASAIYILGLGLLTLSAILPSISSSGCENTNKIVSCSHQFQVILFFFSLYLVGIGQSGHKPCVQAFGADQFDGQNPEECKAKSSFFNWWYFSLCAGTLVALWMLNYIQDNLSWALGFGIPCITMTIGLVIFLLGTKTYRFVIKGDERNPFLRIGRVFILAIKNWRTSSSAIAIEEEAHGTLPDKSSCQFRFLNKALLAPDGSKEYGKLCSVNEVEEAKAVLRLGPIWATSLVYAIVFAQPPTFFTKQGVTMDRSITPGFSIPAATLQSFVSLAIISFLPIYDRIIVPIAR…
Carica papaya	evm.model.supercontig_99.25	CpNPF6.1		GGWNSAPFIIVNEVAERLAFYAISVNLVIYLVMEM		K	E	MEDRKTSEGGIADKQKTGGWNSAPFIIVNEVAERLAFYAISVNLVIYLVMEMRESIPTAAVHVTAWMGSAYVFTLLGAFIADAYLGRFKTILVFSTIYSLGMVLLTLSAAIDALRPPPCTAKSCTEITSGQRGFLFLALGLVAIGTGGIKPCVSSLGADQFDEADEKEMQNKYAFFNWFFFAINMGVILGITVMVYIQDKKGWVWGFGVPTASMICSVIILAMGTTYYRYQKPMGSPFTRFFQVFVASVRNHYRGVQVGKEDELFEVQTLVSDIVGARKLAHTDQYRFLDKAAIITDPEENTKNRWKLCTVTQVEELKTFIRMLSIWATTIALAISFAQLSTFFISQAAIMDRTLGPNFIIPPGSIPIFSAVNALFLVPIYEKWIVPLLRKRTGHRRGI…
Carica papaya	evm.model.supercontig_99.27	CpNPF6.2		GGWNSAPFIIVNEVAERLAFYAIGVNLVIYLVMEM		K	E	MQQSTDTLNMEDRKEEFQQSPLTMNLVTNGSVDFRGRIADKQKTGGWNSAPFIIVNEVAERLAFYAIGVNLVIYLVMEMRESIPTAAVHVTAWMGSAYVFTLLGAFMADAYLGRFKTILVFSTIYSVGMVLLTLSAAIDALRPPPCTAKPCTEITSGQRGFLFLSLGLVAIGTGGIKPCVSSFGADQFDEADEKEMQKKYAFFNWFFFAINMGIILGITVMVYIQDKKGWVWGFGVPTASMICSIIILAMGTTHYRYQKPMGSPFTRFFQVFVASVRNHYRGVQVGKEDELFEVKTLGSDIVGARKLAHTDQYRFLDKAAVITDPEENTKSRWKLCTVTQVEELKSFIRMLPIWATTIALSISFAQLSTFFISQATIMDRTLGSNFVIPPGSTPIFSAV…
Carica papaya	evm.model.supercontig_38.69	CpNPF6.4		GGWLAAAFIFGNEIAERMAYFGLSVNMVAFMFYVM		R	E	MGSSREIRSMDETSPASLDGDDSFQRKKLSVFFIESDNRRMAFGRGYTGGTTPVNIHGKPITDLSRTGGWLAAAFIFGNEIAERMAYFGLSVNMVAFMFYVMHRPFASSSNAVNNFLGISQASSVLGGFLADAYLGRYWTIAIFTTIYLAGLTGITLCATMKVMVPNQDECDQLSSLLGNCQPAKSWQMLYLYTVLYITGFGAAGIRPCVSSFGADQFDENKKNYKTHLDRFFNFFYLSVTIGAIIAFTLVVYIQMKHGWGSAFGSLAVAMGLSNLVFFAGTPLYRHRLPGGSPLTRIAQVLVAAFRKRSVKFSSSDLIGLYEIPGKHSAIKGSRKIAHTDNFRCLDKAALQLEEDQDQTNPSPWRLCTVTQVEEVKILAKLIPIPACTIMLNVILTEF…
Carica papaya	evm.TU.contig_28770.2	CpNPF6.5		GGWVPAALSLGIEICERLSTMGIAVNLVTYLEGTM		K	E	MAEKMTWSVADAVDYKGFPADKSKTGGWVPAALSLGIEICERLSTMGIAVNLVTYLEGTMHLASATSANIVTDFMGTAFLLCLLGGFLADSFLGRYKTIAIFATVQTLGTGLLAISTKLPELRPHPCQTVEVTRCKQATGTQMGVLYLSLYLIALGTGGLKSSVSGFGTDQFDEKDEKEKSQMAYFFNRFFFVVSTGTFMAVTVLVYIQDEVGRSWGYGICSISMFVAILIFLSGTRKYRYKKSQGSPVVQIYQVIVAALRKKSVELPANSTMLYEDLPENKRIHHTNQFSFLDKACVITEDDYGNNGSLAANPWKLIPVTRVEEVKMMIRLLPIWATTIIFWTTYAQMITFSVEQASTMERSVGNFQIPAGSLTVFFVAAILITLAIYDRFVMPLWKK…
Carica papaya	evm.model.supercontig_75.41	CpNPF6.6		GGWVCAVMILGIEICERLSTMGIAVNLVTYLIGTM		K	E	MENKMSWTVGDAVDYKGFPADKSKTGGWVCAVMILGIEICERLSTMGIAVNLVTYLIGTMHLPSSASANVVTDFMGTSFLLCLLGGFLADSFLGRYKTIAIFAMVQVLGTGALAVATKLSQLRPPPCHANEVCKQASGFQMGILYIALYLIALGTGGLKSSVSGFGTDQFDEKDEKEKSQMAYFFNRFFFFISTGTLMAVTVLVYIQDAVGRSWGYGICSASMLIAVFIFLAGTKKYRYKRSQGSPVVHIFQVIAAAISKRKMDLPYSVGSLYEDTPEGLRILHTDQFHCLDKAAIIREGDFDNMSGSGPNPWKLCSVTRVEEVKMVVRLLPIWATTIIFWTTYAQMITFSVEQASTMERSIGSFQIPAGSLTVFFVAAILITLAINDRFIMPLWRKWK…
Carica papaya	evm.model.supercontig_475.1	CpNPF6.7		GGWTSSAMILGVEAVERLTTLGIAVNLVTYLTGTM		K	E	MDLPQTQGKTLPDAWDYKGRPAERAHTGGWTSSAMILGVEAVERLTTLGIAVNLVTYLTGTMHLDNATSANTVTNFLGTTFMLCLLGGFVADTFLGRYLTIAIFVTVQAMGVTILTISTIIPSLKPPKCNMETGSSCIQASGKQLTVLYLALYLIALGTGGLKSSVSGFGSDQFDDSDPKERTHMTNFFNWFFFLISIGSLGAVTILVYIQDNLGREWGYGICACAIVIGLLVFLSGTRRYRFKKLVGSPITQIATVFVAAWRKRNEELPADTSLLYNIDDAENVGKKKKQKLPHTDQFRFLDKAAIKGQDTRLENKWSLSTLTDVEEVKQVIRMLPIWATTIIFWTVYAQCVTFSVSQATTMDRHIGKSFQIPPAALTGFFVISTLVTVPVYDRLMVP…
Carica papaya	evm.model.supercontig_132.11	CpNPF6.8		GGWLAAGLILGTELSERVCVMGISMNLVTYLVGDL		K	E	MNCKQVLVSRQGGEDGSTDETAVDFRGNPVVDKFKTGGWLAAGLILGTELSERVCVMGISMNLVTYLVGDLHIPSAKSATIVTNFMGTLNLLGLLGGFLADAKLGRFLTVTISASITALGVILLTLATTIPSMRPPPCDDYRRLHHQCIEATGHQLILLYVALYTIALGGGGIKSNVSGFGSDQFDITDPKEEKAMIFFFNRFYFGISIGSLFAVIVLVYIQDNVGRGWGYGISAATMVIAVAVLLCGTRWYRYKKPRGSPLTVIWRVVLLAWKKRSQPHPAHPSLLNEYEKAGVKMVLKLIPIWSTCILFWTIYSQMTTFTVEQATFMNRKIGSFTVPPGSLSAFLIITILLFTSLNERVFIPLARKVTHTVQGITSLQRIGIGLTLSIVAMVVAAII…
Carica papaya	evm.model.supercontig_235.1	CpNPF7.4		GGWKYAMLLLVNQGMATLAFFGVGVNLVLFLTRVL		Q	E	MGITKDSIMKNSSTGGWKYAMLLLVNQGMATLAFFGVGVNLVLFLTRVLGQNNSQAANNVSKWTGTVYLCSLIGAFLSDSYWGRYLTCTIFQLIFVLGLGLVSLSSWLFLIKPEGCGDGNLSCNPASSAGAALFYLSIYMVAFGYGGHQPTIATFGADQFDERNPKEKISKTAFFCYFYFALNVGSLFSNTVLVYYEDTGKWTLGFLVSLCSAIIALVAFLLGTPKYRYVKPCGNPLPRVAQVFVATVRKWEIEPADPDDLFEVEGSESAIKGSRKILHSNDFEFLDKAATITESDMNEAENPWRLCTVTQVEEAKCVMKMIPIWLCTIIYSVVFTQMASLFVEQGDVMNSRVGNFHLPAASMSAFDICSVLISTGIYRRILVPVAGKLSGNPKGLTEL…
Carica papaya	evm.model.supercontig_41.40	CpNPF7.5		GTWVAGILILVNQGLATLAFFGVGVNLVLFLTRVL		Q	E	MCSCLFTPHKSIVSLSIIPLFLFSLQKLLDLRRQLLPLLLPTMSCLNICKQGAVEKKIIEKEEEICTLDGSVDRQGRPAVRGRTGTWVAGILILVNQGLATLAFFGVGVNLVLFLTRVLGQDNAEAANNVSKWTGTVYIFSLLGAFLSDSYWGRYKTCVIFQAIFVIGLVLLSISTYLFLLKPSGCGVEQTPCRSHSSFGIALFYLSIYSIALGNGGYQPNIATFGADQFDGEDTKEAHSKIAFFSYFYLALNLGSLFSNTILGYFEDEGMWVLGFWASTASAALALILFLLGTPRYRHFNPKGNPLFRFSQVLVAAIRKCRVQMESKENHRFQLHQNDQDETRKIVHTQGFRLLDRAAVLTSKDCEEKDKNGVYNPWRLCSVTQVEEVKCILRLLPIW…
Carica papaya	evm.model.supercontig_6.421	CpNPF7.6		GNWVAGFIILLNQGLATLAFFGVGVNLVLFLTRVL		Q	E	MNMQGKLKEEEESRTQDGSVDFQGRPAIRGKSGNWVAGFIILLNQGLATLAFFGVGVNLVLFLTRVLQQNNADAANNVSKWTGTVYIFSLVGAFLSDSYWGRYKTCAIFQVIFVIGLASLSLSSYLFLIRPKGCGDEQTPCGGHSNMEIGLFYISIYLVALGNGGYQPNIATFGADQFDEEHPREGHSKVAFFSYFYLALNLGELFSNTILVYFEDEGMWALGFWASTASAFLALVLFLGGIPRYRHFRPSGNPFFRFCQVLVSAINKWKIEIPEEEQELYDLDANDCSMNGNRKILHTHGFKFLDRAAFISSRDMDDQRQIHPNPWRLCPITQVEEVKCILRLLPIWLCTIIYSVVFTQMASLFVEQGAAMKITVSNFRIPPASMSSFDILSVAIFIF…
Carica papaya	evm.model.supercontig_56.118	CpNPF8.1		GNWKACRFILGNECCERLAYYGMSTNLVNYLITRL		K	E	MDDYDNYTHDGTVDMKKNPANKKTTGNWKACRFILGNECCERLAYYGMSTNLVNYLITRLGQGNVAASNNVTNWGGTCYITPLFGAFLADAYLGRYWTIAIFVMIYVSGMTLLTLSASVPGLKPSCSGDVCNPKAGQTAAFFVALYMIALGTGGIKPCVSSFGADQFDETDEYEKKKKSSFFNWFYFSINVGALIASSVLVWIQMNVGWEWGFGIPAVAMAIAVMFFFAGSRYYRLQLPGGSPLTRIFQVIVASFRKLNVEVPRDKSLLYETPDEESNIKGSRKLEHTDKFKFFDKAAVETPNDQLKSVANPWSLCTVTQVEELKSIIGLLPIWASGIVFATVYSQMSTMFVLQGNTMDQHIGPHFEIPSASLSLFDTVSVLFWAPIYDQFIVPLARKF…
Carica papaya	evm.model.supercontig_56.119	CpNPF8.2		GTWKACPYILGNECCERLAYYGINTNLVNYLKNQL		K	E	MEEEDIYTKDGTTDFRNNPAIKTKTGTWKACPYILGNECCERLAYYGINTNLVNYLKNQLNQSNVVAINNVTNWSGTCYVMPLIGAFLADAYLGRYWTIATFSTIYVIGMTVLTMSASIHGLKPICHENNVCHPTKLQTAVFFLGLYLIALGTGGIKPCVSSFGADQFDDSDEAEKKKKSSFFNWFYLSINIGALIAASVLVWIQTNVGWGWGFGIPAVAMAIAVVSFFSGTRLYRNQRPGGSPLTRICQVLVASIRKFRVQVPANESLLYETADEESSVKGSRKLDHTKQLSFFDKAAVETPLDRVKSSINPWRLCSVTQVEELKSIIRLLPVWATGIVFSAVYSQMGTLFVLQGNTMDLHLTKSFQIPSASLSLFDTISVIFWVPIYDRLIVPLASK…
Carica papaya	evm.model.supercontig_112.59	CpNPF8.3		GTWKACPYIIGNECSERLAFYGMSTNLVLYFKHRL		K	E	MEEDDTYTKDGTVDYKGNPANKKTTGTWKACPYIIGNECSERLAFYGMSTNLVLYFKHRLNQSTATASRNNLNWGGTCYLTPLIGAFLADAYLGRYWTIACFSIIYVFGMTLLALSASVHGIRPVCYSKENCKDPTSTQTAVFFVALYLIALGTGGIKPCVSSYGADQFDDTDETEKKHKGSFFNWFYFSINIGALIAASVLVWVQDNVSWGWGFGIPAIAMAIAIVSFFSGTRLYRNQKPGGSPVTRLCQVVVASLRKYKIEVPADKSLLYETADSESNIPGSRKIDHTKDLSFFDKAAVEIQLDNKRSSVDPWRLCTVTQIEELKAIIRLLPVWATGIIFSAVYSQMGNLFPLQGERMDTRVGNSNFRIPPASLSIFDTLSVIFWVPVYDRIIVPIT…
Carica papaya	evm.model.supercontig_2.76	CpNPF8.4		GTWKACPFILGNECCERLAYYGIAANLVTYLTRKL		L	E	MGSLEDQRSLLEEGLVQNDNSRLHTGDGSVDVHGDPAVKEKTGTWKACPFILGNECCERLAYYGIAANLVTYLTRKLHEGNVSAARNVTTWQGTCYVTPLIGAVLADAYWGRYRTIAVFSTIYFIGMAALTLSASVPFLKPAECVGPVCPPATLAQYAVFFFGLYFIALGTGGHLFSKRCLDKAATLSDAEVKTGDYSDKWRICTVTQVEELKILIRMFPIWATGIVFAAVYAQMSTMFVEQGTMMDTSLGSFKIPAASLGTFDVLSVIFWVPVYDRFIIPIARKFTGKDKGFSELQRMGIGLFLSVLCMSAAAVVEIWRLNLAEELGLVHKKVPVPISIFWQAPQYFLLGAAEVFMFIGQLEFFYDQSPDAMRSLCSALALLTTALGNYLSSFILTVV…
Cicer arietinum		NPF1.1*		GGLITMPFIIANEALARMASLGLLPNMILYLMGTY		S	E	MDKEVELCSTNDVHETVSQHISQPQRSKGGLITMPFIIANEALARMASLGLLPNMILYLMGTYRLHLGTATQILLLSSAASNFTPVVGAFLADSYLGRFMGVGLGSAVSFLGMTLLWLTAMIKQAHPPACIHPTQGCKSATSGQMAMLLSAFGLMSIGNGGLSCSLAFGADQVNRKDNPNNHRVLEIFFSWYYAFTTISIIIALIGIVYIQDHLGWKIGFGVPAALMLLSTLLFFLASPLYVKIKKRTSLFTGFAQVTVAAYKNRKLPLPRKNSAEFYYKKKDSDLVVPTDRLRFLNKACVIKDHEQDIASDGSATNPWSLCTVDQVEELKAIVRVIPLWSTGIMMSLNIGGSFGLLQAKSLNRHITSHFEVPAGSFSVIMVAAIFVWIVLYDRVIIPL…
Cicer arietinum		NPF1.2*		GGFITMPFIIANETLARVATLGLLPNMIVYLMGSY		Q	E	MEKKETKLSSPQTKMGSQNVNTSQSQIHIKGGFITMPFIIANETLARVATLGLLPNMIVYLMGSYNIHLSQATQILLLSVATTNFMPLPGSFIADSHLGRFLAVGLGSIITFMGMVLLWLTAMIPQARPPPCNPATETCKYATTGQMAMLISSLALMSIGNGGLQCSIAFGADQVNREDNPNNQRSLEIFFSWYYASSAISVIIAFTGIVYIQDHFGWKLGFGVPAALMFFSTFFFFLASPLYVKNKTNSSLFTGFLRVIVAAYKNRKLRLPPKNSAKMYHHMKDSELAVPTDKLRFLNKACFIRSPEKDTAFDGSASDPWSLCTIDQVEELKAIIKVIPLWSTSIMMSLNIGGSFGLLQAKSLNRHITRNFEVPAGSLTVIMIFALFIWIALYDRVVI…
Cicer arietinum		NPF1.3*		GGYRTMPFIIANETFEKVANVGLHVNMILYLLNEY		R	E	MSETEFKKNRDMSMEQNKDTEQVVGGYRTMPFIIANETFEKVANVGLHVNMILYLLNEYHVDPSTAAIIIFLWNAGSNFMPLFGAFLSDSCFGRFRVIAWATIIDLLGLIVLWLTAKIRHARPPDCNGESCTTPTVLQFLFLFSSLALMSFGAGGIRPCSLAFAADQINNPKNPHNERIMKSFFNWYYVSVGISVMLSVIFIVYIQVKAGWVVGFGIPVALMLFSSVMFFLGSFMYVKVKPNKSLLAGFAQVIVASWKNRHLALPPNDSDLWYFHSGSIFLQPTNKVRFLNKACMIKNREKDLDSNGISIDPWSLCTVRQVEELKAVIKVLPIWSTGIIIAITISQQSFSVVQAGTMKRKVHNFEIPSTSFSAFGILTLTIWVAIYDRVIVPMLTKYTK…
Cicer arietinum		NPF1.4*		GGYRTMPFIIANETFEKVANVGLHVNMILYLLNEY		R	E	MSMEQNKDTEQVVGGYRTMPFIIANETFEKVANVGLHVNMILYLLNEYHVDPSTAAIIIFLWNAGSNFMPLFGAFLSDSCFGRFRVIAWATIIDLLGLIVLWLTAKIRHARPPDCNGESCTTPTVLQFLFLFSSLALMSFGAGGIRPCSLAFAADQINNPKNPHNERIMKSFFNWYYVSVGISVMLSVIFIVYIQVKAGWVVGFGIPVALMLFSSVMFFLGSFMYVKVKPNKSLLAGFAQVIVASWKNRHLALPPNDSDLWYFHSGSIFLQPTNKVRFLNKACMIKNREKDLDSNGISIDPWSLCTVRQVEELKAVIKVLPIWSTGIIIAITISQQSFSVVQAGTMKRKVHNFEIPSTSFSAFGILTLTIWVAIYDRVIVPMLTKYTKKGKGLSLKQRM…
Cicer arietinum		NPF1.5*		GALRTMPFIIVNESLEKVASYGIMPNMILYLRDDY		R	E	MEYTNHKLIENGISSSSSSSQPRKGALRTMPFIIVNESLEKVASYGIMPNMILYLRDDYNMAIAKATNVLYTWSAMSNILSIFGAFLSDSYLGRFSVIIIGSLSSLLGLTILWLTTMIPMLKPSCSSLIQVCNSATSSQLALLFISLGLISIGAGCVRPCSIAFGADQFAIKENSNDGRILDSYFNWYYTSIGASTIIALSVIVYIQENLGWKIGFGVPAVLMLISAFSFILGSPYYVKVKPSESLLANFVRVVVVSARNRKISLPDHNFDQYCQGHDSELMVPTDSLRFLNKACIIRNPERDLKPDGSISNPWNLCTIGQVESLKSLLRVLPMWSTGIFMMATQSSFSTLQAKTMNRNLFGNFNFPAGSFNLIMIFTLSIVIPLYDRIVVPLLTKYTG…
Cicer arietinum		NPF2.1*		PGWKGAKYILGNETIERIATYGMQGNFLVYLLNVF		R	E	MEVEKKKRNHTRSLWSSCCSNWNSKKSSIDEIDLDNSSNPRVMKERPGWKGAKYILGNETIERIATYGMQGNFLVYLLNVFHLSQVGAANIISLWIAVSNLIPMIGAIISDAFLGKFRTIVLASIGTLVGIVIITLTAWLPQLHPPTCNHHQVCVAPTSFHLSILIFGLSWLAIGTGGIRPCAIPFAIDQFDTNTLEGKKGASRFYNWYYTTQTFVMLINATLIVYMQNKNWVVGFGTLGLLMLCAIIIFLVGKSAYFFISAEGSIFSGIAKVIVAAYKKHQLQFPSKEGECVYYDPPLEDVKALKMPLTKELRCLNKAAMIQDNEINPEGRVTNTWNLCSIQQVEELKCLIKIIPIWASGFLGAIPIVQQGIFPITQALKMDRHIGSFEIPAPSCSIV…
Cicer arietinum		NPF2.2*		GGWRSVKFIIGNESFEKLASMSLISNLTMYLLTNY		R	E	MENVVNTNSPSALELEQERIPTTTPSPSNEISSRSEVGGWRSVKFIIGNESFEKLASMSLISNLTMYLLTNYNLSGLFVVNVVQIWNGSSNIASIVGAFISDTYLGRFRTLLYGSISSLLGIMIMTLTAGIHQLRPITCKDKDRPHCQHPQDWQLGVLFASLGLLSIGAGGIRPCNIAFGADQFDTTTEKGKGQLESFFNWWYFTFTIALVVALTGVVYIQTNISWTLGFAIPTVCLAFSITIFLLGRHTYIYKKPQGSIFTDMAKVIAAAYRKRRLQPSDRSFYEPASTFEDNIRLVQTNRFKFLDKAAIIADPSELNNQGIAKNGWRLCSLQQVEHLKCLIGILPIWVTGICCFIVMDQQNTFGVLQVIQTDRSIGPHFKIPPGWMNLTSMIALSFW…
Cicer arietinum		NPF2.3*		RGWKVMPFIIGNETFEKLGAIGTLTNLLVYLTTVF		R	E	MKTIEIENMKPDYDDDDDTNINYRGWKVMPFIIGNETFEKLGAIGTLTNLLVYLTTVFNLNNITAAKIINIFSGSTNFATLLGAFFSDAFFGRYNTLAFCSIASLLGLVAIQLTSVFKNLHPPHCEKESLTCKGPTTGQMAFLISGFGLLLVGAAGIRPCNLAFGVDQFNPKTDSGKKGINSFFNWYFFTFTFAQMVSLTLIVYIQSNVSWAIGLGTPAALMFISCVLFFMGTKLYVKVKPSGSPVTSIVQVIVVAVKKRRLKLPSEHPMLSLFDYVPPKSINSKLLYTYQFRVLDKAAMITQEDKINPDGSAADPWSLCSMQQVEELKCLLRVLPIWFSAILYSLVVVQQNTLLVFQALQSNRRIGNSNFKIPGASYSVFLMLSMTLWLPFYDRIVVP…
Cicer arietinum		NPF2.4*		RGWKVMPFIIGNETFEKLGAIGTLANLLVYLTTVF		R	D	MNLVDEKRGTSMEKNEKESMENNELPNINYRGWKVMPFIIGNETFEKLGAIGTLANLLVYLTTVFNLSSITATNIVNIFNGSASLATLLGAFLCDTYFGRYKTLGFCTFASFLGLLVIQLTAWIKSMHPPECGNEKSTCIEPSTGQMSFLLLGFGFLIVGAAGIRPCNLAFGADQFNPNTDSGKKGINSFFNWYFFTYTFAQMVSLSLIVYIQSNVSWALGLGIPAALMLFSCVVYFTGSKYYVKVKASGSPVTNIVQVLYVAIKKRRLNLTEDEFFSYISSHSINSKLPRTLQFRFLDKAAIITPQDNINPDGSASDPWSLCSIQQVEEVKCLVRVLPIWVSGILYYVALVQQSTMLVFQALQSDRTIFNTDFKIPAASYTIFAMLSLTIFLPIYDRI…
Cicer arietinum		NPF2.5*		RGWKVMPFIIGNEIFEKLGAIGTLSNLLVYFTTVF		R	E	MIMNPIGEQMTNGETVENEEERLLKNENSGGDDDPKINYRGWKVMPFIIGNEIFEKLGAIGTLSNLLVYFTTVFNLENIEATNIINIFNGSTNFATLLGAFSSDAFFGRYKTLAFCTAASFLGLLVIQLTAAVEKLHPPPCEEHTTCQGPTDWQKTVLKTGLGLLMVGAAGIRPCNLAFGADQFNPNTDSGKKGISSFFTWYYFTFTIAQMVSLTIIVYIQSNVSWAVGLGIPAALMFLSSVIFFMGEKMYVKVKPSGSPITSIVQVIVVATKKRRLKLPEYLYPSLFNYVPPKSLNSKLPYTYQFRSLDKAAIMTPQDQINPNGSASDPWNLCSMQQVEEMKCLLRVLPIWVSAVFYYVVIVQQHTILVFQALLSDRRIGQSEFMIPGASYYVFLMIS…
Cicer arietinum		NPF2.6*		GGWKAMPFILGNESFERLAVFGLLANFMVYLTREF		R	E	MLKTEDNRTNLSGFPSSTSQKETNNEKLSKKKPGGWKAMPFILGNESFERLAVFGLLANFMVYLTREFHLDQVSASNILNIWSGISNFAPLLGAFISDTYAGRFKTIAFASFFSLLGMVLVTLTAWLPQLHPPPCTPHQQTLNQCVKASTSNVGFLFTGLIFLSIGTSGIRPCSIPFGVDQFDPTTNEGKKGINSFFNWYYTTFTIVLLITQTVVVYIQDSISWKFGFAIPTLCMFFSIILFFIGTKIYVHVKPEGSIFSSIAQVLVASFRKRKVKLSNEKEVVDGVFYDPPLNGKAILSKLPSTNQFRFLDKAALIMEGELNPDGSIVNQWNLVSIQQVEEVKCLARTFPIWAAGILGFTAMAQQGTFIVSQALKMDRHLGPNFQIPAGSLGVISLII…
Cicer arietinum		NPF2.7*		GGWKAMPYILGNETFERLAVFGLFANFMVYLTKEL		R	E	MENKKIKHYDSEFVSSGSLLKFQSCISSQTTTNSKKKPGGWKAMPYILGNETFERLAVFGLFANFMVYLTKELHLDQVYASNILYIWFGITNFAPLIGAFISDAYVGRFWTIAFSSFATLLGMIVVTLTSWLQKLHPPPCDPQQLLKNECVKANNFQMGVLFLGLGFLTIGSAGVRPCSIPFSVDQFDSTTNAGKKSINSFFNWYYTTFTLVLLVTQTVMVYIQDSVSWKLGFGIPVVCMFCSIILFFIGTKVYVHAKIEGSIFSGIFLVLVAAYKKRKVKLPSEDKLDEVLYDPPLVGTSISSKLPLTHQFRALNKAALILEGDLNSEGIIVNKWKLASIQQVEEVKCLARIFPIWATGILSLTSIAQQGTFTVLQALKMDRHIGPKFQIPAGSMSVI…
Cicer arietinum		NPF2.8*		PGWKAMPYILGNDTVERLATFGMQTNFVVYLMKVY		R	H	MGTECSNPSLQEKLLDEESLLVESNPKTNERKPGWKAMPYILGNDTVERLATFGMQTNFVVYLMKVYNMDQVLAANIMNTWSAISNVIPLFGAFVADAYLGKFLTIAISSLASLMGLVIFMVTAWFPQFHPAPCTTQQQEVGVCIGHTDFHLLLLIFGLFWLSIGTGGIRPCSIPFAIDQFDLTTSEGRNGSTRFYSFYYTTQTFIMLINQTLLVYIEDSVSWTLGYWLFTLFMLISIIVFFAGSRVYAYVKPKGSILSSIAQVLVAARHKKDLHLPSSEDKHIEAFYDPPFHHDSERKLPLTKEFRFLNKAALVVEEKELNSDGSSKDPWRLCSIQQVEELKCMLKIIPIWLTSIIVSIPIGQLSIFSISQALKMERHIVPNFEIHAGSVTVISLIAI…
Cicer arietinum		NPF2.9*		PGWKAMPYILGNESVEKLAKLGIQVNFMVYLMRVY		S	Q	MSSIQKRLLDEESLVQSKSNKPGWKAMPYILGNESVEKLAKLGIQVNFMVYLMRVYNMDQVYAANILNTMNAFSNFLPLIGAFIADAYLGKFMTIAIASFANLAGMAIVMLTAWVPQFHPSPCSLQQQQLGSCNGPTNFQLGILFFGFFGLAIGTGGISSCSIPFAIDQFDLTTIEGRQGTRSFYNMYYVIQTVLLLINVTLVVKIQDSFSWALGFALPTFFMFVAIVFYFAGTKVYAYVEPEGSILSRITQVFVAARRKRHLRLPATGETGRVFYDPPLEKMEPKLPLTKEFRCLNKAALMVENELNDDESNNDPWRLCSIQQIEELKCLLKIMPIWLTGIITYIPTGQLAIFPMSQAMKMDKHLTKNFEIPPGWLIILTMLTIAIIIPIYEKVISPI…
Cicer arietinum		NPF2.10*		GGWISFSFIIGIVTGSSLASTAIIGNLIVYLIREF		R	E	MDSKLTYSPKEEESLRVGSKRGGWISFSFIIGIVTGSSLASTAIIGNLIVYLIREFNIKSINAAQIVNLVVGSTNLFPIVAAIIADSFFGSFHVAFASSCIALMGTVILTLTATMNSLKPHPCINGPTSCKPATTVQYTVLYISIVLISIGFGGARFTTASLGANQFDNQDHRATFFNWYFLAFFVSSGAALTVVVYIEDNLGWALGFGICAVATFVGLVVFLLGYRFYRHESPQGSALLDLARVFVASVRKWKCKVSSRVEDYYTKGHDMMVQLLPGNRLRFFNRAALITDADLHSDGSVKKSSWKICTIQQVEDFKKIFGILPLWSSSIFLSTPLAIHSSLTVLQALVMDRSLGSHFKIPASSIGVTVLVSNSIFITFLDRVLWPFWQKVTGKSPRP…
Cicer arietinum		NPF3.1*		GGVRTLPFILANELCDRFASAGFHANMINYLTQQL		R	E	MMLDMEEEKKGIRGNGKMVEKEKEKSKQHQRGGVRTLPFILANELCDRFASAGFHANMINYLTQQLNMPLVSASNILSNFNGTSSLTPLLGAFIADSFAGRFWTIVVATLIYELGLITITISAILPHFHPPPCPTQLNCEEAKSSQLWILYLALFLTSLGTGGIRSCVVPFSGDQFDMTKKGVQSRKWNLFNWYFFCMGLASLSALTIVVYIQDNMGWGWGLGIPTIAMLISIIAFMLGSPLYKTMKPNGSPFVRLAQVIVAAIKKRNQALPQDPKLLYQNSELDSPISLEGRLLHSDQFRWLDKAAIITEEEAKYPNAQPNLWNLATIHRIEELKCIIRMLPIWASGILLITSSSHQNSFVIIQARTMNRHLSHSFQISPANMSIFNVLTMMIGVILY…
Cicer arietinum		NPF3.2*		GGLVTMPFIFANEISEKLAVVGFNTNMISYLTTQL		R	E	MEQNGNYPHRRGKKGGLVTMPFIFANEISEKLAVVGFNTNMISYLTTQLNMPLTKAANTLTNFGGTSSLTPLLGAFISDSFAGKFMTIAAASIIYQIGMISLTVSAVLPQLRPPPCKGEEICKEASAGQLAILYISLLLGAIGSGGIRPCVVAFGADQFDESDPKQTTRTWRYFNWYYFVMGISILVAVTVLVYIQDNVGWGWGLAIPTIAMFISIITFIAGYPLYRNLNPEGSPFTRLIKVAVSAFRKRKLPNEYNSKMLYQNDEVDAPISLGGKLIHSEQFKFLDKAAIVTEEDDMKTPNLWRLSTIHRVEELKSIIRMGPIWASGIILITAYAQQSTFSLQQAKTMDRQLTKSFQIPAGSMSVFTILSMLTTTALYDRVLIRVARRFTGLNRGISF…
Cicer arietinum		NPF3.3*		GGVRTLPFILANEVCDRFASAGYHSNLISYLTQEL		R	E	MEIEKGIKGNMEMVEKEVELEHSKKKKHYRQGGVRTLPFILANEVCDRFASAGYHSNLISYLTQELNMPLVSASNTLTNFGGTSSFTPLIGALFADSFAGRFWTITVGCLIYELGLVSITVSTILPYFRPPACPTQVNCQEATSSQLSALYISLLLTSLGSGGIRPCVVPFSADQFNMTRSGVASRTWNLFNWYFFIMGFASLSALTIVVYVQDNIGWGWGLGIPTIAMFISIISFVLGFPLYKTVKPGGSPLIRLVQVTVAAFKKRNHTLPNHPKLLYHNKELDAAISLEGTLLHSNQYKWLDKAAIVTEEEIKDPDKSPNLWKLSTVHRVEELKSIIRMLPIWASGILLIASTSHIHSFVIQQARSMDRHLSPSFQISPANMSIFSVLTMMTGVILY…
Cicer arietinum		NPF3.4*		GGIRTLPFILANEVCDRFAVAGFNGNLISYLTQEL		R	D	MESDKVVGKEEQHDTNRKQHPRGGIRTLPFILANEVCDRFAVAGFNGNLISYLTQELNMPLVSAANTLTIFGGTASFTPLIGALISESFAGHFWTITIASLIYELGMMSITLSSILPHMRPLPCPTQINCQEATSSQLSMFFISLVLISLGSGGIRPCVVPFLGEQFDMTKKGVASRKWNIFNWYFFFMGLASLTALTIVVYIQDNTGWGWGFGIPTIVMLMSIVAFVLGSPFYKTHKPKGSPMVRLAQVIVAAVKNRKEVLPNDPKLLYQNSELDVGISLEGMLLHTKQYKWLDKAAIVTGEENREPNDPPNFWKLSTVHRVEELKSIIRILPISSSGILLIAASAHLPSFVIEQARTMDRHLSHSFQISPANMSIFSVITTMIGVILYERLFVPFTR…
Cicer arietinum		NPF4.1*		GGLRAATLACVVEIMTSTVTLCNGVTLVDYFLKSM		K	D	MLFTNNCYIYVPQSPILVYNNPNPNLFIMDPVLSYIESDKYTDYKGRMVDPRKHGGLRAATLACVVEIMTSTVTLCNGVTLVDYFLKSMHYSVSDSSIMVTNFLGTSYLVSIFWGFISDAYITRFTTFVLSGVSELMGLLMLTYQSQNKNLQPPENQTPSYTQAVFLYIGLYGTAIGVGGIKATLAAHGADQLDQTNKPLISSYFSWYFFSICIGALLATGGMVVIKENYGWSTSFQIMVLLTSLALCTFVSGFSLYKYKRPSGSALSRVIQVILYFVLVSSVRNRKVSNAGNLDHEATAGLLARDQAHEKLKFLNRALMDNKVTIAQIKETKSFLGLLPIFATAILMNCCLAQVLTFSVQQGSLMNRTVYNFTIPTQVLAVGPISISIISIIIFEQFK…
Cicer arietinum		NPF4.2*		GGMLAASFVLAVEVLENLAYIASASNLVLYLSKFM		K	D	MEEAQVRVWEGYVDWRKRPAIKGYHGGMLAASFVLAVEVLENLAYIASASNLVLYLSKFMHFSPSTSANIVTNFMGTAFLLAILGGFLADAFFTTYSIYLISAAIEFMGLLMLTIQAHIPPLKPPNCVMGSTNSLCEKVQGGEEAMLFAGLYVVALGVGGIKGSLPPHGAEQFDETTQEGRNKRTEFFNYFVFSLSCGALFAVTFVVWIEDNKGWQWGLGVSTASILLSIPVFLLGSHKYRTKVPAGSPITPMFKVLMAAICNNYKSKSKNSSANAITSMPTSPSYTAEIGDLEQTNTARKAMTQDQTPPITQSLKCLNKALIEPAHPMLKCTIKEVEEVKLVLKIIPIFMSTIMLNCCLAQLSTFSVQQSATMNTNLGSFKVPPASLPVFPVLFIMIL…
Cicer arietinum		NPF4.3*		GGFRASMFIFVLSALDNMGFVANMVSLVLYFYGVM		R	D	MGDKEVKEELKPIIQWKKQKGGFRASMFIFVLSALDNMGFVANMVSLVLYFYGVMHFDLSSSANTLTNFMGSTFLLSLVGGFISDAYLNRLTTCLLFGSLEVLALVILTIQASLNNLHPEACGKSSCVKGGIAVMFYTSLSLLALGMGGVRGSMTAFGADQFDEKEPSEAKGLASFFNWLLLSSTLGSVIGVTGVVWVSTQRAWHWGFFIITVASSIGFVTLALGKPFYRIKVPGESPIFRILQVIVVAFKNKKLPLPESNEQLYEVYKDATLEKIAHTNQMRFLDKAAILQENTEPQPWKVCTVTQVEEVKILTRMLPILASTIVMNTCLAQLQTFSVQQGNVMNLKLGSFTVPASSIPVIPLLFLCTLIPIYELFFVPFARKITKHPSGVTQLQRVG…
Cicer arietinum		NPF4.4*		GGFRASMFIFVLSALDNMGFVANMVSLVLYFYGVM		R	D	MADQEETEELKLLTQWKRKKGGFRASMFIFVLSALDNMGFVANMVSLVLYFYGVMHFDLSSSANTLTNFMGSTFLLSLVGGFISDTYLNRFTTCLLFGSLEVLALAMLTVEAASDHLHPNACGKSSCVKGGIGVMFYTSLCLLALGIGGVRGSMTPFGADQFEEKDPNEAKGLASFFNWLLLSSTLGAITGVTFVVWVSTQRAWHWGFFIITIASSIGFVTLALGKPFYRIKTPGDSPTLRIAQVIVVGFKNRKLSVPESHEELYEISDKDTTVEKIVHTNQMRFLDKAAILQENMKPQPWKVCTVTQVEEVKILTRMLPIVASTIIMNTCLAQLQTFSVQQGNVMNLKLGSFTVPAPSIPVIPLIFISILVPIYELFFVPFARKITHHPSGITQLQRV…
Cicer arietinum		NPF4.5*		GGMLAASFVLVVEILENLAFLANASNLVLYLREYM		K	D	MELEVPQMTRWEGYVDWRNKPALRGRHGGMLAASFVLVVEILENLAFLANASNLVLYLREYMHMSPSKSANNVTNFMGTAFLLALLGGFLSDAFFTTYHVYLISAVIELLGLIVLTIQAHVPSLKPTKCEGETPCEEVNGGKATMLFAGLYLVALGVGGIKGSLPVHGGEQFDESTPNGRKHRSTFFNYFVFCLSCGALIAVTFVVWVEDNKGWEWGFAISTISIFLSIPVFLAGSTTYRNKVPSGSPLTTILKVVVAASLNICTNRNSSSSVMNMSSSSFYPNSQTDPSTLKTTTSTETNQTQSFKFLNNAITNKPIHPSLQCTIQQVEDVKTVLKILPIFACTIMLNSCLAQLSTFSIEQASTMNTKLGSLNVPPASLPIFPVLFLMILAPIYDHVI…
Cicer arietinum		NPF4.6*		GGNRAAIFVYAMEGLENMAFVANAVSLITYFLGYM		K	D	MGICRNMGTQPRVQRSLGGNRAAIFVYAMEGLENMAFVANAVSLITYFLGYMNLSLTKSATTLTNFMGTAFLLPLIGGFICDTYLSRFKTCVLFACMELLGYGLLTFQARFQQLRPIPCKNVASIDTNQCEAATGGQAAILYTGLYLVALGTSGVKAALPALGADQFDDKDPKEAAQLSSFFNWFLFSLTSGAILGVTFIVWISANQGWYWSFTVCTIAVLFSIISICMGKSFYRNNTPKGSPLIRIIQVFVAAFRNRKLQIPEDADEMHEIPEKERGENNEILKRTEQFRFLDRAAIGRVSTAVTASTGSWNLCTVTQVEETKILIRMLPIILSTIFMNTCLAQLQTFSIQQSTTLNTNIMGFKMPGPSLPVIPLLFMFVLIPLYDRFFVPLARRITG…
Cicer arietinum		NPF5.1*		GKWKACAFLVGYEAFERMAFYGVASNLVNYLTTQL		K	D	METKEDYTQDSTIDFHGKPAIPSKTGKWKACAFLVGYEAFERMAFYGVASNLVNYLTTQLHEDTVSSVRNVNTWSGSVWITPILGAYIADSYLGRFWTFTLSSLIYVLGMTLLTVAVSLKSLKPTCTDGVCKKASTSQIAFFYIALYTMAIGAGGTKPNISTFGADQFDDFNPHEKELKASFFNWWMFTSFLGALIATLGLVYIQENLGWGLGYGIPTAGLLLSLVIFYIGTPIYRHKVRTSNSPARDIIRVPIAAFKNRKLRLPSNPSDLHEYEMEHYVSRGKRQVYHTPTLRFLDKAAIKEDPTTGSSRVPMTVNQVEGAKLIFGMLLIWLVTLIPSTIWAQINTLFVKQGTTLDRNLGPDFKIPAASLGSFVTLSMLLSVPMYDRFFVPFMRQKTG…
Cicer arietinum		NPF5.2*		GSWKAALFIFAIEFSERLSYFGIATSLVLYLTKVM		K	D	MEKINLEIKPEELEADEMKFVHDSSVDHEGNIPLRASTGSWKAALFIFAIEFSERLSYFGIATSLVLYLTKVMHQDLKTAAKNVNYWAGVTTLMPLFGGFIADAYLGRYSTVFASCIVYLMGLILLTLSWFLPILKSCNHTNMCNEPRKIHEVVFFLAIYMISLGTGGHKPSLESFGADQFDEDHIEERKQKMSFFNWWNCALCSGLILGVTLIVYIQDNINWGAADIIFTGVMTLSLLIFIIGRPFYRYRIPNGSPLTPMLQVLVAAFSKRNLPYPSNPSQLYEVQKSHGNNKKFLCHTRKLKFLDKAAIIENDGNLGEKQSPWKLANVTTIEEMKLIINMIPIWIFTLPFGICVAQTSTFFIKQSAIMNRKIGEGFEIPPASIFTITALGMIISVVT…
Cicer arietinum		NPF5.3*		GSWKAAFFIIAIEFSERLSYFGIATSLVIYLTKVM		K	D	MEMNRVSYETGEVDDEMKYVNDSSLDYKGRIPLRSSTGSWKAAFFIIAIEFSERLSYFGIATSLVIYLTKVMHQDLKTAVKNVNYWSGVTTLMPLFGGFLADSYLGRYNTVIASCIIYLMGLILLTLSWFLPSLRPCEHTNMCIQPRKIHEVFFFLAIYLISIGTGGHKPSLESFGADQFDDDHVEERRQKMSFFNWWNFGLCSGLILGVTFIVYVQDHVSWGVADIIIICVMAFSFLIFVIGRKFYRYRTPNGSPLTPMLQVLVAAVSKRKLPYPSNPTQLYEISIYEGNKGRLLAHTNKLKFFDKAAIVENEGNLRKEQSPSKLATVTRVEELKLIINMLPIWVLTLPFGVCATQQATFFIKQGVIMNRKIGNNFEIPAASIYALAAFGMMISVAIY…
Cicer arietinum		NPF5.4*		GGWKACSFLVVYGIFERMAFYGISSNLFVYLTKKL		K	E	MEMEEGRNTNEYTQDGSVDLTGKSILRSNIGGWKACSFLVVYGIFERMAFYGISSNLFVYLTKKLHQGTVTSSNNVTNWIGTIFITPILGAYIADDHLGRYWTFVISSLIYLSGMCLLTLTVSLPSLKPPECHETDVTKCKEASTQQLVVFYVALYTLAVGTGGTKPNISTIGADQFDDFDPKEKTLKLSFFNWWMSCFVIGSLFAFTVIVYIQDNVGWTLGYAFPTIGFAISIITFLAGTPFYRHKLIKGSPFTSMAKVFFAALRKWKVVVPNDPKELYELSLEQYAKKGKIKIELTQTFRFLNKACVESGSSTCSEWMLCTITQVEETKQILSLIPIWVATFIPSAMIAQINTLFVKQGTTLDRSIGNFNIPPSSLAAFTVLTMIITYILYESFFVK…
Cicer arietinum		NPF5.5*		GSWKAAFFIIAIEFSERLSYFGIATSLVIYLTKVM		K	D	MEKKRIDAKTGEIDDEMKYVHDSSLDYKGRIPLRSSTGSWKAAFFIIAIEFSERLSYFGIATSLVIYLTKVMHQDLKTAVKNVNYWSGVTTLMPLFGGFLADSYLGRYTTVIASCIIYLMGLILLSLSWFLPSLKPCDHTNMCIEPRRIHEVFFFLAIYLISIGTGGHKPSLESFGADQFDDDHVEERKQKMSYFNWWNCGLCSGLILGVTLIVYVQDHVNWGVADLILICVMSISLLIFVMGSKFYRYRIPNGSPLTPMLQVLVAAISKRKLPYPTNPTHLYEVSKSEGNNGRFLVHTKNLKFFDKAAIVENEGNIAKEQSPWRLATVTRVEEMKLMINMIPIWVFTLPFGVCAAQTSTFFIKQGVIMNRKIGNGFEIPPASIYTLAAIGMIISVAIY…
Cicer arietinum		NPF5.6*		RGWHAAIFIIIMEAAEQFAYIGLGANLIIYLTEAL		K	D	MGDNNGEVEIQSHGQTTKTPKRGWHAAIFIIIMEAAEQFAYIGLGANLIIYLTEALHEPVTEAAKNKNTWVGVSSIFPLLGGFIADSYLGRFKTIIISSIIYLLGMILLTLSVSIMKNKKLFFTALYVLSVGDGGHKPCVQTFAADQFDEDTLEQRDAKSSFFNWWYLAIVIGSIFAVFVIVYLQDNVGWAVGLEILVAMLAAALVMFLLGRKRYWKESPKGSPMTSIAQVFVAASRKWRVKDTSENYWYGHDHGDLIRSQIQPIDRPLAHTDQYRFLDKAMIIDEHDASSQSRNPWRLCSVTQVEEVKLVIRLIPIWLSCLMFIVVQSQLGTFFTKQSSTLNHSIGPHFKIPPASLQGLVGIVILFAVPIYDKLFVPFARKITGHHSGITVLQRIGFG…
Cicer arietinum		NPF5.7*		GGWHAAIFIIFVEVAERFAYQGLASNLVNYLTKFL		K	D	MADSPSKSKSNSLIHHTTTTKGGWHAAIFIIFVEVAERFAYQGLASNLVNYLTKFLNEPTTTAVKNVNTWVGVSSLFPLLGGFIADSYLGRFNTILLSSLIYLVGMIFLTLSVSALRHKTLFFFALYVLSIGEGGHKPCVQTFAADQFDDDTPEEKDAKSSFFNWWYLGIVAGSTAAVFIPVYLQDNVGWGVGLGVLAGVLALALALFLLGIKRYRKESPTGSPFTRLAQVFVATARKWRVQHTLSLNHFCYSEDDKVEPHHLHVQPKYHTLLHTRQYRFLDKAATIDEIDSSNKTRNPWRLCSVTQVEEVKLVLRLIPIWLSCLMFTVVQAQGHTYFTKQGGTLIHTIGSNFQFPPASLQGLVGVTILFVVPIYDRVFVPLARKFTHHPNGITVLQRI…
Cicer arietinum		NPF6.1*		GGWIAAFFIFGNEMAERMAYFGLSVNMVAFMFYVM		R	E	MDSCEIKSPEVPQQGSSMSRKKLGIYFIESEDRRMALGRGYTTSGSTPVNIHGKSILDLSKTGGWIAAFFIFGNEMAERMAYFGLSVNMVAFMFYVMHRPFTSSSNAVNNFLGISQASSVLGGFLADAYLGRYWTIAIFTTIYLVGLTGITICATMSIFVPNQEECDQLSLLLGKCDPAKPWQMTYLYTVLYITAFGAAGIRPCVSSFGADQFDERSKNYKSHLDRFFNLFYLSVTIGAIVAFTGVVYVQMKFGWGSAFGSLAIAMGISNMLFFIGTPLYRHRLPGGSPLTRVAQVLVASFKKRNESFVSSEFVGLFEVPGRRSAIKGSQKIAHSDDFRFLDKAALQLKEDGPNPNPWRLCTVTQVEEVKILLKLIPIPACTIMLNVILTEFLTLSVQQ…
Cicer arietinum		NPF6.2*		GGWTSSAMILGVEACERLTTMGIAVNLVTYLTGTM		K	E	MSTLPQTQGQTIQDAWDCKGSPAERSKTGGWTSSAMILGVEACERLTTMGIAVNLVTYLTGTMHLGNASSANIVTNFMGTCFMLCLLGGFVADTFIGRYLTIAIFATVEAIGVTMLTISTIIPSLHPPKCTQNSVKHCEAANNIQLTVLYIALYVTALGIGGLKSSVSGFGSDQFDDSNEGERKQMVKFFNWFFFFISIGSLTAVTILVYIQDHVGRDWGYGICVCAIVVALFVFLWGTQRYRFKKLVGSPLTQIAVVFVAAWRKRKLELPFDSSLLFNVDDQILNKNKQMLPHTKQFRFLDKAAIKGPKRDNGDEMNNVERKWYLSTLTDVEEVKLVIRMLPIWATTIMFWTVYAQMTTFSVSQAKTLNRHIGKSFKIPPASLTAFFIGSILLTIPIY…
Cicer arietinum		NPF6.3*		GGWSAAAMILGGEIMERLTTLGIAVNLVTYLTGTM		K	E	MSTLPTTQGKTVHDASDFKGRPADRSTTGGWSAAAMILGGEIMERLTTLGIAVNLVTYLTGTMHLGNAASANVVTNFLGTSFMLCLLGGFLADTFLGRYLTIAIFAAIQAMGVTILTISTIIPSLHPPKCTKDSTTPCVEASNKQLLVLNLALYVTALGTGGLKSSVSGFGSDQFDDSHKEEKKGMIKFFSWFYFFVSIGSLAAVTILVYIQDNQGRGWGYGICAVAIVVALVVYLSGTSKYRIKPLVGSPLTQIVLVFVAAWKKRHFQLPSDSSLLYEEDDIQHEQPRNKKQRLPHSKQFRFLDKAAIKGLESTNGITMKEKWHLSTLTDVEEVKLILRMLPIWATTIMFWTIHAQMTTFSVSQATTMDCHIGKSFQIPAASMTVFLIGTILLTVPLY…
Cicer arietinum		NPF7.1*		GGTKAATLLLVNQALATLAFYGVGVNLVLFLTRVL		Q	E	MHQPKVMERNENHIEEAVMEKIDIMNEKKRGGTKAATLLLVNQALATLAFYGVGVNLVLFLTRVLGQDNAEAANNVSKWTGTVYMFSLIGAFLSDSYWGRYLTCTIFQLFFVLGLALSTLSSWRFLINPSGCGDEHTPCKPTSSIGVYIFYLSIYLVAFGYGGHQPTLATFGADQYDEKNPKERGLKVAFFCYFYFSLNLGSLFSNTVLVYYEDTGKWTMGFFVSLISAVVALLCFLSGSPRYRYFKPSGNPVARIAQVFTIVVRKWNVVPAKPDKLFEVNGSKSAIKGCRKILHSDDLKFMDKAATITENDDENSRNNPWRLCTVTQVEETKCILRMLPVWLCTITYSIVFTQMASLFVEQGDAMNSRIGEFRLPAASMSAFDICSVLVFTGVYRQIL…
Cicer arietinum		NPF7.2*		GGWKMAYILLANQALATLAFFGVGVNLVLFLTRVL		Q	E	MTKSVNDSEICYCCEKLAFVVAATFSSHSPEFDTIPEEFTLSVTKFRKRFFFFVFNAFIHQCMEPTESVTPSAINSVSIEPVEVTEGNDRCEEVGKSRGGWKMAYILLANQALATLAFFGVGVNLVLFLTRVLRQDSAEAANNVSVWTGTVYIFSLLGAFLSDSYWGRYLTCTIFQLFFVLGLGVLSLTSWLLLIKPEGCGNEEIKCREATSLGVNIFYLSIYMVAFGYGGHQPTLATFGADQFDDKTIHESNSREAFFCYFYFALNVGSLFSNTILVYVEDSGRWTLGFGVSLASAIVALISFLAGSKKYRYVQAYGNPVIRVIQVFVASVRKWKVQPVKDGQLYEVEGLESAIKGSRKIMHTQKLSCLDKAATLTAKDGNDPENHWRLCTVTQVEEA…
Cicer arietinum		NPF7.3*		GGWRSASLLLVNQLLVALAFTGVEVNLVLFAKLVL		Q	E	MEPTESVTPSAINSVSIEPVEVTEGNDRCEEVGKSRGGWKMAYILLANQALATLAFFGVGVNLVLFLTRVLRQDSAEAANNVSVWTGTVYIFSLLGAFLSDSYWGRYLTCTIFQLFFVLGLGVLSLTSWLLLIKPEGCGNEEIKCREATSLGVNIFYLSIYMVAFGYGGHQPTLATFGADQFDDKTIHESNSREAFFCYFYFALNVGSLFSNTILVYVEDSGRWTLGFGVSLASAIVALISFLAGSKKYRYVQAYGNPVIRVIQVFVASVRKWKVQPVKDGQLYEVEGLESAIKGSRKIMHTQKLSCLDKAATLTAKDGNDPENHWRLCTVTQVEEAKCVVRMFPVWLCTIIYSVVFTQMASLFVEQGDVMNNKVGKYHLPAATMSVFDICSVLLCTGI…
Cicer arietinum		NPF7.4*		GGWRSASLLLVNQLLVALAFTGVEVNLVLFAKLVL		D	E	MVRKVFELDGHEEGSISPCTKDGSIDCYGKPAIKARTGGWRSASLLLVNQLLVALAFTGVEVNLVLFAKLVLRQSNAESANTFSRWMGTTYCFSLIGAFLSDSYLGRYLTCIIFQVVFNIGLVLLSLSTHFLLLKPQGCGKIGFLCEPHTPFQVAILYISIYLIALGNGAADPALATFGADQFDEEEPKEEKSKTLFYSYFYVALNLGSLVAETVLAYIETSGNWILGFWICSGCGCFSFLVFMTGTLRYRHMKTSQNPISRFAQVIVSSVKKIKFQMPANGEGLYEIQEGDDSSGRRMLHTNGLRFLDRAAIISINEKNKLQDKSQIPNPWQLCTVTQVEEVKCILRLLPVWFCTIFSSVVFIQMLSLFVEQGSTMNRKFYKFQIPPASMTAFDIIST…
Cicer arietinum		NPF8.1*		GNWKACWFILGNECCERLAYYGMSTNLVNYLGQRY		K	E	MAEDAIYTQDGTINIYKKPANKKKTGNWKACWFILGNECCERLAYYGMSTNLVNYLGQRYNQGNAAAANSVTTWSGTCYITPLLGAFVADSYFGRYWTIASFSIIYVIGMVILTLSASVPGVKPSCDANGCHPTSAQTAVCYIALYLVALGTGGIKPCVSSFGADQFDETDENERKKKSSFFNWFYFSINIGALVASSVLVWIQMNVGWEWGFGVPAVAMIIAIIFFFGGSPLYRIQVPGGSPLTRICQVIVAACRKLSLQVPDDKSLLHETIDVESVIKGSRKLDHTNNLRCLDKAAIETQSDRVRNLSNPWRLCTVTQVEELKSIIYLLPVWASLIAFATVYCQMNTMFVLQGNTMDQHIGPNFQIPSASLSLFDTLSVIFWAPVYDRIIVPFARKF…
Cicer arietinum		NPF8.2*		GNWKACPFILGNECCERLAYYGIAKNLVTYLTHKL		K	E	MCSIEIDDDSSLVEETLLQDEEKRQYTGDGSVDFKGRPVLKQNTGNWKACPFILGNECCERLAYYGIAKNLVTYLTHKLHQGNVSAARNVTTWQGTCYLTPLVGAVLADSYWGRYWTIAVFSAIYFIGMCTLTLSASVPGLKPAECLGSVCPSATPVQYAAFFFGLYLIALGTGGIKPCVSSFGADQFDDTDPQERITKGSFFNWFYFSINIGALVSSTFIVWIQEHVGWGIGFGIXALFMGLAIRCFFLGTPLYRFQKPGGSPITRMFQVVVASFRKRHLVVPEDSSLLYETPDKRSAIIGSRKLEHSDELRCLDRAAVVSDAERKSGDHSNLWRLCTVTQVEELKTLIRMLPIWASGIVFNSVYAQLSTMFVEQGTMMETSIGSFNIPPASLSSFDI…
Cicer arietinum		NPF8.3*		GNWKACPFILGNECCERLAYYGIATNLVTYLTRKL		K	E	MGSAEDDSSLLEQALIQDEESKRYTGDGSVDFKGRPVLKQNTGNWKACPFILGNECCERLAYYGIATNLVTYLTRKLHEGNVSAARNVTTWQGTCYLAPLIGAVLADSYWGRYWTIASFSTIYFLGMCTLTLSASVPALKPAECLGTVCPPATPAQYAVFFIGLYLIALGTGGIKPCVSSFGADQFDDTDSQERIKKGSFFNWFYFSINIGALVSSSFIVWIQENAGWGLGFGIPALFMGLAIGSFFLGTPLYRFQKPGGSPLTRMCQVVAASFRKRNLAVPEDSSLLYETPDKSSAIEGSRKLEHSDELRCLDRAAVVSDAERKSGDYSNLWRLCTVTQVEELKILIRMFPVWATGIIFSAVYAQMSTMFVEQGTMMNTQIGSFKIPPASLSTFDVIS…
Cicer arietinum		NPF8.4*		GTWRACPFILGNECCERLAYYGMSTNLVLYFKERL		K	E	MEEDDVYTKDGTVDYRGNPANKNITGTWRACPFILGNECCERLAYYGMSTNLVLYFKERLHQHSATASKNVSNWSGTCYITPLIGAFVADSYLGRYWTIASFSIIYVVGMTLLTLSASVSGIKPTCQGKENCHATDLQSIVCFLALYLIALGTGGIKPCVSSYGADQFDDADENEKEHKSSFFNWFYFSINIGALIASSLLVWIQDNVGWGWGFGIPAVAMAIAVASFFSGTKLYRNQKPGGSPLTRICQVIVASIRKYRIEAPADKSLLYEIADTESAIKGSRKLDHTNELRFFDKAAVLGQSDNRKDSTNSWRLCTVTQVEELKSIIRLLPVWATGIIFATVYGQMSTLFVLQGQTMNTHVGNSSFKIPPASLSIFDTLSVIFWVPVYDRIIVPFAR…
Citrus clementina	Ciclev10007831m	NPF1.1		GGLRTMPFIIANEAFEKVAGVGLHANMIFYLILEY		R	E	METNTNQEMTKSKKGGLRTMPFIIANEAFEKVAGVGLHANMIFYLILEYHMSGPEGANVLFLWGAISNFLPIIGASISDSFLGRFRVIALGTFTALLGMILLWLTAIIPAARPPKCNPFIEICPAAKPRQLGFLFSSFVLMSIGAGGIRPCSLAFGADQFHNPDNPNNERILQTFFNWYYASVGLSYMASITLIVYIQDKAGWVVGFGVPVGLMLFSTLMFLLGSSLYIKPKANKVLFTGFGQVISAAWKNRHLPLPPTDADRWYYYKGSKLTAPTEKLRFLNRACVVQNREKELDLDGKAIEPWKLCTVKQVEELKAIIKVLPIWSSGIMIAVTISQYTFPQLQAKSMDRHIFSEKLKIPPGSFGVFAILTLTIWVAIYDRVVVPLLSKFTNRPRGLS…
Citrus clementina	Ciclev10025189m	NPF1.2		GGLITMPFIIANEAFEKVASYGLVTNMILYLMKDY		R	E	MEEAISDQRETRQQEEAANNVQERRRKGGLITMPFIIANEAFEKVASYGLVTNMILYLMKDYHLGVANGTNVLFFWTAATNFMPILGAFLSDSYLGRFLTIGLASFCSLLGMFLLWLTAMIPKVKPSPCNILTQSCESPTTAQMTLLISSFCFISIGAGGIRPCSIAFGADQLDRKDNPNNERVLESFFGWYYATSAIAVVIALTAIVYIQDHLGWKVGFGVPAILMVLSVLLFFIASPLYVKLKASSSLLTGFAQVAVVAYKNRKLALPPPNASWCYHRQKDSLLIVPTSKLRFLNKACLIRSPEQDIAPDGSALNPWSLCTIEQVEELKALIKVLPLWSTGIMMSINISQNSFPLLQASSMDRHVTSSFQIPAGSFGTFTIITLAAWVVLYDRVLIP…
Citrus clementina	Ciclev10010188m	NPF1.3		GGLRTLPFIIANEAFENMASNGLMPNMILYLCREY		R	A	MERPSDEKKMVRETLLINKNPKGGLRTLPFIIANEAFENMASNGLMPNMILYLCREYNMETTAATNVLFIWTAVTNFVPILGAFLADSCMGRYPMIGFGCIISLLAAAYGHPLVFGTDQLDKGNGAKNAGALQSYFSWYYVSTAAASMLSATFIVYIQDNLGWKVGFGIPAVIMLLSALSFFTASSFYVKPKANTSLISGLIQVIVASYKNRNMKLSSQATEEMYHKRKGSMLLVPSENLRHPEEDSTTMPWSLRTVDQVEELKALIKIIPMWSTGIILAGTMSQSSFLVLQASSMDRHISPNFEIPSGSFIIFPVITVTLWIGFYDRILLPLASKIKGKPCQLTVKQRLGIGLLCCTASMAAWAIVEGIRRETAISEGISDDPRGVVKMSAMWLLPYL…
Citrus clementina	Ciclev10010641m	NPF1.4		GGLRTLPFIIANEAFERMASMGLMPNMILYLCGEY		R	M	MGTHSEEKNMITEPLLINKNPKGGLRTLPFIIANEAFERMASMGLMPNMILYLCGEYNMETTAGTNVLLIWTAATNFLPIIGAFLADSCVGRYPMIGFGCITCLLGVVLLWLTTILSQAQPPACDQLRSDCESATWSQLMLLYSALGLMSLGGGGIRSSSLAFGAEQLEKGDETKSKGALQSYFSWYYVSVLASSMVAVTCIVYIQDNLGWKVGFGVPAVMTLLSALSFFLASPFYVQSKANTSLLTGLIQVLVASYKNRHIKLSSQTTEEMYHPRKGSMLLVPSENLRCLNKACIIKHPGQDLTPDRRASNPWSLCTVDQVEELKALIKVIPLWSTGIMIAVTISQSSFPVLQASTMDRHITPNFEIPSGSFGIFTIITVILWIGFYDRILQPIASKI…
Citrus clementina	Ciclev10007857m	NPF1.5		GGLRTLPFIIANEAFERMATVGFTPNMILYLCREY		R	M	MITEPLLINKNPKGGLRTLPFIIANEAFERMATVGFTPNMILYLCREYNMETTAATNIIFIWTAATNFLPIVGALLADSYVGRYRMIGFGCFTCLLGMVLLWSTTILPGAKPPACDQLRNGCESATWSQLMPLYFAFGLMSLGSGGIRSSSLAFGAEQLDKGDGTKSKGALQSYFSWYYVFVSASSIVAVTCIVYIQDNLGWKVGFGVPAVIMLLSALSFFLASPFYVKSKANTSLLPGLTQVLVASFKNRRTKLPTQATEEMYHHGKGSMRLMPSENLRFLNKACMAKHPEQDLTPDGRASNPNSLCTVEQVEELKALIKVIPIWSTGIMIAVTISQSSFLVLQASSMDRHVTPNFEIPSGSFNIFAILTLTIWIGLYDRAVLPLASKIKGKPCQLSL…
Citrus clementina	Ciclev10029786m	NPF1.7		GGIRTLPFIIANEAFERMASTGFMPNMILYLCREY		R	M	METCSEEKKMITEPLLINKNPKGGIRTLPFIIANEAFERMASTGFMPNMILYLCREYNMKITEGTNVLFFWSAASNFLPILGAFLADSYVGRYAMIGFGCITCLLGMVLLWLTTIFPHARPLACDYPLRDSCESATGSQLMLLYLAFGLMSLGGGGIRSSSLAFGADQLEKGDGIKSKSEGALKSYFSWYYVSVSASSMVAVTFIVYIQDNLGWKVGFGIPAAIMLLSALCFFLASPFYVKSKANTSLLSGLIQVLVASYKNRHIKLPSPQAAEERYHHREGSVRLVPSENLRCLNKACIIKHPEQDLTPDGRASDPWSLCTVDQVEELKALIKVIPLWSTGIMIGVTLSQSSFPVLQASSMDRHVSRNFEIPAASFCIFTIITLTLWVGFYDRILLPL…
Citrus clementina	Ciclev10029930m	NPF1.8		GGIRTLPFIIANEAFERMASTGFMPNMILYLCREY		R	M	MEACSEEKKMITEPLLINKNPKGGIRTLPFIIANEAFERMASTGFMPNMILYLCREYNMKITEGTNVLFFWSAASNFLPILGAFLADSYVGRYAMIGFGCITCLLGMVLLWLTTIFPHARPLACDYTLRDSCESATGSQLMLLYLAFGLMSLGGGGIRSSSLAFGADQLEKGDGIKSKSEGALKSYFSWYYVSVSASSMVAVTFIVYIQDNLGWKVGFGIPAAIMLLSALCFFLASPFYVKSKANTSLLSGLIQVLVASYKNRHIKLSSPQAAEERYHHREGSVRLVPSENLRCLNKACIIKHPEQDLTPDGRASDPWSLCTVDQVEELKALIKVIPLWSTGIMIGVTLSQSSFPVLQASSMDRHVSRNFEIPAASFCIFTIITLTLWVGFYDRILLPL…
Citrus clementina	Ciclev10007800m	NPF1.9		GGLRTMPFIIVNESFEKVASYGLLPNMIFYLMNGY		R	E	MEEMKPQRDSEKKMEASPHQQIKQPPSKPEGGGLRTMPFIIVNESFEKVASYGLLPNMIFYLMNGYHVEAANGASMLSIWSSISNFLAIVGAFLADSYMGRFWVILLGSFSSLLGTTTLWSTAMIPQLKPAPCNQLVSSNCSSATPAQFAILLSSFALISIGAGCVRPCSIAFGADQLDNKDNPKNKRVLETFFNWYYASTSVSGMLAFTIIVYIQDHLGWKIGFGVPAILMVLSTLMFLFGSHLYIKVQPDKSLFTSFIQVIVASLRKISLYPSSNTVNYYHAKDSNYVTPTDNLRFLNKACMIENPEEDLNPDGTASNPWKLCSIGQVESLKALLRITPMCSTGIIILLSLNQQTFATLQAKTMDRHISPSFQIPAGSFTVFTIITVTLWIAIYDRA…
Citrus clementina	Ciclev10023266m	NPF2.2		GGWRAIKYILGNETFEKLASMSLISNITVYLQTNY		R	E	MANNIHSSSASTVEQDPSAKKPGGWRAIKYILGNETFEKLASMSLISNITVYLQTNYNLGGVLLVNIVTIWSGSSNITSLLGAFVSDAYLGRFRTLLVGSIASLLGMLIMTLTAGIHQLRPSSCSDPPNCPQPQGWQFCVLFAALTLLSIGAGGIRPCNIAFGADQFDTTTEKGRAQLESFFNWWYFSFTVALVVVLTGVVYIQTNVSWVLGFAIPTACLAFSITLFLLGRRCYIYIKPAGSVFSDMAKVVVAACRKRCFSVEPGCEHNYYDPPLMIKLKRTNRFKCLDRAALITEPSHELQEQGTPKNGWRLCSLQQVEQLKCLIAILPVCVSGIACFISMDQQNTFGILQAIQMNKSVGPHFKMPPAWMNITSMLALSLWILIYERLYIPVATKIAG…
Citrus clementina	Ciclev10013496m	NPF2.3		GGWRSIKYILGNETFEKLASMSLIANMTVYLRTKY		R	E	MENEIHSTLVDQNSRSPPPDSQRPKGGWRSIKYILGNETFEKLASMSLIANMTVYLRTKYNMDGILLVNVVSIWGGSSSLTAIPGALLSDTYLGRFRTLLYGSIASFLGMGIMTLTASIPELRPPDCTGAQCPQPEGWQLSILYAGLALLAIGSGGIRPCNIAFGADQFDTTTPKGKSQLESFFNWWYFSFTVALVVALTAVVYIQTNVSWILGFAIPTGCFFLSIFVFLIGYHTYIIKNPQGSVFVDMAKVITASCRKRKVNLGQASGNSLYDPPLTQSETESKTTKLPHTNRFRCLDKAAVIVDSSELDDDGKAKNGWRLCSLLQVEQLKLLVAMFPVWITGIFCFLAMDQQNTIGILQAIQTNKRFGSFNVPPGWMGLISMLTLSTWIFFYERVFV…
Citrus clementina	Ciclev10019426m	NPF2.4		RGWKSMPFVIGNETFEKLGTTGTSSNLLVYLTTIF		R	E	MEKNSKTAVVATDDEPQLNYRGWKSMPFVIGNETFEKLGTTGTSSNLLVYLTTIFNMKSITATTLINIFSGTTNFATLLGAFLSDTYFGRYKTLGFASVASFLGMLVLSLTAAISKLHPPDCGNQDSGACPGPTPWQLAFLFTGLGLMVIGAGGIRPCNLAFGADQFNPNTESGKQGITSFFNWYYFTFTFAMMISLTVIVYVQSDVSWAWGLGIPAFMMFLSCAMFFLGSRLYAKVKPEGSPLASTVQVFVAAIKKRHLKLPEEPWLTLHNHIPKNCINSKLPHTGQFRCLDKAAIMTPEDQIKSDGSAINPWRLSSMQKVEEVKVLIRVIPIWASAIVYYVALVQQQTYVVFQALQSDRRVGNTHFKIPAASYAIFSMIGLTIWIPIYDRIIVPKLQ…
Citrus clementina	Ciclev10019319m	NPF2.5		RGWKAMPFIIGNETFEKLGAVGTLANLLIYLTSVF		R	D	MKAAEKETVEKKENGTLELEKIYENRTMELENVKKTVGNDHDEPKINYRGWKAMPFIIGNETFEKLGAVGTLANLLIYLTSVFNMKNITAATIINIFNGTANFGTMIGAYLCDTYFGRYNTLGFATVASFLGLQAIQLTAAIPTLHPPHCAAESSTCKGPTAGQMAFLLSGFGLMIIGAGGVRPCNLAFGADQFNPNTESGKRGINSFFNWYFCTFTFAQMVSLTLIVYVQSNVSWAIGLAIPALLMLVACVVFFMGTKIYVRVPATGSPMTSVAQVIVVAVKKRQLKQPDQPLLSLFNYIPPGSINCKLRHTDQFRFLDKAAMLTPEDHINPDGSAANRWRLCSVQQVEEVKCVLRVIPTWFAAVIFHLMINQQHTYAVFQAQQSNRRLGNTSFKIPA…
Citrus clementina	Ciclev10030982m	NPF2.6		GGWKAMPYILGNETFERLATIGLLANFMVYLLKEY		R	E	MVGDQKQKEPSSSVQWYCGARCFQKPSSPEREDVILSDSKRHPPDQKKPGGWKAMPYILGNETFERLATIGLLANFMVYLLKEYHMNQTSAANILNIWGGVTNFAPLLGAFISDTYTGRFKTITFASIAAILGMLTVTLTAWLPQLHPPKCDVAKPPFGQCKSANSMQLGVLVMGLGLLSIGTGGIRPCSIPFGVDQFDATTDEGVKGINSFFNWYYTTFTVVILITQTVLVYIQDSVSWVIGFGIPTVLMIGAIILFLVGKKLYVLVEPEGSIFSGIGQVLVAAYKKRRLTLPQGQMDHHGIFYDPPPKLFVLSKLPLTHQFRFLNKAAMIVDNNELKPDGTPVNQWRLCSIQQVEEVKCLIKIIPIWAAGIISLTSISQQGTFTVSQAMKMNRHLGP…
Citrus clementina	Ciclev10031060m	NPF3.1		GGIITMPFIFANEVCEKLAVVGFHANMISYLTTQL		R	E	MVQKMEEKGGSHVNRKKGGIITMPFIFANEVCEKLAVVGFHANMISYLTTQLHMPLTKAANTLTNFGGTGSLTPLIGAFVADTYAGRFWTITVASIIYQIGMFSLTLSAILPQLRPPPCQGDQVCKEADTGQLAILYASLLLAALGSGGIRPCVVAFGADQFDETDPKQATKTWKYFNWYYFVMGAAVLVAVTVLVYIQDNVGWNWGLGIPTVAMFLSIIAFVFGYPLYRNLDPAGSPFVRLMQVCVAAFRKRNLDMVSDPNVLYQNEELDASICLDGKLLHTKHMKFLDKAAIVTEEDDIKSPNLWRLNTVHRVEELKSVIRMGPIWASGILLITAYAQQGTFSLQQAKSMDRHLTKSFQIPAGSMSVFTMVSMLSTIALYDRIIIPVARKFTGLDRG…
Citrus clementina	Ciclev10031055m	NPF3.2		GGMITMPFIFSNEVCEKLAVVGFNTNMISYLTTQL		R	E	MIENMEEKGSNSHVKRQKGGMITMPFIFSNEVCEKLAVVGFNTNMISYLTTQLHMPLTKAANTLTNFGGTGSLTPLIGAFVADAYAGRFWTITIASIIYQIGMICLTISAILPKLRPPPCEGEQVCQEANKGQVAILYVSLLLAAIGSGGIRPCVVAFGADQFDETDPKQATKTWKYFNWYYFVMGAAILVAVTVLVYIQDNIGWGWGLGIPTFAMFLSIIAFLIGYPLYRNLDPAGSPFTRLLQVCVAAFRKRKLTMVTDPKLLYENEELDAAISLGGKLLHTKHMKFLDKAAIVTEGDDLKSPNLWRLNTVHRVEELKSVIRMGPIWASGILLITAYAQQSTFSLQQAKSMDRHVTKSFQIPAGSMSVFTIVSMLSTIALYDRLLIPFTRKFTGLDR…
Citrus clementina	Ciclev10011292m	NPF3.3		GGIKTMPFIFANEICDRFASAGSHANLISYLTQEL		R	E	MEFEKNKKADDGELQEDEEKIIDQDDGKGKQKKKKKKQLGGIKTMPFIFANEICDRFASAGSHANLISYLTQELNMPLVQASNTLTNFGGTSSFTSLIGALIADSFAGRFWTITGGSIIYEMGLVAITLSAVLPGLRPPPCPTQKNCREASGLQLGVLYISLLLSSLGSGGIRPCVVAFAADQIDMRKATVANRQWNFFNWYYFCMGIATLTALTVVVYIQDNVGWGLGFGIPAIGMVMSVLAFVFGSPLYVKLKPGGSPLTRLTQVIVAAFKKRKAIVPEDPRLLYRNKELDSVISVHGTLVHTNQFKWLDKAATVTEGETTNSSPPNLWRLATVHRVEELKSIIRMLPIWAAGILLVTASSHQHSFTIQQARTMNTHLTHSFKIPPASLSIFGILTM…
Citrus clementina	Ciclev10031231m	NPF4.1		GGARAASLACVVEALENMVFLSNAINFVAYFLKSM		K	D	MDAEIHASIDQSGDYEDWRRRKADSNKHGGARAASLACVVEALENMVFLSNAINFVAYFLKSMHYPAAESAIMVNNFMGTSFLLTIFGGFISDSFLTRFTTFILFCTIELLGLILLTIQAQYSRLQPAMNRRPSHTQAAILYTGLYAMATGVGGVKAALPAHGADQLDHSNQRLISAFFNWFFFSLCAGGLVAATVMVWIEENRGWNCSFKISAVALGLALCIFTIGFPIYRYKRPSGSPMTRIFKVIASAIRNRKTSRSEMTDQIASPEATRSNDMFRVLDKALFDDTITAAQVEETKTFLGLLPIFASTIMMNCCLAQLQTFSVQQGIIMNRTINNFKIPTQSLTVFPLTIMLASIPLYERSVHIFERKISAKYNIFRPLKRIGLGLALASGSMAVA…
Citrus clementina	Ciclev10000639m	NPF4.2		GGMKAAVFVLGLQAFEIMAIAAVGNNLITYVINEM		K	E	MEMEARRQNNNKGMEVEESTVDWKGRPSNPNKHGGMKAAVFVLGLQAFEIMAIAAVGNNLITYVINEMHFSLSNSANIVTNFIGTVFLLALLGGYLSDSFLGSFWTMLIFGFVELSGFILLSVQAHLPQLKPPKCNMVTDSENCEEAKGFKASIFFLALYLVAIGSGCVKPNMIAHGADQFDQSNPKQSKKLSSYFNAAYFAFSTGELVALTVLVWVQTHSGMDVGFGVSAAAMALGLFGVVSGTLYYRNKRPQGSIFTPIAQVFVAAMLKRKQICPSNPQMLHGLNQNNVPNDSGSVFLTQRFRFLDKACIKVEDGTNKKESPWRLCTVTQVEQVKVLISVVPIFACTIIFNTILAQLQTFSVQQGSAMNNKLTKNFHVPPASLQSIPYIMLVILVPL…
Citrus clementina	Ciclev10019334m	NPF4.3		GGMTAAVFVLGLQAFEMTAIAAVGNNLITYVFNEM		K	E	MDSVEKTRELERDSMLSLDVDETAVDWRGRPCKANKHGGMTAAVFVLGLQAFEMTAIAAVGNNLITYVFNEMHFPLSKSANIVTNFIGTVFLLSLFGGFLSDSYLGSFWTMLIFGFVELSGFILLSVQAHLPQLRPSPCNMLTDTDGTQNCQEAKGYKALILYLALYLVALGSGCLKPNIISHGADQFKKQESKKLSTYFNVAYFAFCMGQLIALTLLVWVQTHSGMDIGFGVSAAAMAVGLISLIFGIFVYRNKSPRGSIFTPIAQVFVAAITKRKQICPSNTYILHGSQTNIATNRVLATSPNNRNLLHTEKFRFLDKACIKVQDGANESPWKLCTVTQVEQVKIIMSVVPIFACTIIFNTILAQLQTFSVQQGSAMDNKITNRFQIPPASLQAIPY…
Citrus clementina	Ciclev10031067m	NPF4.4		GGMLAASFVLVVEILENLAYLANASNLVLYLSENM		K	D	MEEAQQLTRWEGYVDWRNRPALKGRHGGMLAASFVLVVEILENLAYLANASNLVLYLSENMHLSPSKSANNVTIFMGTAFLLALLGGFLSDAFLTTYHIYLISAVVEFLGLIILTVQARSASLRPPECNPPNIPCQEVDGGKAAMLFLGLYLVALGVGGIKGSLPPHGAEQFNEASPQGRKQRSTFFNYFVFCLSCGALIAVTLVVWIEDNKGWEWGFGISTITILLSIPIFLAGSSFYRNKIPSGSPLTTICKVLVAALINACTCKSPSNAIVNMSTSPSYPAETGKEVEEGTDKATEFNPQPPTESLKFLNRALVNKPVHPVLECTVQQVEEVKIVIKILPIFGCTIMLNCCLAQLSTFSVQQAATMNTKVRSMKVPPASLPVFPVLFIMILAPVYD…
Citrus clementina	Ciclev10003139m	NPF4.6		GGSRAVLFVYAMEGLESMSFVANMVSLVTYFHGYM		K	D	MISFHARVMRTCRFTKPKQERRLGGSRAVLFVYAMEGLESMSFVANMVSLVTYFHGYMNFSLTKSATTLTNFTGTSFLLALFGGFISDTYLSRFKTCVLFGCIELLGLAILAIQAHAHQLRPKPCVGVAPNLVNQCDDADGTQVAILFTGLYLFACGTGGVKAALPSLGADQFDERDPKEAAKFSSFFNWFLFSLTVGSIIGVTFIVWISTNQGWDWSFGVCTIAVLFATVFVIMGKSLYRHNVPKGSPIIRILQVFVAAIHNRNLPKPEMADQLHEIHDREAGLDTEILKRTDQFRFLDRAAITRTACDGRASTSINPGPWRLCTVTQVEETKILLRMLPIIVSTLFMNTCLAQLQTFCIQQSTTMDRNLFGFKVPGPSLPVIPLVFMFILVPIYDRV…
Citrus clementina	Ciclev10029865m	NPF4.7		GGFGACGFIFVLSSLENMGFIANAISMVLYFKNEM		R	D	MNSGGFGACGFIFVLSSLENMGFIANAISMVLYFKNEMHFNLAGASNTLTNLMGSTFLLCLVGGFISDTFLSRFATCLIFGTLEVLALVMITVQAYSEKLHPPDCGKSSCVKGGIAAYFYASLCLYALGSGGVRGALPALGAGQFDEKDPKGAKALASYFNYFLLTTTLAAVIGVTAIVYVSTEKAWWGGFLISSIVTFIGFIALVIGKPFYRNQQPGESPLVRVSQVVVVAIKNRKLSLPENPEELYEINEKERVGTEERIPHTNQFRCLDKAAIVPKDSTEAAPWRVCTLTQVEEVKILTRMMPILASTILMNTCLAQLQTFSVTQGAYMDPQLGSIKVPTPSIPVIPLLFMSILLPVYELLFVPFARKITGHPSGITQLQRVGVGLVLSAVSMTIA…
Citrus clementina	Ciclev10028084m	NPF4.8		GGFRACTFVFVLSALENMGFIANGISMVLYFKNEM		R	D	MGDKVAGIKQKGGFRACTFVFVLSALENMGFIANGISMVLYFKNEMHFDIAGASNTLTNFFGSTFLLCLVGGFISDTYLSRFATCLVFGTLEVLSLVMLTIQAYSKSLHPPDCGKSSCLKGAIAAYFYGSLYLYSLGCGGNRGTLPALGAGQFDENDPKGAKALASYFNFYLFATTLAAMIGVTAIVYVFIDQGWWLGFLISSVATLIGLIALAIGKPFYRIQQPGESPLVRVAQVIVVAIKNRKLSLPDNPEELYEINKIERVGTEERIPHTNQFRCLDKAAIVPKDSTAAAPWRVCTVTQVEEVKILARMMPILASTIIMNTCLAQLQTLSVTQGAYMDPRLGSIKVPTPSIPVLPLLFMAILIPIYEFLFVPFARKITGHPAGITQLQRVGVGLVL…
Citrus clementina	Ciclev10030352m	NPF4.9		GGFRACTFVFVFSALENMGFIANGISMVLYFKNEM		R	D	MGDKVENIKQKGGFRACTFVFVFSALENMGFIANGISMVLYFKNEMHFDLAGASNTLTNFFGSTFLLCLVGGFISDTFLSRFATCLIFGTLEVLALVMLTIQAYSKNLHPPDCGKSSCLKGAIAAYFYGSLYLYSFGCGGNRGTLPAFGAGQFDENDPKGAKALASYFNFYLLATTVAAVVGVTGIVYVFTEKSWWLGFLVSSVANFIGLIALAAGKCLYRIQQPGESPLVRVAQVLVVAIKNRKLSLPDNPEELYEINEKERASTWERIPHANQFRCLDKAAIMPKDSAVAAPWRVCTVTQVEEVKILTRMMPILASTILMNTCLAQLQTFSITQGAAMDPHLGSIKVPTSSIPVIPLLFMSILLPLYEFFFVPFARKITGHPSGITQLQRVGIGLVL…
Citrus clementina	Ciclev10031051m	NPF5.1		GKWKACAFLVGYEAFERMAFYGIQSNLVNYLTSQL		K	D	MEAKGFTQDGTVDLQGRPVLSSKTGKWKACAFLVGYEAFERMAFYGIQSNLVNYLTSQLHEDTVSSVRNVNNWSGVVWITPLLGAYIADTYIGRFWTFTLSSLIYVLGMILLTMAASLKFMKPTCTNGICSKTSTSQIAFFYSSLYIIAIGAGGTKPNISTFGADQFDDFNPYERNLKVSFFNWWMFSSFIGALCATLGLVYIQENLGWGLGYGIPTAGLLFSLVIFYIGSPIYRHKIRKTKSPARDLIRVPIAAFRNRKIQLPDNPSELHEFDTQDYIRSGKRQVLHSPAFRCLDKAAIKHGNGGDSKPPCTVTQVEGTKLVLGMALIWLVTLIPSTIWAQINTLFVKQGTTLNRSLSPSFRIPAASLGSFVTLSMLLSVPMYDRYFVPFMRRRTGNP…
Citrus clementina	Ciclev10023447m	NPF5.2		GRWKACSFIVGYEVFERMAYYGIASNLVLYLTNKL		K	D	MASLGEEKGAADGREDYTQDGTVDLKGKPVLRSNTGRWKACSFIVGYEVFERMAYYGIASNLVLYLTNKLREGTVKSANNVTNWVGTVWMTPILGAYIADAFLGRYWTFVLASAIYFSGMSLLTLAVSVPALKPPSCGHGIKIEDCHKKASALQKGIFYCALYIIAIGTGGTKPNISTMGADQFDDFEPKEREQKLSFFNWWMFSIFFGTLFSNTFLIYIQDNVGWSLGYGLPTIGLLVSILVFLVGTPFYRHKLPSGSPMTRIAQVIVAAVRKWKEPVPTDPKELHELSLEEYSKSNKFRIDHTPSLRFLDKAAVKTGPSSPWMLSPVTQVEETKQMVKMLPILIATLIPSAAVAQGGTLFIKQGATLNRSMGPHFKIPPACLTAFITIFMLVTIVIY…
Citrus clementina	Ciclev10004592m	NPF5.3		GGWRACSFVVVYEVFERMAYYGISSNLVLYLTNKL		K	D	MGGEEGNIDDYTQDGTVDLKGNPVRRSQRGGWRACSFVVVYEVFERMAYYGISSNLVLYLTNKLHQGTVKSANNVTNWVGTIWVTPIVGAYVADAHLGRYWTFAIASCIYLMGMIVLTLSVSLPGLKPPTCKDINSQDCKKASTLQLGIFFAALYTLAVGTGGTKPNISTIGADQFDEFEPKEKAHKLSFFNWWMFSIFFGTLFANTVLVYIQDNVGWTLGYGLPTLGLAISIAIFFAGTPFYRHKKPTGSPFTRMAKVIVAAIRKWNVPLPTDPKELYELDLEDYAQKGKYRIDSTQNLRFFNKAAVKTTSTNPWMLCSVTQVEETKQMLAMIPILVATFVPSTMLAQINTLFVKQGTTLDRAIGSSFKIPPASLTGFVTLSMLICVVLYDRYFVKIT…
Citrus clementina	Ciclev10004600m	NPF5.4		GGWRACSFVVAYEVFERMAYHGISSNLVLYLTNKL		K	D	MEGNIDDYTQDGTVDLKGNPVRRSKRGGWRACSFVVAYEVFERMAYHGISSNLVLYLTNKLHQGTVKSANNVTNWVGTIWVTPIVGAYVADAHLGRYWTFAIASCIYLMGMIVLTLSVSLPGLKPPACKDINSQDCKKASTLQLGIFFAALYTLAVGTGGTKPNISTIGADQFDEFEPKEKAHKLSFFNWWMFSIFFGALFANTVLVYIQDNVGWSLGYGLPTLGLAISIAIFFAGTPFYRHKKPKGSPFTRMAKVIVAAIRKWNVPLPTDPKELYELDLEDYAQKGKYMIDSTQNLRFFNKAAVKTSSTNPWMLCSVTQIEETKQMLAMIPILVATFVPSTMLAQINTLFVKQGTTLDRAIGSSFKIPPASLIGFVTLSMLICVVLYDRYFVKIMRRW…
Citrus clementina	Ciclev10006425m	NPF5.5		GGWRACSFLVVYEVFERMAFHGISSNLVMYLTDKL		K	D	MSGEEGNIDDYTQDGTADFKGNPVRRSKRGGWRACSFLVVYEVFERMAFHGISSNLVMYLTDKLHHGTVKSANSVTNWGGTIWVTPILGAGLAEAHLGRYWTFVIASFFYVMGMIVLTLSVSLAGLKPPPCKDINSQGCRKASTLQLGSFFAALYTLAVGTGGTKPNILTIAADQFDDFEPKEKAQKLSFFNWWMFSIFLGTLLGNTALVYIQDDVGWALGYGLPTLGLAISIVIFLAGTPFYMHKKPAGSPFTRMAKVIVATIRKWNVPLPIDPRELYELDLEAYAQKGKYRIGSTQNLRFFNKAAVKTGSTNPWMLCSVTQVEETKQMLAMIPILVAMFVPSTMVAQINTLFVKQGTTLDRAIGSSFKIPPASLTGFVTLSMLVCVILYDRYFVRIT…
Citrus clementina	Ciclev10003924m	NPF5.6		GGWRACSFVVVYEVFERMAYHGISSNLVMYLTDKL		K	D	MSGEEGNIDDYTQDGTVDLKGNPVRRSKRGGWRACSFVVVYEVFERMAYHGISSNLVMYLTDKLHHGTVKSANNVTNWGGTIWVTPIFGAGVAEAYLGRYWTFIIASFFNLMGMIVLALSVSLSGLKPPPCNDINSQDCRKASTLQLGTFFVALYTLVVGTGGTKPNILTIAADQFDEFEPKEKAHKLSFFNWWMFNIFFATLLGNTVLVYIQEDVGWVLGYGLPALGLAIAIAIFLAGTPFYRHKKPAGSPFTRMAKVIVAAIRKMNVPLPTDPQELYELDLEYYTQKGKYRIGSTQNLRFFNKAAVKTGATNPWILCSVSQVEETTQMLAMIPILVATFVPSTMLAQINTLFVKQGTTLDRAIGSSFKIPPASLTGFVTLSMLVCVVLYDRCFVRIT…
Citrus clementina	Ciclev10006572m	NPF5.7		GGWNAAIFIIMVEMAQRFAYYGLAGNLIQYLTNVL		K	D	MESSVAVAPIATENGVEHTENKVSHHKISSKGGWNAAIFIIMVEMAQRFAYYGLAGNLIQYLTNVLNEPTATAAQDVNNWVGISSIFPLLGAFVADSYLGRFNTILLSSFIYFMGMVLLSLAVSVIPLHYRKAVFFTALYILAVGEGGHKPCVQTFAADQFDERNPKDKGAKSSFFNWWYLGIVFGASAAVLVAIYLQDNVGWAVGFGVMAGALALALAIFLIGIKRYRKQAPVGSPFTTVAQVFVAAARKWRVSETHGGGRGIYHGHELDDDDKRTDIGQSKRTIARTNQLRFLDKAMIIDEIDLASRERNPWRLCSLNQVEEVKLVIRLIPIWLSCLMFSCILVQLHTFFTKQGSTMRRSIGSNFQVPPASLQSLVGLSILVAVPVYERIFVPLARR…
Citrus clementina	Ciclev10011341m	NPF5.12		GVWKASLFIIAIEFGERLSYFGIATSLILYLTKVI		K	D	MEPKKVAAAAGKNGDLVDDQEKWVFDSSVDHKGRVPFRSSIGVWKASLFIIAIEFGERLSYFGIATSLILYLTKVIHQDLKTAAKSVNCWSGVTTLMPLLGGFIADAYLGRFWTVLVSSIVYLLGLGLLTMSWFVPSLRACHADMCLEPRKVHEVVFFLAIYLISIGTGGHKPSLESFGADQFDDDHAEERKKKMSFFNWWNSGLCSGLLLGVTVVVYVQEHVSWGAADVIITIVMAVSLLIFIIGRPFYRYRVPKGSPLTPMLQVLVAAIAKRNLPHPSDPDQLFEYPKVVAKGRLLCHTKNLEFLDKAAILEDYETPVDQQSPWRIANVTKVEEMKLVLNVIPVWLASLPFGISVAQSTTFFIKQATTMNREIGNGFLIPPASVFGLTAVGMIISVT…
Citrus clementina	Ciclev10003886m	NPF5.13		GLCKSCLMLIVIAGKERFAFKGVASNLVTYLTDVM		N	D	MGLCKSCLMLIVIAGKERFAFKGVASNLVTYLTDVMKMSNSSAAKTVSSWNGLTSMLPLLLAPLADSYWDRHSTILAFSFIYVLGLMALTSTAFAWAESPANTTSCSSFLFLPLSLISLGLAGYNPSLQAFGADQMDNNNDDEEILPCTLDNQNKKSNNNKSLFFKWWYFGVCSGSLLGITLMSYIQDTFGWVIGFAIPTIAMLTSTAFFSFASRFCKKKSDHEALKNKPFMSIVQAIKAAASKLKNSKAISPIDKSDAMELELQEKPLCCNDQNKELDDELENPKNVKHAVQNVKILLRLLPIWTMLLMFAVIFQQPVTFFTKQGMAMKRNIGSRFKIPPATLQSAITVSIILLMPLYDTVLIPIIQIITCYQFKKGISVMQRMGIGMFLTSIAMVIA…
Citrus clementina	Ciclev10014849m	NPF5.14		GLSKSCIMLIVIAGKERFAFKGVASNLVTYLTDVV		N	D	MGLSKSCIMLIVIAGKERFAFKGVASNLVTYLTDVVKMSNSSAAKTVNSWCGFTSMLPLVLAPLADSYWDRYSTILAFSFIYVVGLVALTSTAFSWAWSTTNKISSSSAFLFWSLCLISLGQGGYNPSLQAFGADQLDSDDELPTTTDNQKSDKKSLFFKWWYFGVCSGSLLGVTVMSYIQDTFGWVLGFAIPTIAMVTSTAFFSFGSQIYRYKSDETLKCTVSLINIVQAIKAAASKLKNSKIVLPIDNSDTVELELQEQKPLCGNKKLGSSKELDEDEYPKSGNHLVKNAKVVLKLFPIWTMLLMFAVIFQQPATFFTKQGMTMKRNIGSNFKIPPATLQSAITVSIILLMPLYDKILIPFIHIIIRCEKGITVMQRMGIGMFLSIIAMIIAAIVET…
Citrus clementina	Ciclev10000719m	NPF5.15		GGWRSALFIIGVEMAERFAYYGVSSNLITYLTGPL		K	E	MAISEVLEAERPLVEDDVVDGCVDYKGRPVNNRSKYGGWRSALFIIGVEMAERFAYYGVSSNLITYLTGPLAQSTATAAENVNAWSGVASLLPLFGAFLADSFLGRYRAIIIASLIYVLGLGLLTLSAVLLSGSTSECQNTSCSANQFQVIFFFFSLYLIALGQGGHKPCVQAFGADQFDSQHPQESKLKSSFFNWWYFGMCMGTFVTLTVLNYIQDNLNWILGFGIPCILMVVALVVFLLGTKIYRYSLKGEEKSPFLRIGQVFVTAVRNWRITPSAIALEEEARGTLPHQSSEQFKFLNKALLASNGSKGYGKVCSAGEVEEAKALLRLVPIWTTCLVYAIVFAQSSTFFTKQGVTMDRSVVADFQIPAASLQSFISLAIVLTIPIYDRIFVPIART…
Citrus clementina	Ciclev10000738m	NPF5.17		GGWRAASFIIGVEVAERFAYYGISSNLITYLTGQL		K	D	MAISELSTTETLLPENTIGFVDHQGRPIDRLNSGGWRAASFIIGVEVAERFAYYGISSNLITYLTGQLGESTATAAAAVNVWSGTASLLPLLGAFLADSFLGRFRTIVVASLIYILGLSMMTLLALITLLSSSDCQNNNTAKSCSPHNFQIIVFIFSLYLVAIGQGGHKPCTQAFGADQFDAQNPQERRAKSSFFNWWYFGISFGANSTILVVIYIQDNLNWALGFGIPCAFMVAALVLFLLGTKTYRFSVKSKQRNPFARIGRVFVVAIKTRKATLASEDEAQSSQQFKFLNKALLATPDASLEDGKLCTLEDVEEAKALLRLIPIWATCLVYAIVFAQYTTFFTKQGATMDRTITRSIKIPAASLQLFIGIGIITFIPIYDCIFVPITRYFTRNPSG…
Citrus clementina	Ciclev10004541m	NPF6.2		GGWIAALFIFGNEMAERMAYFGLSVNMVTFMFYVM		R	E	MGSREIKSPESLQETPATSSSHQRKKLSVYFIESDNRRMALGRGYTGGTTPVNVHGKPIADLSKTGGWIAALFIFGNEMAERMAYFGLSVNMVTFMFYVMHKSFADSSNAVNNFLGISQASSVLGGFLADAYLGRYWTIAIFTTIYLAGLTGITLCATMKVFMPNQDNCDRISQLLGSCEPAKSWQMLYLYTVLYITGFGAAGIRPCVSSFGADQFDERSKDYKTHLDRFFNFFYLSVTVGAIVAFTLVVYIQMEHGWGSAFGALAIAMGISNMLFFIGTPLYRHRLPGGSPLTRVAQVLVAAFRKRHAAFSSSELIGLYEVPGKHSAIKGSGKIAHTDDFRCLDKAALELKEDVINPSPWKLCTVTQVEEVKTLVRLVPIPACTIMLNVILTEFLTLS…
Citrus clementina	Ciclev10007850m	NPF6.4		GGWVPAALVLGIELCERLSTMGIAVNLVTYLVGTM		K	E	MSWAVADAVDYKGSPADPSKTGGWVPAALVLGIELCERLSTMGIAVNLVTYLVGTMHLPSATSANIVTDFMGTSFLLCLLGGFLADTFLGRYKTIAIFAAVQTLGTGMLAMVTKLRQLRPRPCKETATHTCEQARGFQMGVLYIALYLIALGTGGLKSSVSGFGTDQFDEKDEKEKTQMAYFFSRFFFFISLGTLMAVTVLVYIQDEISRSVGYGICSVAMFMAIIIFLAGTKRYRYKKSSGSPIVHIFQVIVAAIKKRKMDLPCNVGMLYEDTPEASRIHHTEQFHFLDKAAIVAEGDFEAGSTPNPWKLCSVTSVEEVKMVARLLPIWATTIIFWTTYAQMITFSVEQATTMERSIGRFQIPAGSLTVFFVSAILITLAVYDRLIMPLWKKWKGKPG…
Citrus clementina	Ciclev10019412m	NPF6.5		GGWTSAAMILGGEACERLTTLGIAVNLVTYLTGTM		K	E	MTELPQAQGKTLPDAWDYKGRPAERSKTGGWTSAAMILGGEACERLTTLGIAVNLVTYLTGTMHLGNASAANTVTNFLGTSFMLCLLGGFIADTFLGRYLTIAIFATVQAAGVTILTISTIIPSLRPPKCNLNHGQSCIQASGMQLVVLYIALYLTALGTGGLKSSVSGFGSDQFDDSDPQERNQMTNFFNWFFFFISIGSLAAVTVLVYIQDNLGREWGYGICACAIVFGLVVFLSGTRRYRFKKLVGSPLTQIASVFVAAWRKRHLDLPSDPSMFFNIDDIPVEGKKTKQRLPHTKQFRFLDKAAIFKDSDMSNSTTVVINKWNLATLTDVEEVKMVIRMLPIWATTIIFWTVYAQMTTFSVSQATTMNRHIGSFEIPGASLTFFFVGSILLTVPVY…
Citrus clementina	Ciclev10014744m	NPF6.6		GGWLAAGLILGTELSERICAMGISMNLVTYLVGDL		K	E	MVLVASHGEKDEAENVVDFRGNPVDKAKTGGWLAAGLILGTELSERICAMGISMNLVTYLVGDLHLSSAKSATIVTNFMGTLNLLGLLGGFLADAKLGRYLTVAIFASVTALGVGLLTSATSIPSMRPPQCDDYRRKHHQCIEANGKQLAMLYAALYTIALGGGGIKSNVSGFGSDQFDTSDPKEEKAMIFFFNRFYFAISIGSLFAVIVLVYVQDNVGRGWGYGISAGTMVVAAAILLIGTPWYRFKKPRGSPLTVIWRVLLLAWKKRSHPYPDHPSLLNEYQNAKVPHTEKFKCLDKAAIIEDNAVANENKNNSWIVSTVTEVEEVKMVLKLLPIWATCILFWTVYSQMTTFTVEQATFMNRKIGSFTVPSGSLSAFLFITILLFTSLNEKVFVPLA…
Citrus clementina	Ciclev10018037m	NPF7.2		GGWKYASILLANQGLATLAFFGVGVNLVLFLTRVL		Q	E	MAAMDSVLNSTNQITLKVTDENISTGQAQAANKNNKDEKKLTSFIRKNLIHEKNKGGWKYASILLANQGLATLAFFGVGVNLVLFLTRVLQQENANAANNVSKWTGTVYMCSLIGAFLSDSYWGRYLTCAVFQLIFVLGLVLLSVLSFLMIKPTGCGDGFISCKPLSSIFAAIFYLSIYLIAFGYGGHQPTLATFGADQFDESKPKERQSKTLFFCYFYFFLNVGSLFSNTILVYYEDSGKWTLGFLVSLASAVIALLSYLMGTPGYRYVKPCGNPLPRVAQVFIAAARKWNVVVPANSDELYEVAGPESAIKGSRKILHSNEIEFLDKAATITDNDLAGPKNPWKLCTVTQVEEAKCVLKMLPIWLCTIIYSVVFTQMASLFVEQGDVMNSHIGEFRL…
Citrus clementina	Ciclev10023644m	NPF7.3		GTWIAGILILVNQGLATLAFFGVGVNLVLFLTRVV		Q	E	MPTRECVSVIVKEKIKNDQEEACTLDGAVDRHGRPAIKRRTGTWIAGILILVNQGLATLAFFGVGVNLVLFLTRVVGQNNADAANNVSKWTGTVYIFSLLGAFLSDSYWGRYKTCAIFQAIFVIGLVSLSVSSYAFLLKPSGCGDEGNPCGSHSSLHMALFYLSIYLTALGNGGYQPNIATFGADQFDEEDPKEGHSKIAFFSYFYLALNLGSLFSNTILGYFEDEGMWALGFWASAGSATMALILFLIGTPRYRHFKPTGNPLSRICQVVVAATRKWKVQISDDDHDLLFYERDGIKQTSQNGARNILHTQGFKFLDKAAVITRKSDNDKNNGGDGENIDMRNPWVLCTVTQVEEVKCILRLLPIWLCTILYSVVFTQMASLFVEQGAAMKTNISTFH…
Citrus clementina	Ciclev10031017m	NPF7.4		GGWVAGIIILLNQGLATLAFFGVGVNLVLFLTRVL		Q	E	MDCLEICKEEKFKDDGEEHTLDGSVDYYGRPAIRAKSGGWVAGIIILLNQGLATLAFFGVGVNLVLFLTRVLQQNNAEAANNVSKWTGTVYIFSLVGAFLSDSYWGRFKTCAIFQGIFVIGLVLLSLSSYLFLIRPRGCGNELTPCGTHSSLEICLFYLSIYFVALGNGGYQPNIATFGADQYDEEDAKEGHSKVAFFSYFYLALNLGSLFSNTILGYFEDEGMWALGFWVSTGSAFAALVLFLAGTTRYRHFKPSGNPLARFCQVIVAATKKWRVHLSAEGEDLYVIDANDSSTNGNRNMLHTHGFKFLDRAAYISSRDLDEQKQGCSNPWRLCPVTQVEEVKCILRLLPIWLCTILYSVVFTQMASLFVEQGAAMKTTVSNFRIPPASMSSFDILSV…
Citrus clementina	Ciclev10011381m	NPF8.1		GNWKACRFILGNECCERLAYYGMSTNLVNYLQKQL		K	E	MAEEDIYTKDGTVDIHKKPANKKKTGNWKACRFILGNECCERLAYYGMSTNLVNYLQKQLNQGNVTASNNVTNWSGTCYITPLIGAFLADSYMGRFWTIASFSIIYCLGMTLLTLTASVSGLKPSCDKDACHPTGAQTAVTFVALYLIALGTGGIKPCVSSFGADQFDETDDGEREKKSSFFNWFYLSINIGALVASSVLVWIQMNVGWGWGFGIPAVAMAIAVVFFFSGSRLYRIQKPGGSPLTRIMQVIVASFRKSNVVVPADKSLLYETADEECNIQGSRKLESTSKFKFFDKAAVETQTDRVKGSADPWRLCTVTQVEELKAIIRLLPVWASGIVFATVYSQMSTMFVLQGNTMDQHMGPNFKIPSASLSLFDTLSVIFWAPVYDIVIVPFARKF…
Citrus clementina	Ciclev10013821m	NPF8.2		GTWKACPYILGNECCERLAYYGINTNLVNYLRFEL		K	E	MRAEEDIHINDGTIDFGNKPAVKKETGTWKACPYILGNECCERLAYYGINTNLVNYLRFELNQGNVQAVNNVTNWSGTCYVMPLIGAFLADAYLGRYWTIASFSIIYVIGMTILTMSASVHGLKPLCDKRNVCHPTGLQIAVFFVGLYLIALGTGGIKPCVSSFGADQFDDYDEAEKKKKSSFFNWFYFSINIGALVAASCLVWIQTNVGWGWGFGIPAVAMAIAVVSFFAGSRLYRYQKPGGSPLTRICQVLVASFRKFRIKVPADKSLLYETADTEFAVIGSHKLDHTKQLSFLDKAAVETPSDCVKGSVNAWRLCTVTQVEEFKSIIRLLPIWAIGIVFSAVYSQMGTLFVLQGNTMDLHIDNSFEIPSASLSLFDTISVIFWVPIYDRLIVPLAR…
Citrus clementina	Ciclev10028095m	NPF8.3		GTWKACPFILGNECCERLAYYGMSTNLVRYFKHQL		K	E	MGEEEDIYTKDGTLDYKGNPADKTKTGTWKACPFILGNECCERLAYYGMSTNLVRYFKHQLDQSSSTASKNVLDWSGTCYITPLIGAFLADAYLGRYWTIAIFSIIYVIGMTFLTVTASVSGLKPVCHGPRGEETCQVTDAQSATFFVALYLIALGTGGIKPCVSSYGADQFDDADEAEKKHKSSFFNWFYFSINIGALIASSVLVWIQDNEGWGWGFGIPAVAMAIAVVSFFSGTRLFRNQKPGGSPLTRICQVVAASIRKHKVELPADKSLLYETADAESNITGSRKLDHTKDFSFFDKAAVEIQSDNIKESVNPWRLCTVTQVEELKAIVRLLPIWATGIIFSAVYSQMSSLFVLQGERMDTHVGNSSFKIPPASLSIFDTLSVIFWVPIYDRIIV…
Citrus clementina	Ciclev10014643m	NPF8.4		GNWRACPFILGTECCERLAYYGIATNLVSYLTHKL		K	E	MEVFSSSLICFDLSYPEKIKLQTMGSIEEERLLLEEGNIENKSSGLYTGDGSVDISGKPVLKQNTGNWRACPFILGTECCERLAYYGIATNLVSYLTHKLHEGNVSAARNVTTWQGTCYLTPLIGAVLADAYWGRYWTIAAFSTIYFIGMCTLTLSASIPALKPAECVGALCPSATPAQYAVFFFGLYLIALGTGGIKPCVSSFGADQFDDTDSNERVKKGSFFNWFYFSINIGALISSSLIVWIQDNAGWGLGFGIPALFMGFAIASFFSGTSLYRFQRPGGSPITRMCQVLVASFRKWNLEVPNDSTLLYETQDKASAIEGSRKIEHSDELRCLDKAAVVSDAEIKSGDFSNPWILCTVTQVEELKILIRMFPIWATGIVFSAVYAQMSTLFVEQGM…
Citrus sinensis	orange1.1g007910m	NPF1.1		GGLRTMPFIIANEAFEKVAGVGLHANMIFYLILEY		R	E	METNTNQEMTKSKKGGLRTMPFIIANEAFEKVAGVGLHANMIFYLILEYHMSGPEGANVLFLWGAISNFLPIIGASISDSFLGRFRVIALGTFTALLGMILLWLTAIIPAARPPKCNPFIEICPAAKPRQLGFLFSSFVLMSIGAGGIRPCSLAFGADQFHNPDNPNNERILQTFFNWYYASVGLSYMASITLIVYIQDKAGWVVGFGVPVGLMLFSTVMFLLGSSLYIKPKANKVLFTGFGQVISAAWKNRHLPLPPTDADRWYYYKGSKLTAPTEKLRFLNRACVVQNREKELDLDGKAIEPWKLCTVKQVEELKAIIKVLPIWSSGIMIAVTISQYTFPQLQAKSMDRHIFSEKLKIPPGSFGVFAILTLTIWVAIYDRVVVPLLSKFTNRPRGLS…
Citrus sinensis	orange1.1g007262m	NPF1.2		GGLITMPFIIANEAFEKVASYGLVTNMILYLMKDY		R	E	MEEAISDQRETRQQEEAANNVQERRRKGGLITMPFIIANEAFEKVASYGLVTNMILYLMKDYHLGVAKGTNVLFFWTAATNFMPILGAFLSDSYLGRFLTIGLASFCSLLGMFLLWLTAMIPKVKPSPCNILTQSCESPTTAQMTLLISSFCFISIGAGGIRPCSIAFGADQLDRKDNPNNERVLESFFGWYYATSAIAVVIALTAIVYIQDHLGWKVGFGVPAILMVLSLLLFFIASPLYVKLKASSSLLTGFAQVAVVAYKNRKLALPPPNASWCYHRQKDSLLIVPTSKLRFLNKACLIRNPEQDIAPDGSALNPWSLCTIEQVEELKALIKVLPLWSTGIMMSINISQNSFPLLQASSMDRHVTSSFQIPAGSFGTFTIITLAAWVVLYDRVLIP…
Citrus sinensis	orange1.1g039943m	NPF1.4		GGLRTLPFIIANEAFERMASMGLMPNMILYLCGEY		R	M	MGTHSEEKNMITEPLLINKNPKGGLRTLPFIIANEAFERMASMGLMPNMILYLCGEYNMETTAGTNVLLIWTAATNFLPIIGAFLADSCVGRYPMIGFGCITYLLGVVLLWLTTILSQAQPPACDQLRSDCESATWSQLMLLYSALGLMSLGGGGIRSSSLAFGAEQLEKGDENKSKGALQSYFSWYYVSVLASSMVAVTCIVYIQDNLGWKVGFGVPAVISLLSALSFFLASPFYVQSKANTSLLTGLIQVLVASYKNRHIKLSSQTTEEMYHPRKGSMLLVPSENLRCLNKACIIKHPGQDSTPDRRASNPWSLCTVDQVEELKALIKVIPLWSTGIMIAVTISQSSFPVLQASTMDRHITPNFEIPSGSFGIFTIITVILWIGFYDRILQPIASKI…
Citrus sinensis	orange1.1g008264m	NPF1.5		GGLRTLPFIIANEAFERMATVGFTPNMILYLCREY		R	M	MITEPLLINKNPKGGLRTLPFIIANEAFERMATVGFTPNMILYLCREYNMETTAATNIIFIWTAATNFLPIVGALLADSYVGRYRMIGFGCFTCLLGMVLLWSTTILPGAKPPACDQLRNGCESATWSQLMPLYFAFGLMSLGSGGIRSSSLAFGAEQLDKGDGTKSKGALQSYFSWYYVFVSASSIVAVTCIVYIQDNLGWKVGFGVPAVIMLLSALSFFLASPFYVKSKANTSLLPGLTQVLVASFKNRRTKLPTQATEEMYHHGKGSMRLMPSENLRFLNKACMAKHPEQDLTPDGRASNPNSLCTVEQVEELKALIKVIPIWSTGIMIAVTISQSSFLVLQASSMDRHVTPNFEIPSGSFNIFAILTLTIWIGLYDRAVLPLASKIKGKPCQLSL…
Citrus sinensis	orange1.1g041538m	NPF1.7		GGIRTLPFIIANEAFERMASTGFMPNMILYLCREY		R	M	METCSEEKKMITEPLLINKNPKGGIRTLPFIIANEAFERMASTGFMPNMILYLCREYNMKITEGTNVLFFWSAASSFLPILGAFLADSYVGRYLMIGFGCITCLLGMVLLWLTTILPHARPLACDYPLRDSCESATGSQLMLLYLAFGLMSLGGGGIRSSSLAFGAEQLEKGDGIKSKSEGALKSYFSWYYVSVSASSMVAVTFIVYIQDNLGWKMGFGIPAAIMLLSALCFFLASPFYVKSKANTSLLSGLIQVLVASYKNRHIKLSLPQAAEERYHHREGSVRLVPSENLRCLNKACIIKHPEQDLTLDGRASDPWSLCTVDQVEELKALIKVIPLWSTGIMIGVTLSQSSFPVLQASSMDRHVSRNFEIPAASFCIFTIITLTLWVGFYDRILLPL…
Citrus sinensis	orange1.1g007637m	NPF1.8		GSLRTMPFIIVNESFEKVASYGLLPNMIFYLMNGY		R	E	MKPQRDSEKKMEASPHQQIKQPPSKPEGGSLRTMPFIIVNESFEKVASYGLLPNMIFYLMNGYHVEAANGASMLSIWSSISNFLAIVGAFLADSYMGRFWVILLGSFSSLLGTTTLWSTAMIPQLKPAPCNQLVSSNCSSATPAQFAILLSSFALISIGAGCVRPCSIAFGADQLDNKDNPKNKRVLETFFNWYYASTSVSGMLAFTIIVYIQDHLGWKIGFGVRAILMVLSTLMFLFGSHLYIKVQPDKSLFTSFIQVIVASLRKISLYPSSNTVNYYHAKDSNYVTPTDNLRFLNKACMIENPEEDLNPDGTASNPWKLCSIGQVESLKALLRITPMCSTGIIILLSLNQQTFATLQAKTMDRHISPSFQIPAGSFTVFTIITVTLWIAIYDRAVVP…
Citrus sinensis		NPF1.9*		GGIRTLPFIIANEAFESMASTGFMPNMILYLCREY		R	M	METCSEEKKMITEPLLINKNPKGGIRTLPFIIANEAFESMASTGFMPNMILYLCREYNMKITEGTNVLFFWSAASSFLPILGAFLADSYVGRYLMIGFGCITCLLGMVLLWLTTIFPHARPVACDYPLRDSCESATGSQLMLLYLAFGLMSLGGGGIRSSSLAFGAEQLEKRDGIKSKSECALKSYFGWYYVSVSASSMVAVTLIVYIQDNLGWKMGFGIPAAIMLLSALCFFLASPFYVKSKANTSLLSGLIQVLVASYKNRHIKLSLPQAAEERYHHREGSVRLVPSENLRCLNKACIIKHPEQDLTLDGRASDPWSLCTVDQVEELKALIKVIPLWSTGIMIGVTLSQSSFPVLQASSMDRHVSRNFEIPAASFCIFTIITLTLWVGFYDRILLPL…
Citrus sinensis	orange1.1g039312m	NPF2.2		GGWRAIKYILGNETFEKLASMSLISNITVYLQNNY		R	E	MANNIHSSSASTVEQDPSAKKPGGWRAIKYILGNETFEKLASMSLISNITVYLQNNYNLGGVLLVNIVTIWSGSNNITSLLGAFVSDAYLGRFRTLLVGSIASLLGMLMMTLTAGIHQLRPSSCGDPPHCPQPQGWQFCVLFAALTLLSIGAGGIRPCNIAFGADQFDTTTEKGRAQLESFFNWWYFSFTVALVVVLTGVVYIQTNVSWVLGFAIPTACLAFSITLFLLGRRCYIYIKPAGSVFSDMAKVVVAACRKRCFSVEPGCEHNYYDPPLMIKLKRTNRFKCLDRAALITEPSHELQEQGTPKNGWRLCSLQQVEQLKCLIAILPVCVSGIACFISMDQQNTFGILQAIQMNKSVGPHFKMPPAWMNITSMLALSLWILIYERLYIPVATKIAG…
Citrus sinensis	orange1.1g045410m	NPF2.3		GGWRSIKYILGNETFEKLASMSLIANMTVYLRTKY		R	E	MENEIHSTLVDQNSRSPPPDSQRPKGGWRSIKYILGNETFEKLASMSLIANMTVYLRTKYNMDGILLVNVVSIWGGSSSLTAIPGALLSDTYLGRFRTLLYGSIASFLGMGIMTLTASIPKLRPPDCTGAQCPQPEGWQLSILYAGLALLAIGSGGIRPCNIAFGADQFDTTTPKGKSQLESFFNWWYFSFTVALVVALTAVVYIQTNVSWILGFAIPTGCFFLSIVVFLIGYHTYIIKNPQGSVFVDMAKVITASCRKRKVNLGQASGNSLYDPPLTQSETESKTTKLPHTNRFRCLDKAAVIVDSSELDDDGKAKNGWRLCSLLQVEQLKLLVAMFPVWITGIFCFLAMDQQNTIGILQAIQTNKRFGSFNVPPGWMGLISMLTLSTWIFFYERVFV…
Citrus sinensis	orange1.1g007827m	NPF2.4		RGWKSMPFVIGNETFEKLGTTGTSSNLLVYLTTIF		R	E	MEKNSKTAVVATDDEPQLNYRGWKSMPFVIGNETFEKLGTTGTSSNLLVYLTTIFNMKSITATTLINIFSGTTNFATLLGAFLSDTYFGRYKTLGFASVASFLGMLVLSLTAAISKLHPPDCGNQDSGACPGPTPWQLAFLFTGLGLMVIGAGGIRPCNLAFGADQFNPNTESGKQGITSFFNWYYFTFTFAMMISLTVIVYVQSDVSWAWGLGIPAFMMFLSCAMFFLGSRLYAKVKPEGSPLASTVQVFVAAIKKRHLKLPEEPWLTLHNHIPKNCINSKLPHTGQFRCLDKAAIMTPEDQIKSDGSAINPWRLSSMQKVEEVKVLIRVIPIWASAIVYYVALVQQQTYVVFQALQSDRRVGNTHFKIPAASYAIFSMLGLTIWIPIYDRIIVPRLQ…
Citrus sinensis	orange1.1g033188m	NPF2.5		RGWKAMPFIIGNETFEKLGAVGTLANLLIYLTSVF		R	D	MELENVKKTVGNDHDEPKINYRGWKAMPFIIGNETFEKLGAVGTLANLLIYLTSVFNMKNITAATIINIFNGTANFGTMIGAYLCDTYFGRYNTLGFATVASFLGLQAIQLTAAIPTLHPPHCAAESSTCKGPTAGQMAFLLSGFGLMIIGAGGVRPCNLAFGADQFNPNTESGKRGINSFFNWYFCTFTFAQMVSLTLIVYVQSNVSWAIGLAIPALLMLIACVVFFMGTKIYVRVPATGSPMTSVAQVLVVAIKKRQLKQPDQPLLSLFNYIPPGSINSKLRHTDQFRFLDKAAMLTPEDHINPDGSAANRWRLCSVQQVEEVKCVLRVIPTWFAAVIFHLMINQQHTYAVFQAQQSNRRLGNISFKIPAASYVVFMMLSMTIWIPIYDRIFVPFLR…
Citrus sinensis	orange1.1g007862m	NPF2.6		GGWKAMPYILGNETFERLATIGLLANFMVYLLKEY		R	E	MVGDQKQKDQKKPGGWKAMPYILGNETFERLATIGLLANFMVYLLKEYHMNQTSAANILNIWGGVTNFAPLLGAFISDTYIGRFKTITFASIAAILLAEHFVTKYQGKGMLTVTLTAWLPQLHPPKCDVAKPPFGQCKSANSMQLGVLVMGLGLLSIGTGGIRPCSIPFGVDQFDATTDEGVKGINSFFNWYYTTFTVVILITQTVLVYIQDSVSWVIGFGIPTVLMIGAIILFLVGKKLYVLVEPEGSIFSGIGQVLVAAYKKRRLTLPQGQMDHHGIFYDPPPKLFVLSKLPLTHQFRFLNKAAMIVDNNELKPDGTPVNQWRLCSIQQVEEVKCLIKIIPIWAAGIISLTSISQQGTFTVSQAMKMNRHLGPKFQIPPGTVGVISMITIGLWLPFY…
Citrus sinensis	orange1.1g008158m	NPF2.8*		GGWKAMPYILGNETFERLATIGLLANFMVYLLKEY		R	E	MVGDQKQKDQKKPGGWKAMPYILGNETFERLATIGLLANFMVYLLKEYHMNQTSAANILNIWGGVTNFAPLLGAFISDTYIGRFKTITFASIAAILGMLTVTLTAWLPQLHPPKCDVAKPPFGQCKSANSMQLGVLVMGLGLLSIGTGGIRPCSIPFGVDQFDATTDEGVKGINSFFNWYYTTFTVVILITQTVLVYIQDSVSWVIGFGIPTVLMIGAIILFLVGKKLYVLVEPEGSIFSGIGQVLVAAYKKRRLTLPQGQMDHHGIFYDPPPKLFVLSKLPLTHQFRFLNKAAMIVDNNELKPDGTPVNQWRLCSIQQVEEVKCLIKIIPIWAAGIISLTSISQQGTFTVSQAMKMNRHLGPKFQIPPGTVGVISMITIGLWLPFYDTVLVPALRKIT…
Citrus sinensis		NPF2.9*		RGWKSMPFVIGNETFEKLGTTGTSSNLLVYLTTVF		R	E	MEKNNKTAVVATDDEPQLNYRGWKSMPFVIGNETFEKLGTTGTSSNLLVYLTTVFNMKSITATTLINIFNGTTNFATLLGAFLSDTYFGRYKTLGFASVASFLGMLVLTLTAAISKLHPPDCGNQDSGACPGPTPWQMAFLFIGLGLMVIGAGGIRPCNLAFGADQFNPNTESGKKGITSFFNWYYCTFTFAMMISLTVIVYVQSDVSWAWGLGIPAFMMFLSCAMFFLGSRLYVKVKPDGSPLASTVQVFVAAIKKRHLKLPEEPWLTLHNHIPKNCINSKLPRTGQFRCLDKAAIMTPEDQIKSDGSAINPWRLSSMQKVEEVKVLIRVIPIWASAIVYYVALVQQQTYAVFQALQSDRRVGNTHFKIPAASYAIFSMLGLTIWIPIYDRIIVPRLQ…
Citrus sinensis	orange1.1g008096m	NPF3.1		GGIITMPFIFANEVCEKLAVVGFHANMISYLTTQL		R	E	MEEKGGSHVNRKKGGIITMPFIFANEVCEKLAVVGFHANMISYLTTQLHMPLTKAANTLTNFGGTGSLTPLIGAFVADTYAGRFWTITVASIIYQIGMFSLTLSAILPQLRPPPCQGDQVCKEADTGQLAILYASLLLAALGSGGIRPCVVAFGADQFDETDPKQATKTWKYFNWYYFVMGAAVLVAVTVLVYIQDNVGWNWGLGIPTVAMFLSIIAFVFGYPLYRNLNPAGSPFVRLMQVCVAAFRKRNLDMVSDPNVLYQNEELDASICLDGKLLHTKHMKFLDKAAIVTEEDDIKSPNLWRLNTVHRVEELKSVIRMGPIWASGILLITAYAQQGTFSLQQAKSMDRHLTKSFQIPAGSMSVFTMVSMLSTIALYDRIIIPVARKFTGLDRGITFL…
Citrus sinensis	orange1.1g021653m	NPF3.2		GGMITMPFIFSNEVCEKLAVVGFNTNMISYLTTQL		R	E	MIENMEEKGSNSHVKRQKGGMITMPFIFSNEVCEKLAVVGFNTNMISYLTTQLHMPLTKAANTLTNFGGTGSLTPLIGAFVADAYAGRFWTITIASIIYQIGMICLTISAILPKLRPPPCEGEQVCQEANKGQVAILYVSLLLAAIGSGGIRPCVVAFGADQFDETDPKQATKTWKYFNWYYFVMGAAILVAVTVLVYIQDNIGWGWGLGIPTFAMFLSIIAFLIGYPLYRNLDPAGSPFTRLLQVCVAAFRKRKLTMVTDPKLLYENEELDAAISLGGKLLHTKHMKFLDKAAIVTEGDDLKSPNLWRLNTVHRVEELKSVIRMGPIWASGILLITAYAQQSTFSLQQAKSMDRHVTKSFQIPAGSMSVFTIVSMLSTIALYDRLLIPFTRKFTGLDR…
Citrus sinensis	orange1.1g010589m	NPF3.3		GGIKTMPFIFANEICDRFASAGSHANLISYLTQEL		R	E	MEFEKNNKADDGELQEDQEKIIDQDDGKGKLKKKKKKKQLGGIKTMPFIFANEICDRFASAGSHANLISYLTQELNMPLVQASNTLTNFGGTSSFTSLIGALIADSFAGRFWTITGGSIIYEMGLVAITLSAVLPGLRPPPCPTQKNCREASGLQLGVLYISLLLSSLGSGGIRPCVVAFAADQIDMRKATVANRKWNFFNWYYFCMGMATLTALTVVVYIQDNVGWGLGFGIPAIGMVMSVLAFVFGSPLYVKLKPGGSPLTRLTQVIVAAFKKRKAIVPEDPRLLYRNGELDSVISVHGTLVHTNQFKWLDKAATVTEGETTNSSPPNLWRLATVHRVEELKSIIRMLPVWAAGILLVTASSHQHSFTIQQARTMNTHLTHSFKIPPASLSIFGILT…
Citrus sinensis	orange1.1g011716m	NPF4.1		GGARAASLACVVEALENMVFLSNAINFVAYFLKSM		K	D	MDAEIHASIDQSGDYEDWRRRKADSNKHGGARAASLACVVEALENMVFLSNAINFVAYFLKSMHYPAAESAIMVNNFMGTSFLLTIFGGFISDSFLTRFTTFILFCTIELLGLILLTIQAQYSRLQPAMNRRPSHTQAAILYTGLYAMATGVGGVKAALPAHGADQLDHSNRRLISAFFNWFFFSLCAGGLVAATVMVWIEENRGWNCSFKISAVALGLALCIFTIGFPIYRYKRPSGSPITRIFKVIASAIRNRKASRSEMTEQIASPGATRSNDMFRVLDKALFDDTITAAQVEETKTFLGLLPIFASTIMMNCCLAQLQTFSVQQGIIMNRTINNFKIPTQSLTVFPLTIMLASIPLYERSVHIFERKISAKYNIFRPLKRIGLGLALASGSMAMA…
Citrus sinensis	orange1.1g008953m	NPF4.2		GGMKAAVFVLGLQAFEIMAIAAVGNNLITYVINEM		K	E	MEMEARRQNNNKGTEVEESTVDWKGRPSNPNKHGGMKAAVFVLGLQAFEIMAIAAVGNNLITYVINEMHFSLSNSANIVTNFIGTVFLLALLGGYLSDSFLGSFWTMLIFGFVELSGFILLSVQAHLPQLKPPKCNMVTDSENCEEAKGFKASIFFLALYLVAIGSGCVKPNMIAHGADQFDQSNPKQSKKLSSYFNAAYFAFSTGELVALTVLVWVQTHSGMDVGFGVSAAAMALGLFGVVSGTLYYRNKRPQGSIFTPIAQVFVAAMLKRKQICPSNPQMLHGLNQNNVPNDSGSVFLTQRFRFLDKACIKVEDGTNKKESPWRLCTVTQVEQVKVLISVVPIFACTIIFNTILAQLQTFSVQQGSAMNNKLTKNFHVPPASLQSIPYIMLVILVPL…
Citrus sinensis	orange1.1g008177m	NPF4.3		GGMTAAVFVLGLQAFEMTAIAAVGNNLITYVFNEM		K	E	MDSVEKTRELKRDSMLSLDVDETAVDWRGRPCKANKHGGMTAAVFVLGLQAFEMTAIAAVGNNLITYVFNEMHFPLSKSANIVTNFIGTVFLLSLFGGFLSDSYLGSFWTMLIFGFVELSGFILLSVQAHLPQLRPSPCNMLTDTDGTQNCQEAKGYKALILYLALYLVALGSGCLKPNIISHGADQFKKQESKKLSTYFNVAYFAFCMGQLIALTLLVWVQTHSGMDIGFGVSAAAMAVGLISLIFGIFVYRNKSPRGSIFTPIAQVFVAAITKRKQICPSNTYILHGSQNNIATNRVLAISPNNRNLLHTEKFRFLDKACIKVQDGANESPWKLCTVTQVEQVKIIMSVVPIFACTIIFNTILAQLQTFSVQQGSAMNNKITNRFQIPPASLQAIPY…
Citrus sinensis	orange1.1g013852m	NPF4.4		GGMLAASFVLVVEILENLAYLANASNLVLYLSENM		K	D	MEEAQQLTRWEGYVDWRNRPALKGRHGGMLAASFVLVVEILENLAYLANASNLVLYLSENMHLSPSKSANNVTIFMGTAFLLALLGGFLSDAFLTTYHIYLISAVVEFLGLIILTVQARSASLRPPECNPPNIPCQEVDGGKAAMLFLGLYLVALGVGGIKGSLPPHGAEQFNEASPQGRKQRSTFFNYFVFCLSCGALIAVTLVVWIEDNKGWEWGFGISTITILLSIPIFLAGSSFYRNKIPSGSPLTTICKVLVAALINACTCKSPSNAIVNMSTSPSYPAETGKEVEEGTDKATEFNPQPPTESLKFLNRALVNKPVHPVLECTVQQVEEVKIVIKILPIFGCTIMLNCCLAQLSTFSVQQAATMNTKVRSMKVPPASLPVFPVLFIMILAPVYD…
Citrus sinensis	orange1.1g008106m	NPF4.5		GGMLAACFVLAVEVLENLAYLANASNLVLYLSKFM		K	D	MDGICQLNTWEGYVDWRNKPALRGRHGGMLAACFVLAVEVLENLAYLANASNLVLYLSKFMHFSPSSSANIVTNFMGTAFLLALFGGFLADAFFTTYRIYVISAAIEFMGLLLLTVQAHTRSLKPPTCVLEDGIASCREDEGGKAVMLFAGLYIVALGVGGIKGSLAPHGAEQYDETTQLGRKQRSAFFNYYVFCLSCGALIAVTFVVWIEDNKGWQWGFGISTATILLSIPIFLLGSPFYRNKIPTGSPLTTIFKVLTAAIFNTCKSKNSSNAVTEVHSSPTCSNESRDEGNSNVKEKVPSQKPTEDIKFLNRALRNNPAYPIVQCTVKEVEEVKIVVKIFPIFMSTIMLNCCLAQLSTFSVQQAATMNTKLGSLKVPPASLPVFPVIFILILAPVYN…
Citrus sinensis	orange1.1g044175m	NPF4.7		GGFRACGFIFVLSSLENMGFIANAISMVLYFKNEM		R	D	MEDKVATIKQKGGFRACGFIFVLSSLENMGFIANAISMVLYFKNEMHFNLAGASNTLTNLMGSTFLLCLVGGFISDTFLSRFATCLIFGTLEVLALVMITVQAYSEKLHPPDCGKSSCVKGGIAAYFYASLCLYALGSGGVRGALPALGAGQFDEKDPKGAKALASYFNYFLLTTTLAAVIGVTAIVYVSTEKAWWGGFLISSIVTFIGFIALVIGKPFYRNQQPGESPLVRVSQVVVVAIKNRKLSLPENPEELYEINEKERVGTEERIPHTNQFRCLDKAAIVPKDSTEAAPWRVCTLTQVEEVKILTRMMPILASTILMNTCLAQLQTFSVTQGAYMDPQLGSIKVPTPSIPVIPLLFMSILLPVYELLFVPFARKITGHPSGITQLQRVGVGLVL…
Citrus sinensis	orange1.1g011743m	NPF4.8		GGFRACTFVFVLSALENMGFIANGISMVLYFKNEM		R	D	MGDKVAGIKQKGGFRACTFVFVLSALENMGFIANGISMVLYFKNEMHFDIAGASNTLTNFFGSTFLLCLVGGFISDTYLSRFATCLVFGTLEVLSLVMLTIQAYSKSLHPPDCGKSSCLKGAIAAYFYGSLYLYSLGCGGNRGTLPALGAGQFDENDPKGAKALASYFNFYLFATTLAAMIGVTAIVYVFIDQGWWLGFLISSVATLIGLIALAIGKPFYRIQQPGESPLVRVAQVIVVAIKNRKLSLPDNPEELYEINKIERVGTEERIPHTNQFRCLDKAAIVPKDSTAAAPWRVCTVTQVEEVKILARMMPILASTIIMNTCLAQLQTLSVTQGAYMDPRLGSIKVPTPSIPVLPLLFMAILIPIYEFLFVPFARKITGHPAGITQLQRVGVGLVL…
Citrus sinensis	orange1.1g007582m	NPF4.9		GGFRACTFVFVFSALENMGFIANGISMVLYFKNEM		R	D	MGDKVENIKQKGGFRACTFVFVFSALENMGFIANGISMVLYFKNEMHFDLAGASNTLTNFFGSTFLLCLVGGFISDTFLSRFATCLIFGTLEVLALVMLTIQAYSKNLHPPDCGKSSCLKGAIAAYFYGSLYLYSFGCGGNRGTLPAFGAGQFDENDPKGAKALASYFNFYLLATTVAAVIGVTGIVYVFTEKSWWLGFLVSSVANFIGLIALAAGKCLYRIQQPGESPLVRVAQVLVVAIKNRKLSLPDNPEELYEINEKERASTWERIPHANQFRCLDKAAIMPKDSAVAAPWRVCTVTQVEEVKILTRMMPILASTILMNTCLAQLQTFSITQGAAMDPHLGSIKVPTSSIPVIPLLFMSILLPLYEFFFVPFARKITGHPSGITQLQRVGIGLVL…
Citrus sinensis	orange1.1g043156m	NPF4.10		GGIKTSLLILAAFGFENLATIALGVNLVTYFNGVL		K	D	MSERKKLMTTSENTTGEVLGCFWIKHHVFLLENLELVEGKVDWKGRPAVKYKHGGIKTSLLILAAFGFENLATIALGVNLVTYFNGVLHLDLAEAANQVTNYMGTSYILSIVVALLADAFIGRFKAVLISGSVEFLGLALITIQAHYPDLKPPPCNVFDPTAGCKKIEGSDAALLFVALYLIATGTAGIKAALPPYGADQFDEKDPIEARQMSSFFNLLFLAVCIGGAISVTLIVWIQDNKGWDRGFGLSSVAVFLATIIFAAGLPLYRFQVVQGSSVLIEIIQVYVAAIRNRKLELPEDPMELYEINMDKEAAIETEFLPHRDIFRFLDKAAIQKTSTENLEITEAPNPWKLCRVTQVENAKIILGMIPIFCCTIVMTLCLAQLQTFSIQQGLTMDTS…
Citrus sinensis	orange1.1g007932m	NPF5.1		GKWKACAFLVGYEAFERMAFYGIQSNLVNYLTSQL		K	D	MEAKGFTQDGTVDLQGRPVLSSKTGKWKACAFLVGYEAFERMAFYGIQSNLVNYLTSQLHEDTVSSVRNVNNWSGVVWITPLLGAYIADTYIGRFWTFTLSSLIYVLGMILLTMAASLKFMKPTCTNGICSKTSTSQIAFFYSSLYIIAIGAGGTKPNISTFGADQFDDFNPYERNLKVSFFNWWMFSSFIGALCATLGLVYIQENLGWGLGYGIPTAGLLFSLVIFYIGSPIYRHKIRKTKSPARDLIRVPIAAFRNRKIQLPDNPSELHEFDTQDYIRSGKRQVVHSPAFRCLDKAAIKHGNGGDSKPPCTVTQVEGTKLVLGMALIWLVTLIPSTIWAQINTLFVKQGTTLNRSLSPSFRIPAASLGSFVTLSMLLSVPMYDRYFVPFMRRRTGNP…
Citrus sinensis	orange1.1g007696m	NPF5.2		GGWRACSFVVAYEVFERMAYHGISSNLVLYLTNKL		K	D	MEGNIDDYTQDGTVDLKGNPVRRSKRGGWRACSFVVAYEVFERMAYHGISSNLVLYLTNKLHQGTVKSANNVTNWVGTIWVTPIVGAYVADAHLGRYWTFAIASCIYLMGMIVLTLSVSLPGLKPPACKDINSQDCKKASTLQLGIFFAALYTLAVGTGGTKPNISTIGADQFDEFEPKEKAHKLSFFNWWMFSIFFGALFANTVLVYIQDNMGWTLGYGLPTLGLSISIAIFFAGTPFYRHKKPTGSPFTRMAKVIVAAIRKWNVPLPTNPKELYELDLEDYAQKWKYMIDSTQNLRFFNKAAVKTSSTNPWMLCSVTQVEETKQMLAMIPILVATFVPSTMLAQINTLFVKQGTTLDRAIGSSFKIPPASLIGFVTLSMLICVVLYDRYFVKIMRRW…
Citrus sinensis	orange1.1g007604m	NPF5.4		GGWRACSFVVVYEVFERMAYHGISSNLVMYLTDKL		K	D	MSGEEGNIDDYTQDGTVDLKGNPVRRSKRGGWRACSFVVVYEVFERMAYHGISSNLVMYLTDKLHHGTVKSANNVTNWGGTIWVTPIFGAGVAEAYLGRYWTFVIAFFFYLMGMIVLALSVSLSGLKPPPCNDINSQDCRKASTLQLGTFFAALYTLAVGTGGTKPNILTIAADQFDEFEPKEKAHKLSFFNWWMFSIFFGTLLGNTVLVYIQDDVGWALGYGLPALGLAIAIAIFLAGTPFYRHKKPAGSPFTRMAKVIVAAIRKRNVPLPIDPQELYELDLEYYAQRGKYRIGSTQNLRFFNKAAVKTGATNPWILCSVSQVEETTQMLAMIPILVATFVPSTMLAQINTLFVKQGTTLDRAIGSSFKIPPASLTGFVTLSMLVCVVLYDRCFVRIT…
Citrus sinensis	orange1.1g008565m	NPF5.5		GGWNAAIFIIMVEMAQRFAYYGLAGNLIQYLTNVL		K	D	MDSSVAVAPIATENGIEHTENKVSHHKISSKGGWNAAIFIIMVEMAQRFAYYGLAGNLIQYLTNVLNEPTATAAQDVNNWVGISSIFPLLGAFVADSYLGRFNTILLSSFIYFMGMVLLSLAVSVIPLHYRKAVFFTALYILAVGEGGHKPCVQTFAADQFDERNPKDKGAKSSFFNWWYLGIVFGASAAVLVAIYLQDNVGWAVGFGVMAGALALALAIFLIGIKRYRKQAPVGSPFTTVAQVFVATARKWRVSETHGGGRGIYHGHELDDDDKRTDIGQSKRTIARTNQLRFLDKAMIIDEIDLASRERNPWRLCSLNQVEEVKLVIRLIPIWLSCLMFSCILVQLHTFFTKQGSTMRRSIGSNFQVPPASLQSLVGLSILVAVPVITGHRSGITML…
Citrus sinensis	orange1.1g012514m	NPF5.10		GVWKASLFIIAIEFGERLSYFGIATSLILYLTKVI		K	D	MEPKKVAAAAGKNGDLVDDQEKWVFDSSVDHKGRVPFRSSTGVWKASLFIIAIEFGERLSYFGIATSLILYLTKVIHQDLKTAAKSVNCWSGVTTLMPLLGGFIADAYLGRFWTVLVSSIVYLLGLGLLTMSWFVPSLRACHADMCLEPRKVHEVVFFLAIYLISIGTGGHKPSLESFGADQFDDDHAEERKKKMSFFNWWNSGLCSGLLLGVTVVVYVQEHVSWGAADVIITIVMAVSLLIFIIGRPFYRYRVPKGSPLTPMLQVLVAAIAKRNLPHPSDPDQLFEYPKVVAKGRLLCHTKNLEFLDKAAILEDYETPVDQQSPWRIANVTKVEEMKLVLNVIPVWLASLPFGISVAQSTTFFIKQATTMNREIGNGFLIPPASVFGLTAVGMIISVT…
Citrus sinensis	orange1.1g009413m	NPF5.13		GLSKSCIMLIVIAGKERFAFKGVASNLVTYLTDVV		N	D	MGLSKSCIMLIVIAGKERFAFKGVASNLVTYLTDVVKMSNSSAAKTVNSWCGFTSMLPLVLAPLADSYWDRYSTILAFSFIYVVGLVALTSTAFSWAWSTTNKISSSSAFLFWSLCLISLGQGGYNPSLQAFGADQLDSDDELPTTTDNQKSDKKSLFFKWWYFGVCSGSLLGVTVMSYIQDTFGWVLGFAIPTIAMVTSTAFFSFGSQIYRYKSDETLKCTVSLINIVQAIKAAASKLKNSKIVLPIDNSDTVELELQEQKPLCGNKKLGSSKELDEDEYPKSGNHLVKNAKVVLKLFPIWTMLLMFAVIFQQPATFFTKQGMTMKRNIGSNFKIPPATLQSAITVSIILLMPLYDKILIPFIHIIIRCEKGITVMQRMGIGMFLSIIAMIIAAIVET…
Citrus sinensis	orange1.1g045562m	NPF5.15		GGWRSALFIIGVEMAERFAYYGVSSNLITYLTGPL		K	E	MAISEVLEAERPLVEDDVVDGCVDYKGRPVNNRSKYGGWRSALFIIGVEMAERFAYYGVSSNLITYLTGPLAQSTATAAENVNAWSGVASLLPLFGAFLADSFLGRYRAIIIASLIYVLGLGLLTLSAVLLSGSTSECQNTSCSANQFQVIFFFFSLYLIALGQGGHKPCVQAFGADQFDSQHPLESKLKSSFFNWWYFGMCMGTFVTLTVLNYIQDNLNWILGFGIPCILMVIALVVFLLGTKIYRYSLKGEEKSPFLRIGQVFVTAVRNWRITPSAIALEEEARGTLPHQSSEQFKFLNKALLASNGSKGYGKVCSVGEVEEAKALLRLVPIWTTCLVYAIVFAQSSTFFTKQGVTMDRSVVADFQIPAASLQSFISLAIVLTIPIYDRIFVPIART…
Citrus sinensis	orange1.1g008632m	NPF5.17		GGWRAASFIIGVEVAERFAYYGISSNLITYLTGQL		K	D	MAISELSTTETLLPENTIGFVDHQGRPIDRLNSGGWRAASFIIGVEVAERFAYYGISSNLITYLTGQLGESTATAAAAVNVWSGTASLLPLLGAFLADSFLGRFRTIVVASLIYILGLSMMTLLALITLLSSSDCQNNNTAKSCSPHHFQIIVFIFSLYLVAIGQGGHKPCTQAFGADQFDAQNPQERRAKSSFFNWWYFGISFGANSTILVVIYIQDNLNWALGFGIPCAFMVAALVLFLLGTKTYRFSIKSKQRNPFARIGRVFVVAIKTRKATLASEDEAQSSQQFKFLNKALLATPDVSLEDGKLCTLEDVEEAKALLRLIPIWATCLVYAIVFAQYTTFFTKQGATMDRTITRSIKIPAASLQLFIGIGIITFIPIYDCIFVPITRYFTQNPSG…
Citrus sinensis	orange1.1g041588m	NPF6.1		GGWKASPFIIVNEVAERLAFFAIAVNMTAYLVREM		K	E	MDTREEMQINEEANISTSVSNGCVDDRGRTADKRTTGGWKASPFIIVNEVAERLAFFAIAVNMTAYLVREMHQSLPTAGTHVTDWIGAAYVLTILGAFLADAYLGQPALKHVHAIFKLQGRFRTLVVFSCIYSVGMVLLTVSGSLDSLRPPACKERPCVEVNGGQNGFLLCALGLIALGTRDIKPCVSSFGADQYDEADEKEAIQKYVFFNWFFFAINMGAIFGITVLVYIQEQKGWSVGFGIPTAFTICSIIIVAAGFPYYRYQKPIGSSLTRFVQVIVSYVRNHLEGVEVEHEDDLYEVTTKESDIFGARKLSHSSQFRFLDKAAVITDPETVRKDRWRLCTLTQVEELKSFIRILPIWASTLDLAISFAQLSTFFLSQAAVMDRNLGSNFTIPTGC…
Citrus sinensis	orange1.1g006712m	NPF6.2		GGWIAALFIFGNEMAERMAYFGLSVNMVTFMFYVM		R	E	MGSREIKSPESLQETPATSSSHQRKKLSVYFIESDNRRMALGRGYTGGTTPVNVHGKPIADLSKTGGWIAALFIFGNEMAERMAYFGLSVNMVTFMFYVMHKSFADSSNAVNNFLGISQASSVLGGFLADAYLGRYWTIAIFTTIYLAGLTGITLCATMKVFMPNQDNCDRISQLLGSCEPAKSWQMLYLYTVLYITGFGAAGIRPCVSSFGADQFDERSKDYKTHLDRFFNFFYLSVTVGAIVAFTLVVYIQMEHGWGSAFGALAIAMGISNMLFFIGTPLYRHRLPGGSPLTRVAQVLVAAFRKRHAAFSSSELIGLYEVPGKHSAIKGSGKIAHTDDFRCLDKAALELKEDVINPSPWKLCTVTQVEEVKTLVRLVPIPACTIMLNVILTEFLTLS…
Citrus sinensis	orange1.1g008020m	NPF6.3		GGWVPAALSLGIEICERLSTMGIAVNLVTYLGGTM		K	E	MGEMVSWTVADAVDYKGFPADRSKTGGWVPAALSLGIEICERLSTMGIAVNLVTYLGGTMHLPSATSANIVTDFMGTSFLLCLLGGFLADSFLGRYRTIAIFATVQTFGTGLLAISTKQPQLRPPPCQATDITKCQHASGIQMGVLYISLYLIALGTGGLKSSVSGFGTDQFDEKDEKEKTQMAYFFSRFFFVISTGTLMAVTVLVYIQDEVGRSWGYGICSICMFTAILIFLSGTRRYRYKKCSGSPIVHICQVVVAARKKRKVELPSSTASLYEDYPEESRIQHTYQFRCLDKASVVTNTDYSEDGAFVSNPWTLCPVTRVEEVKMVIRLLPIWATTILFWSTYAQMITFSVEQATTMQRSIGNFKIPAASLTVFFVAAILITLGAYDRLIIPLLKK…
Citrus sinensis	orange1.1g008182m	NPF6.4		GGWVPAALVLGIELCERLSTMGIAVNLVTYLVGTM		K	E	MSWAVADAVDYKGSPADPSKTGGWVPAALVLGIELCERLSTMGIAVNLVTYLVGTMHLPSATSANIVTDFMGTSFLLCLLGGFLADTFLGRYKTIAIFAAVQTLGTGMLAMVTKLRQLRPRPCKETATHTCEQASGFQMGVLYIALYLIALGTGGLKSSVSGFGTDQFDEKDEKEKTQMAYFFSRFFFFISLGTLMAVTVLVYIQDEISRSVGYGICSVAMFMAIIIFLAGTKRYRYKKSSGSPIVHIFQVIVAAIKKRKMDLPCNVGMLYEDTPEASRIHHTEQFHFLDKAAIVAEGDFEAGSTPNPWKLCSVTSVEEVKMVARLLPIWATTIIFWTTYAQMITFSVEQATTMERSIGRFQIPAGSLTVFFVSAILITLAVYDRLIMPLWKKWKGKPG…
Citrus sinensis	orange1.1g007736m	NPF6.5		GGWTSAAMILGGEACERLTTLGIAVNLVTYLTGTM		K	E	MTELPQAQGKTLPDAWDYKGRPAERSKTGGWTSAAMILGGEACERLTTLGIAVNLVTYLTGTMHLGNASAANTVTNFLGTSFMLCLLGGFIADTFLGRYLTIAIFATVQAAGVTILTISTIIPSLRPPKCNLNHGQSCIQASGMQLVVLYIALYLTALGTGGLKSSVSGFGSDQFDDSDPQERNQMTNFFNWFFFFISIGSLAAVTVLVYIQDNLGREWGYGICACAIVFGLVVFLSGTRRYRFKKLVGSPLTQIASVFVVAWRKRHLDLPSDPSMFFNIDDIPVEGKKTKQRLPHTKQFRFLDKAAIFKDSDMSNSTTVVINKWNLATLTDVEEVKMVIRMLPIWATTIIFWTVYAQMTTFSVSQATTMNRHIGSFEIPGASLTFFFVGSILLTVPVY…
Citrus sinensis	orange1.1g008231m	NPF6.6		GGWLAAGLILGTELSERICAMGISMNLVTYLVGDL		K	E	MVLVASHGEKDEAENVVDFRGNPVDRSKTGGWLAAGLILGTELSERICAMGISMNLVTYLVGDLHLSSAKSATIVTNFMGTLNLLGLLGGFLADAKLGRYLTVAIFASVTALVVGLLTSATSIPSMRPPQCDDYRRKHHQCIEANGKQLAMLYAALYTIALGGGGIKSNVSGFGSDQFDTSDPKEEKAMIFFFNRFYFAISIGSLFAVIVLVYVQDNVGRGWGYGISAGTMVVAAAILLIGTPWYRFKKPRGSPLTVIWRVLLLAWKKRSHPYPDHPSLLNEYQNAKVPHTEKFKCLDKAAIIEDNAVANENKNNSWIVSTVTEVEEVKMVLKLLPIWATCILFWTVYSQMTTFTVEQATFMNRKIGSFTVPSGSLSAFLFITILLFTSLNEKVFVPLA…
Citrus sinensis	orange1.1g035554m	NPF7.1		GGWRCGTLLLVNQGLANLAFAGVEVNMVLFAKSVL		E	E	MEAKQQEPITSEASQLNLSIEERLRHAYTKDGSLDFHGKPAIKDRTGGWRCGTLLLVNQGLANLAFAGVEVNMVLFAKSVLRQTNAEASNTFSRWMGSLYLSSLMGAFLSDSYLGRYLTCVTFQAFSIIGLLGLSFATQSFLLRPHGCGKIGQLCDPHSPAETAIFYISIYLFALGIGAPEPALATFGADQFDEEDPKEKKSKTSFYSYFYIALNLGCLFSETVLVYAENMGYWVLGFWICAGCDILAFSSLLSGTLRYRHFKPSGNPLSRFSQVIVASLRKINLEMPTNGGGLFEVHVREYEANGTRRILHTNDFKFLDRAAIMTSADITTNEDQNPNQWRLCTVTQVEEMLSLFVEQGAAMNTGVSNFQIPPASMTAFDIVSTTAFILLYDKLIVPL…
Citrus sinensis	orange1.1g039271m	NPF7.2		GGWKYASILLANQGLATLAFFGVGVNLVLFLTRVL		Q	E	MDSVLNSTNQITLKVTDENISTGQAQAANKNNKDEKKLTSFIRKNLIHEKNKGGWKYASILLANQGLATLAFFGVGVNLVLFLTRVLQQENANAANNVSKWTGTVYMCSLIGAFLSDSYWGRYLTCAVFQLIFVVGLVLLSVLSFLMIKPTGCGDGFISCKPLSSIFAAIFYLSIYLIAFGYGGHQPTLATFGADQFDESKPKERQSKTLFFCYFYFFLNVGSLFSNTILVYYEDSGKWTLGFLVSLASAVIALLSYLMGTPGYRYVKPCGNPLPRVAQVFIAAARKWNVVVPANSDELYEVAGPESAIKGSRKILHSNEIEFLDKAATITDNDLAGPKNPWKLCTVTQVEEAKCVLKMLPIWLCTIIYSVVFTQMASLFVEQGDVMNSHIGEFRLPAA…
Citrus sinensis	orange1.1g007201m	NPF7.3		GTWIAGILILVNQGLATLAFFGVGVNLVLFLTRVV		Q	E	MALSNVCNEVIVKEKIKNDQEEACTLDGAVDRHGRPAIKRRTGTWIAGILILVNQGLATLAFFGVGVNLVLFLTRVVGQNNADAANNVSKWTGTVYIFSLLGAFLSDSYWGRYKTCAIFQAIFVIGLVSLSVSSYAFLLKPSGCGDEGNPCGSHSSLHMALFYLSIYLTALGNGGYQPNIATFGADQFDEEDPKEGHSKIAFFSYFYLALNLGSLFSNTILGYFEDEGMWALGFWASAGSATMALILFLIGTPRYRHFKPTGNPLSRICQVVVAATRKWKVQISDDDHDLLFYERDGIKQTSQNGARNILHTQGFKFLDKAAVITRKSDNDKNNGGDGENIDMRNPWVLCTVTQVEEVKCILRLLPIWLCTILYSVVFTQMASLFVEQGAAMKTNISTF…
Citrus sinensis	orange1.1g007612m	NPF7.4		GGWVAGIIILLNQGLATLAFFGVGVNLVLFLTRVL		Q	E	MDCLEICKEEKFKDDGEEHTLDGSVDYYGRPAIRAKSGGWVAGIIILLNQGLATLAFFGVGVNLVLFLTRVLQQNNAEAANNVSKWTGTVYIFSLVGAFLSDSYWGRFKTCAIFQGIFVIGLVLLSLSSYLFLIRPRGCGNELTPCGTHSSLEICLFYLSIYFVALGNGGYQPNIATFGADQYDEEDAKEGHSKVAFFSYFYLALNLGSLFSNTILGYFEDEGMWALGFWVSTGSAFAALVLFLAGTTRYRHFKPSGNPLARFCQVIVAATKKWRVHLSAEGEDLYVIDANDSSTNGNRNMLHTHGFKFLDRAAYISSRDLDEQKQGCSNPWRLCPVTQVEEVKCILRLLPIWLCTILYSVVFTQMASLFVEQGAAMKTTVSNFRIPPASMSSFDILSV…
Citrus sinensis	orange1.1g008367m	NPF8.1		GNWKACRFILGNECCERLAYYGMSTNLVNYLQKQL		K	E	MAEEDIYTKDGTVDIHKKPANKKKTGNWKACRFILGNECCERLAYYGMSTNLVNYLQKQLNQGNVTASNNVTNWSGTCYITPLIGAFLADSYMGRFWTIASFSIIYCLGMTLLTLTASVSGLKPSCDKDACHPTGAQTAVTFVALYLIALGTGGIKPCVSSFGADQFDETDDGEREKKSSFFNWFYLSINIGALVASSVLVWIQMNVGWGWGFGIPAVAMAIAVVFFFSGSRLYRIQKPGGSPLTRIMQVIVASFRKSNVVVPADKSLLYETADEECNIQGSRKLESTSKFKFFDKAAVETQTDRVKGSADPWRLCTVTQVEELKAIIRLLPVWASGIVFATVYSQMSTMFVLQGNTMDQHMGPNFKIPSASLSLFDTLSVIFWAPIYDIVIVPFARKL…
Citrus sinensis	orange1.1g008792m	NPF8.2		GTWKACPYILGNECCERLAYYGINTNLVNYLRFEL		K	E	MAAEEDIHTNDGTIDFGNKPAVKKETGTWKACPYILGNECCERLAYYGINTNLVNYLRFELNQGNVQAVNNVTNWSGTCYVMPLIGAFLADAYLGRYWTIASFSIIYVIGMTILTMSASVHGLKPLCDKRNVCHPTGLQIAVFFVGLYLIALGTGGIKPCVSSFGADQFDDYDEAEKKKKSSFFNWFYFSINIGALVAASCLVWIQTNVGWGWGFGIPAVAMAIAVVSFFAGSRLYRYQKPGGSPLTRICQSLLYETADAEFAVIGSHKLDHTKQLSFLDKAAVETPSDCVKGSVNAWRLCTVTQVEEFKSIIRLLPIWAIGIVFSAVYSQMGTLFVLQGNTMDLHIDNSFEIPSASLSLFDTISVIFWVPIYDRLIVPLARKFTGHKNGFTQLQRIAI…
Citrus sinensis	orange1.1g008623m	NPF8.3		GTWKACPFILGNECCERLAYYGMSTNLVRYFKHQL		K	E	MGEEEDIYTKDGTLDYKGNPADKTKTGTWKACPFILGNECCERLAYYGMSTNLVRYFKHQLDQSSSTASKNVLDWSGTCYITPLIGAFLADAYLGRYWTIAIFSIIYVIGMTFLTVTASVSGLKPVCHGPRGEETCQVTDAQSATFFVALYLIALGTGGIKPCVSSYGADQFDDADEAEKKHKSSFFNWFYFSINIGALIASSVLVWIQDNEGWGWGFGIPAVAMAIAVVSFFSGTRLFRNQKPGGSPLTRICQVVAASIRKHKVELPADKSLLYETADAESNITGSRKLDHTKDFSFFDKAAVEIQSDNIKESVNPWRLCTVTQVEELKAIVRLLPIWATGIIFSAVYSQMSSLFVLQGERMDTHVGNSSFKIPPASLSIFDTLSVIFWVPIYDRFIV…
Citrus sinensis	orange1.1g012670m	NPF8.4		GNWRACPFILGTECCERLAYYGIATNLVSYLTHKL		K	E	MGSIEEERLLLEEGNIENKSSGLYTGDGSVDISGKPVLKQNTGNWRACPFILGTECCERLAYYGIATNLVSYLTHKLHEGNVSAARNVTTWQGTCYLTPLIGAVLADAYWGRYWTIAAFSTIYFIGMCTLTLSASIPALKPAECVGALCPSATPAQYAVFFFGLYLIALGTGGIKPCVSSFGADQFDDTDSNERVKKGSFFNWFYFSINIGALISSSLIVWIQDNAGWGLGFGIPALFMGFAIASFFSGTSLYRFQRPGGSPITRMCQVLVASFRKWNLEVPNDSTLLYETQDKASAIEGSRKIEHSDELRCLDKAAVVSDAEIKSGDFSNPWILCTVTQVEELKILIRMFPIWATGIVFSAVYAQMSTLFVEQGMVMDTSIGSFTIPPASLSSFDVIS…
Cucumis sativus	Cucsa.054900	NPF1.1		GGLRTMPFIIANEIFEKISNVGLHANMIFYLMNEY		R	E	METTQKVERKKGGLRTMPFIIANEIFEKISNVGLHANMIFYLMNEYHLDSAKGAIVLFLWSALTNLLPIGGAFLSDSYLGRFKVIAMGTVVTLVGMVVLWLTAIFPKARPPHCTPAGEFCVSANTAQLMLLYFAFLLMAAGAGGIRPCSLAFGADQLENPGNPRNQRTMQSFFNWYYASVGISVTISVVFMVYLQNATGWVVGFGVPVGLMLFSTAMFFLGSSLYVKLMANKSLLSSLTQVIVAAWRNRHLEFPPQASDKWFYHKGSKLVTPTPKLRFLNKACIIRNIETDLDSNGMAKFPWRLSTIQRVEELKAVIRVLPIWSTGIVISATINQFTFYSLQASTMDRHITPHFQFPAASFAVFTILTLTIWVAIYDQIIVPLLAKFTKKSNGLTLKQR…
Cucumis sativus	Cucsa.359270	NPF1.2		GGLLTMPFIIVNESLEKVGSYGLMPNMILYLMKDY		R	E	MDQQNSATMQSLNTELQQQQQQRDEEEEEEEAISKSSKKGGLLTMPFIIVNESLEKVGSYGLMPNMILYLMKDYNLGFAKGNNILFFWSAAINFMPLLGAFLADSYLGRFLTIGFGSIATFLGMLLLWLTAMVPSTKPPACDQLHPETCRSPTAAQMALLAVALTLMSIGAGGVRPCTLAFGADQIDRRDNPNNKRMLERFFGWYYASASFSVLIALTGIVYIQDHVGWKVGFGVPAGLMLFATVLFFAASSIYVKQKATKSLFSSFAQVVVAAFKNRKFPLPTSPASTKWFYHKDSLFTQPSDKLRFLNKACVVKNPEQDIAGDGTAADPWSLCTVEQVEELKTLIKVIPIWSTGVMMSINISQSSFPLLQAKSMDRHISSTFQIPAGSFGTFVIITI…
Cucumis sativus	Cucsa.161350	NPF1.3		GGIRTLPFIIASGALEKLASMGLSPSMILYLTEVY		Q	E	MEDPLVVGENRGMEEPLLSGTDDCKGGIRTLPFIIASGALEKLASMGLSPSMILYLTEVYGMKSVQASNVIFIWTAATYFTPIICAFLADSYFGRFTMIVAGSIFSCLGMFVLWLTAMIPQARPFCDEISGHCNAPSTPQLLFLYSSYAIMSIGSGCLQSSNFAFGADQLYKENKSNSGILDIYFNLCYISVSVGTLVGMSCIVYIQDRMGWEMGFGVPIALMLLATVTFLSASSLYLKSVPSKSWCAGLVQVVFAAYKKRRMQIPFVGTSEMYHHENGSSCTLPSDKLRFLNKACIIKNYEEELISDGKASNPWSLCTVEQVENLKALIRIIPLWSTGILVSASMSQSVYVLQVASMDRHLTSSFEVPAGSFIAMLVVFVIIWIILYDRLILPLASRY…
Cucumis sativus	Cucsa.161360	NPF1.4		GGFRTLPFIIANGALEKLASQGLSPSMILYLTKVY		Q	E	MEDQLVVDENRGMEEPLLSDTDNRKGGFRTLPFIIANGALEKLASQGLSPSMILYLTKVYGMKSAHASNVIFLWSAASNFTPIICAFLADSYFGRFPMIAAGSIFSFLGMFVLWLTAMIPQARPFCDEISGHCDAPSTSQLLLLYSSYAIMSVGSGCLQASYLAFGADQLYRKNKSNSGILDSYFNVCYISAALGTLVGMSCIVYIQDRMGWGMGFGVPVALMFLATITFLSASPLYLKSKPSKSWCAGLVQVVFAAYKKRHTQIPFVGTSEMYHHENESPCTLPSNKLRFLNKACIIRNSKEELTLDGKASNPWSLCTVEQVENLKALIRIIPLWSTGILVSASLSQSFYVLQVASMNRHLTSSFEVPAGSFSAIIVVSLIIWIALYDRLILPLASKC…
Cucumis sativus	Cucsa.213380	NPF2.1		GGWITFTFIIGTFACMTLATGGWLSNLIVYLIKEY		R	E	MGEGNRSEEEAQTSNQHGGWITFTFIIGTFACMTLATGGWLSNLIVYLIKEYNINSIDATLISNIVSGCICVFPVVGAVLADSFFGSFFVILISTSISLLAMISLTLTATIHSVRPQPCDHNNTSITCSSSPSKLQYTILYSTIILACLGSGGSRFTTATFGANQYDTTKDQNILFNWFFVTLXAGFVASYTAIVYIQDNVSWGWGFGICLAANVVALAIFLLGNRFYRLGKPKGSPFTSLARVLVATTRKRLTRVQVESDEGCYYYGDHQDHRVGMPVVDGVRLTKSLRCLNPTALITYGDVHLDGTIAKPWRLCEVQEVEDFKTLLKIFPLWSTCIFLSVPIAIQGSLTVLQALTMDRHHGPNFKIPAGSFAVIIFISTTISLTLVDRFLYPIWQKL…
Cucumis sativus	Cucsa.213410	NPF2.3		GGWITFPFVIGTFACMTLATGGWLSNLIVYLIKEY		R	E	MGEGNRSEEEAQISNKHGGWITFPFVIGTFACMTLATGGWLSNLIVYLIKEYNINSIDATLISNIVSGCLCVFPVVGAVLADSFFGSFFVILISTSISLLAMVSLTLTATIHSLRPQPCDHNNTSITCSSSPSKLQYTILYSSIILACLGSGGSRFTTATFGANQYDTTKDQNIFFNWFFVTLYAGFVASSTAIVYIQDNVSWGWGFGISLAANVISLAIFLLGNRFYRLDKPEGSPFTSLARVLVATARKRLAQMQVGSDEGCYYYSDQDHRVGMPIVDGVTLTKSFRCLNRAALITHGDIHLDGTIAKPWRLCKVQEVEDFKTLLKIFPLWSTSIFLSVPIAIQGSLTVLQALTMDRHLGPNFKIPAGSFAVIIFISTTISLTLVDRFLYPIWKKLI…
Cucumis sativus	Cucsa.213360	NPF2.4		GGWITFPFIIGCLGCMTLTAGGFLANLIVYLIKEY		R	E	MGEGDIEEEETQTWKKHSGGWITFPFIIGCLGCMTLTAGGFLANLIVYLIKEYNINSINATLIFNIVNGCVCAFPIIGAVLADSFFGSFFVVAISTSIALLGMISLTLTATIHSLRPQSCDHINTSSTCSSPSKLQYTILYISIILASLGCGGSRFTTATLGANQYDTIKNQNIFINWFFVALYSGFVASSTAIVYIQDSVSWGWGFGICLATNIISLAIFLIGKRFYRLDKPRGSPFTALARVLVANALKRLDRAPSSTERDNGCYYQGKDHHLRNQAGDRVLTKSFRCLNRAALITQGDVHLDGTIAKPWRLCKVQEVEDFKTLLKIFPLWTTSIFLSVPIVFQASLIVLQALTMDRHLGPNFKIPAGSFSVVVFISTTISLTLIDRFLYPIWQKLI…
Cucumis sativus	Cucsa.097980	NPF2.5		GGWRAVKYIIGNESFEKLSSMSLISNITVYLSTQY		R	E	MDLVAPLPSSHPPPPPCQKLGGWRAVKYIIGNESFEKLSSMSLISNITVYLSTQYNVNGTFVVNVVNIWIGTSNIATLAGAFIADTRLGRYRTLLYGSIASFLGMGTVALTAALHQLRPPHCNADDSGHCPQPHLWQLLVLFTGLGLLSIGAGGIRPCNVAFGADQFDTTTEKGKSQLESFFNWWYLSFTIALLIALTGVVYVQTNVSWTLGFAIPTICFFISISIFLLGRHTYIIVKPRGSMLTDVARVIVAAYRKRGHSISSSSFYDSPMEDSTCGEKLIHTDRFKWLDRAAIIVNPEEELDEQGKPKNSWRLCSLQQVEGFKCLVSIIPVWISGIGCFIVFNQPNTFGILQAIQSNRSIGPHFKFPPGWMSLAGMIALSIWIIIYERVLIKLGKKI…
Cucumis sativus	Cucsa.203590	NPF2.6		GGWRAVRFILGNETFEKLASMSLIGNLVLYLHTMY		R	E	MENGNLLHASLDASRNKETRGGWRAVRFILGNETFEKLASMSLIGNLVLYLHTMYNLDNVASAYVFQIWGGTTNFAPLAGAFLADAYLGRFYTLLFGSVASLLGMGVLTLGAGLPQMRPPPCISGESNCPQPLPWQLGFLYLGLGLIVIGAGGIRPCNISFGADQFDTNTEKGRAKLESFLNWWYFLFSISLVIALTIVVYVQTNISWTLGFGIPTACFVFSIFIFLLGHRYYICKAPQGSVFADMAKVVVATCRKWQIPKTTQFDQLHNPPMNSSKLAHTNRFLIFDKAATVVDSSVELDEEGKSKNEWRLCSVHQVEQFKCVVGIFPVWLAGIPCFMSMQQMSSFGILQAIQMNRSIGPHFQIPPAWMSLTPMIALSIWIYIYEKYVEHMKKKTQSN…
Cucumis sativus	Cucsa.197500	NPF2.7		RGVKAMPFVVGNETFEKLGTTGTSSNLLVYLTDVF		R	E	MERNNEDVNNLDEPNVNYRGVKAMPFVVGNETFEKLGTTGTSSNLLVYLTDVFHMKNITATTLMNIFHGSTNFSTLFGAFLCDTYFGRYKTLGYASIASLMGMVVLTLTATIEKLHPPDCGKGSAGGACLEPTSWQIAFLLFGLGLLVIGAGGIRPCNLAFGADQFNPNTASGKLGINSFFNWYYFTFTFAMMISLTIIVYVQTEVSWAWGLAIPAFLMFLSCALFFMGSWIYVKLEPDGSPFTSVMRVLMAALKKRQLPLPDQQWPSLFNHIPSNSINSKLPYTNQFSFFDKAAIITSEDKFKSDGSAADPWTLCSTQQVEEVKCLVRVIPIWGAAIIYHVATTQQQTYAVFQALQSDRRLFFGNTHYFKIPAASYTIFTMIGLTIWIPFYDRILVPS…
Cucumis sativus	Cucsa.197490	NPF2.8		RGWKAMPFVIGNETFEKLGAIGTLANLLIYLTSVF		R	D	MEKNNEETPPKNDDGETQIHYRGWKAMPFVIGNETFEKLGAIGTLANLLIYLTSVFNMKSITAATILNIFNGSTNLVTLVGAFLCDTYFGRYKTLGFAIIASFLGLLVIHLTAAVKTLHPPHCIADLCKGPTAGQMTFLLFGFGLMIIGAGGIRPCNLAFGADQFNPNTEAGKKGINSFFNWYVFTYTFAMMVSITVIVYVQTNVSWALGLGIPAILMLIACILFFVGSKIYVKVKATGSPMTSVAQVLVVAIKKRKLKQPDQPWLSLFEYTPPGSINSKLSYSDQFRFLDKAAIITAEDQIKEDGSAADPWKLCSMQQVEEVKCLVRVLPVWLAGVLFFATQAQQNTYAIFQALQSNRRIGNFTIPAASYTIFAMLSLSIWLPIYDRIVVPFLLKFTK…
Cucumis sativus	Cucsa.285460	NPF2.9		GGWKSMPYILGNETFERLAAMGLLANFMVYLKKMY		R	E	MESESERKASSNSRSPNNSKDANNNPKLSIISNKSKREPGGWKSMPYILGNETFERLAAMGLLANFMVYLKKMYHMDQVSATSLMGLWTGVTSFLPLLGAFLSDAYIGRYWTIAIASIFSFLGMASMTLTAWLPQLHPPGCGGSVKCLTPTASQLGFLIMSLCLVSIGSGGIRPCSIPFGVDQFDPTTEKGRKGIASFYNWYYATFMVVLVITLTIVVYIQDSVSWVLGYGIPTVLMFCSIILFFMGTHVYVFIKPEGSIFTGLAQVAVAAYKKRHLKLPDDRKGFYDPPLDPASVVLSKLPLTNQFSFLNKAAIKTENDINPDGRRVNKWNLSSIQQVEELKCLFRVFPIWVTGILSLTPIIQQSTFSISQALKMNRHMGSNFQIPPASIIVISFLTI…
Cucumis sativus	Cucsa.365360	NPF3.1		GGLITMPFIFANEICEKIAVVGFNTNMISYLTKQL		R	E	MEMEKKEKHMERKKGGLITMPFIFANEICEKIAVVGFNTNMISYLTKQLHMPSTKAANTITNFSGTASLTPLIGAFIADSYVGRFWTITVASILYQIGMVSLTTSAVVPGLRPPPCKAGEICKEATGGQLGILYVSLLLTALGSGGIRPCVVSFGADQFEEGDPKRGTKTYKYFNWYYFAMGASMLVAVTVLVYVQDNIGWGWGFGIPTIAMLVSIITFVVGYPIYRHLDPSGSPFTRLLQVGVAAYKKRKVCIVSDSNLLYQNRDIDDPISRDGNLLHTKHMRFLDKAAIVTEEEKVKMGEELGKPNLWKLSTVHRVEELKSVIRMGPIWASGIILITAYSQQYTFSLLQASTMNRHLTNSFQIPAGSMTVFTLLTMLITVALYDRVFIPIARRFTGL…
Cucumis sativus	Cucsa.337560	NPF3.2		GGVKTMPFILGNEVCDRFASSGFHSNIITYLTQDL		R	E	MEIESLRVSVDEKVLKDEEKNEKEEMKMKMKMKRKLGGVKTMPFILGNEVCDRFASSGFHSNIITYLTQDLNMPLVPASNILTNFAATSSFTSLIGALIADSFAGRFWTITIASIIYELGMVTITISAILPSLHPPPCPTQINCTQASGTQLMILYLALLLTSLGAGGIRPCVVAFAADQFDMTKVGIAGRTWNFFNWYYFCMGMATLTALTVVVYIQDNVGWGWGFGLPTIAMALSVVAFVVGSPLYNKLKPSGSPLVRLAQVVVAAFKNRKAVLPDDSKLLYRNHELDAAIAIQGRLVHTDQFKWLDKAAVITSPDSTANPPNLWRLATVHRVEELKSIIRMLPIWAAGILLVTASSHQHSFTIQQARTMNRHLTPTFQIPPATLSIFGILSMLTGL…
Cucumis sativus	Cucsa.237780	NPF4.1		GGMGAAAFVLGLQAFEMMAIAAVGNNLITYVFSEM		K	E	MQRDHEDICVDWRGRACNPNRHGGMGAAAFVLGLQAFEMMAIAAVGNNLITYVFSEMHFPLSKSANVVTNFVGTVFFLSLLGGFLSDSYLGSFRTMLIFGFIELAGFTVLTIQAHYPGLRPSPCEMGRKLDEEDDQCIEAKGYEALMFFSALYLVALGSGCLKPNIISHGADQFRKEDPKQFKKLSTFFNCAYFAFCTGELIALTLLVWVQTHSGMDLGFGVSTAAMLLALISLLSGTSFYRNNPPRGSIFTPIAQVLVAAYRKRNLQMCPSNSEMVLNGTQNGIVKLIHTDKFRFLDKACIKSEEERLGSIREESPWKLCTVKQVEQVKIILSVIPIFACTIIFNTILAQLQTFSVQQGASMNTWLTNSFQIPPASLQAIPYIILIFLVPLYETVFVP…
Cucumis sativus	Cucsa.114400	NPF4.2		GGMRAAVFVLGMQTFEIMAIAAVGNNLITYLINEM		K	E	MRDLKGENHPIPSDQDVSVDWRGRPSNPTSHGGMRAAVFVLGMQTFEIMAIAAVGNNLITYLINEMHFSLSKSANIVTNFVGTVFLLALLGGFLSDSYLGSFWTLLIFGFVELSGFILLSVQAHVPQLKPPQCNMLLIKNNNEHECVEAKGVKALIFFVALYLVAIGSGCVKPNLIAHGADQFSTSQNPSHSKSLSKYFNTAYLAFSIGELIALTLIVWIQTHSGMDVGFGVSAAVMAFGLIILVAGIFYYKNKPPQGPIFIPILQVFVAALLKRKQVCPSNSHTIHHKVALSSQSHSPNHIPTQKFRFLDKACIKSQDGETKESPWRLCTPNQVEQVKILVSLVPIFACTIIFNTILAQLQTFSVQQGSLMNTQLTKSFHIPPASLQSIPYIMLLFIV…
Cucumis sativus	Cucsa.005430	NPF4.3		GGMIAAGFVLGVEVLENLAFLANASNLVMYLRKYM		K	D	MEAVKEESDGSIWEGYVDWRKRPAAKGRHGGMIAAGFVLGVEVLENLAFLANASNLVMYLRKYMGFSPAKSANHVTTFMGTAFLLALLGGFLSDAIFTTYYVFIFSSFIEFLGLVMLTVQAKVSSSCEEGSSKGCKEVGGKEMAVLFIGLYLVALGVGGIKGSLPAHGAEQFDESTPQGRKRRSSFFNYFVFSLSCGALIAVTFVVWIEDNLGWQWGFGISTISIFLSIPLFFAGSPFYRNKIPTGSPLTTILKVLVAATLNRRSNKKPATNAVASLARSPSTTSTPKQLINKDLTENNVTTPTQSLKFLNKAVQNPPFHPSLKCTTQQLEDVKIVIKVLPIFACTIILNSCLAQLSTFSIEQAATMNTKIYSLKIPPASLPVFPVLFIIILAPLYDHL…
Cucumis sativus	Cucsa.285370	NPF4.4		GGIIAASFDLVVEVLENLAFLANASNLVMYLSHYM		K	D	MEIGDDHGRTNRWEGYVDWRKKPALRGRHGGIIAASFDLVVEVLENLAFLANASNLVMYLSHYMHFSPSKSANNVTDFMGTAFLLALLGGFLSDAFFTSYHIYLISAAIQLLGLTVLLIQAKMPSLMPPPCDRQANHNAVCEEASGGKAAMLFAGLYLVALGVGGIKGSLPSHGAEQFDDSTPQGRKRRSTFFNYFVFCLSCGGLIAVTLVVWVEDNKGWEWGFGIAMLSIFLSIIVFFAGSPLYRNKIPDGSPFTTISKVLVAATFGCCIGTNSRNSIASMAMSPALDDKEAKQNAKEIDTTDHMMNEPSESLKFLNNAVLNKPFHSALECTVKEVEEVKIVLRILPIFACTIILNCCVAQLSTFSVEQASTMDTKIGSFKVPPASLPIFPILFIMFL…
Cucumis sativus	Cucsa.197520	NPF4.5		GGMLAASFVLVVEVLENLAFLANASNLVLYLSKFM		K	D	MNDYWQHCRFGEEAQRLNLWEDYVDWRKRPAVKGRHGGMLAASFVLVVEVLENLAFLANASNLVLYLSKFMHYSPSESANIVTNFMGTAFLLALLGGFLSDAFFTTYSIFLISAAIESLGLVILTLQADVPYLKPSRCVSNAVGNGNPCHKVEGGEAAMLFAGLYMVALGVGGIKGALPPHGAEQFDETSFEGRKKRSVFFNYFIFCLSCGALIAVTLVVWMEDNKGWQWGFGISTLTILISIPIFLLGSPTYRIKTPAGSPITTIFKESDPSPIQTQAMEFLNKATIDNPSHPQLNCTVKQVEEAKIVLKILPIFTSTIMLNCCLAQLSTFSVQQAATMNTKLGSLKVPPASLPVFPVLFIMILAPSYNHLVLPVARKLTKSEMGITHLQRIGTGLVL…
Cucumis sativus	Cucsa.232540	NPF4.6		GGNKAAIFIYVCEGLENMAFVSVALSLVTYFSGYM		K	D	GNEAKRGGNKAAIFIYVCEGLENMAFVSVALSLVTYFSGYMNFSLTKSVTTLTNFMGTTFLLTLLGGFISETYLSRFKTCLLFAFFELMGYCLLTVQAHFPHLRPAPCKEAPAGSECEAAGSSQEAFLYTGLYLIALGTSGVKAALPALGADQFDDKDPSEAGKVSSFFNWFLFSLTIGSIVGLTLIVWINTEVGWDWAFVVCSISVLAAIFVVFLGKSFYRHNVPQGSPILRFLQVFVASIRNRKLPLPLQSHMKYSRKLINSDRAAIIRNDTIASISTNQQGPWRLCTVTQVEETKILIRMLPIILSTIFMATCMAQLQTFSIQQSITMDSQFLGFKIPGPSIPVIPLLFMFFFIPFYERVFVPLARKITGIPTGIRHLQRIGIGLVLTAASMAIAG…
Cucumis sativus	Cucsa.047240	NPF4.8		GGTKSSLLILATFGFESMAIFALAVNLITYFNSVM		K	D	MENALSLKEKLEIVEGKVDWKGRLAYKHKHGGTKSSLLILATFGFESMAIFALAVNLITYFNSVMHFELADAANQLTNYMGTGYILSILMAILADTYFGRVKTVIISGCLEFLALILLMIQAHYPKLKPPPCNMFDKQSHCETVEGKSAVVLYIALYILATGTAGIKAALPSHGADQFDEKDPKEAMQMSSFFNKLLLGLCLGGAVSLTLIVWIQDYKGWDWGLGVSAAAMFFSVVIFVAGMPLYRIHIVSGSSTILQILQVYVAAIRNRKLILPEDSTHLYEIERDKENAMEDDFLPHRNIYRFLDKAAIQQTPSRQVGNPEASSAWKLCTVTQVENAKIVLSMVPIFCCTIIMTLCLAQLQTFSIQQGLTMDTKLTNSFSIPPASLPIIPVSFIILI…
Cucumis sativus	Cucsa.144070	NPF5.1		GKWKACAFLVGYEAFERMAFYGIASNLVNYLTTQL		K	D	METKDLTQDGTVDLRGQPVLASKTGKWKACAFLVGYEAFERMAFYGIASNLVNYLTTQLHEDTVSSVRNVNNWSGSVWLTPIFGAYIADSFLGRFWTFTFSSLIYVMGMVFLTMAVSVKTLKPTCNNGVCSKATPSQITFFYVSLYTIALGAGGTKPNISTFGADQFDDFNPTEKQMKVSFFNWWMFSSFLGALFATLGLVYVQENIGWGLGYGIPTVGLLFSLFIFYLGTPIYRHKVRKSRSPAKDLIRVPVTAFRNRKLELPASPNELYEIVKLKVKIHLSNLLGLRFLDKAAIKDGTNSSRPSCTVTQVEGTKLVLGMIIIWLATLVPSTIWAQINTLFVKQGTTLNRTLSHGFQIPAASLGSFVTLSMLISVPMYDRYFVPFMRQKTGNPRGITL…
Cucumis sativus	Cucsa.037110	NPF5.2		GRWRACSFIVAYEVFERMAYYGIATNLVVYLTDRL		K	D	MAQVGEKGSENGRDDYTEDGTVSLKGLPVLRSKTGRWRACSFIVAYEVFERMAYYGIATNLVVYLTDRLHQGIVTSANNVTNWVGTVWMTPIIGAYIADAYLGRYWTFVSASAIYLTGMALLTMAVSLPSLRPPPCGNEGKDGHCDNQASPLQVGVFYCALYIIAIGTGGTKPNISTMGADQFDDFEPKERSQKLSFFNWWMFSIFFGTLFSTTFLVYTQDNVGWGLGYGIPTIGLSLAVLFFLMGTPFYRHKLPSGSPFSKIAKVIVAAVMKWNVPIPNDSKELHEINLEDYTNSKKSRIDHTNSLRFLDKAAVRSPTSEAWTLCTVTQVEETKQMIKMMPILSVSFIPSALVAQVGTLFIKQGATLDRSMGPHFQIPPASLSAFITIFMLITIVIYD…
Cucumis sativus	Cucsa.383440	NPF5.3		GGWRACSFVVVYEVFERMAFYGISSNLLIYLTNRL		K	D	MGVEEGLADDYTQDGTVDLKGNPVRRSKRGGWRACSFVVVYEVFERMAFYGISSNLLIYLTNRLHQGTVVAANNVTNWVGAVWMTPILGAYIADAYLGRFWTFIVASIIYLSGMSLLTMAVSLPTLRPPPCADPTSGHCEKASSLQLAVYFGALYILAIGTGGTKPNISTIGADQFDDFHPKEKKQKLSFFNWWMFSIFFGTLFANIILVYIQDNIGWTLGYGLPTLGLAISIGIFVAGIPFYRHKVPAGSPFSRMGKVLVAAIRKRKLPLPRDVKELYELDLEEYTKKRKFRMEATPSLSFLNKASIKTGSTHPWRLCTVTEVEETKQMIRMIPILFATFVPSIMLAQVNTLFIKQGTTLNRKIGNFEIPPASLSGFVTVSLLISIGLYDRVFVKIMR…
Cucumis sativus	Cucsa.255650	NPF5.4		GRWKACSFIVVYEVFERMAYYGISTNLIIYLTKKL		K	D	MAASAAEETGLDDYTKDGTVDLKGNPVLRSQRGRWKACSFIVVYEVFERMAYYGISTNLIIYLTKKLHQGTVTSANNVTNWSGTVWIMPILGAYVADAHLGRYRTFLVASAICLTGMGILTLAVSLPSLKPPPCSDVNKENCKEASTLQLAVFFGALYMLALGTGGTKPNISTMGADQFDDFHPKEKAQKLSFFNWWMFSIFFGTLFATTILVYIQDNVGWSLGYGLPTIGLAISIVIFLAGTPFYRHKIPNGSPFTTMVSVIVGAIRNWRIPVPNDPKELHELEFEEYSKQGTFRIDSTSSFRFLNKAAVRRGSWKLCTVTQVEETKQILKMIPILICTFIPSTMLAQTHTLFIKQGTTLDRSVGSHFKIPAASLASFVTISMLVSVVIYDRVFVKVM…
Cucumis sativus	Cucsa.255660	NPF5.5		GRWKACSFILGYELIERMMFNGIAANLIIYLTTKL		K	D	MADAAADQEAGVLDVDNYTKDGTVDWKGNAVLRSKTGRWKACSFILGYELIERMMFNGIAANLIIYLTTKLNQGTLTASNNVTNWTGTVWIMPILGAYVADAHLGRYRTFFISSLVCFMAMSLLTLTVSIPSLKPPPCSTAISKENCKQASKLQLAMFFGSLYLLAIASGGTKPNISTMGADQFDDFDPKEKAQKLSFFNWWLFSVFSGILFASTILVYIQDNVGWSLGYGIPTIGLGVAILIFVVGTPFYRHKLPSGSPFIKMANVIVAATWNWRLPLPNDPNQLYELDLQHYSKNGTFKIDSTPSLRFLNKAALRGVSSDPWRICTVTEVEETKQMVRMIPIMVCTFLPSTMVAQSHTLFIKQGTTLDRSIGSHFKVPPASLYAFVTISMLLTILIY…
Cucumis sativus	Cucsa.255670	NPF5.6		GSWKACFFIIVYELLERIVFQGVSANLFIYLTTKL		K	D	MTVTTTTHQESVIDNYTQDGTVDLKGRPLLRSKTGSWKACFFIIVYELLERIVFQGVSANLFIYLTTKLHQGIVTASNNVTNWNGAIWIMPIFGAYIADAHLGRYRTFLISSFIWFTAMSLLTLAVSVPSLKPPPCLQPITKQNCKQASKLQLAVFFGSLYLLVIASGGTKPNISTMGADQFDDFYPKEKAQKLSFFNWWFFTAFSGILFASTILVYIQDNVGWSLGYGIPTIGIGVAIIIFVVGTPFYRHRPPSGSPFTTIANVIVGAAWNWRLPIPNDPNQLYELEIQHYSKPGNFKIDSTPSLRFLNKAAIRRDSGGPWRLCSVTEVEETKQMLRMIPILICTFIPHTITAQTHTLFIKQGTTLDRSIGSHFKVPPASLYAFVTISLLLSILIYDR…
Cucumis sativus	Cucsa.255640	NPF5.7		GRWSACFFIIVYEVFERTAYYGISSNLISYLTDKL		K	D	MRVTQRSSSLFAEEISCEVEDDYSKDGSVDLKGNPVRRSHRGRWSACFFIIVYEVFERTAYYGISSNLISYLTDKLHQGTVQASNNVTNWTATVWITPILGAYIADAHLGRYRTFIVASLVCLIGMSLLTLAVSMPSLKPPPCLDTNKENCKQASRLHLAIFFTALYILALGTGGTKPNISTIGADQFDDFHPGEKAQKLSFFNWWMFSIFFGTLFATTTLVYIQENVGWSLGYGIPTVGLAIAILIFAAGTPFYRHKLPTGSPFIRMAKVIVATAWNWRQDIPDDSRQLYELQLEEYSKQGTFRIDSTPSLRFLNKAAIRTGSTHSWKLCTVTQVEETKQMLRMIPILICTFIPSTMLPQAQTLFIKQGRTLNRSVGSQFQIPPASLTAFVTISMLIS…
Cucumis sativus	Cucsa.307950	NPF5.8		GGWKAAIFIIFVEVAEQFASIGLSSNLIMYFTTVF		R	D	MEKQKSPNNVPIINLPNKFPDHPTASNSPTVRPGGGWKAAIFIIFVEVAEQFASIGLSSNLIMYFTTVFHEPLGVAAKQVNNWVGVSAVFPLLGAFVADSLLGRFKTIIIASLIFFIGMMVLTVSATVVGDNQRKAVFFLGLYILSVGQGGHRPCVQTFAADQFDEESPEERKKKSSFFNWWYVGLVGGSTFAVFVVIYVQDNIGWGLSFGILAGVLAAAIILFLAGVKKYRRQVPVGSPLTRIAQVVVAAARKWRVDETRNGWRICYEEDNRAKNDAEGEHNLMTLARTNQFRILDKATLIDKEDEARKKRDPWRLSTVEEVEEVKLVVRLIPVWVSCLMFAVVQAQIHTFFTKQGSTMLRSVGPHFQLPPASLQGVVGLTILLTVLFYDRVFVPAAR…
Cucumis sativus	Cucsa.175850	NPF5.9		GVWKSSLFIIAIEFSERLSYFGIATSLVIYLTKVI		K	D	MIATCKEESEKGKIKRDQLSEEDDQIWVYDSSVDHKGNLPLRASTGVWKSSLFIIAIEFSERLSYFGIATSLVIYLTKVIHEDLKTAARNVNYWTGVTTLMPLFGGFLADAYLGRFSTVLISTVIYLLGLSLLTLSTLVPSLKPCGGETCEEPRKVHEILFFTAIYLISIGTGGHKPSLESFGADQFDDDHPEERKQKMSFFNWWNSGLCAGVIFGVTLIVYVQEHVGWGMGGVILTSVMAISLAIFLLGRPVYRFRAPLGSPLTPLLQVIVAAFRNRKLGYPPNSSQLHEVQSGDKFQGRLLSHTKNLKFLDKAAIVDERDNSEEKQGAWRLSTVTRVEELKLVLNMIPIWITSLPFGICVAQASTFFVKQCGTLDRKIGNNFVIPASSMFCLSAIGM…
Cucumis sativus	Cucsa.066620	NPF5.10		GAWKASLFIIAMEFGERLSYFGIATSLIIYLTKVL		K	D	MMKRLEGEELQRSQVNGGGGGGDDEKWVADSSVDYKGRVPLRASTGAWKASLFIIAMEFGERLSYFGIATSLIIYLTKVLHEDLKTAARSVNYWTGVTTLMPLLGGFLADAYFGRYATVLFSSVLYVLGLILLTMSALVPSFKPCDSNDHVCLQPRKTHQIVFFLAIYLISIGTGGHKPSLESFGADQFDDDHSKERKKKMSYFNWWNFGLCSGLLLGVTIIVYIQDHVSWGAAYVTLMTMMVISVFIFIAGRPFYRYRQPSGSPLTPLLQVLVAAICKRKLPHPSNPSLLHEFPKTTNNAHGRFLCHTQKLKFLDKAAVYEENNGGPAEKQSPWRLATVTKVEEMKLILNMIPIWLSTLPFGVTIAQTSTFFIKQASNMNRKIGDGGLILPPTTIFCL…
Cucumis sativus	Cucsa.061560	NPF5.12		ATWRSASFIIGMEVAERFSFYGIGANLITYLTGPL		R	D	MDLIDSMDHATPLLTDMVDGAVDYKGQPLLRSSSATWRSASFIIGMEVAERFSFYGIGANLITYLTGPLGISVVAAAEIVNVWAATSMLLTLFGAFLADSFFGRYRTIVFASISYILGLGLLVLSTLLPTPSSSICAILNKFTPCSSPKLHLILFFLSLCLIGIAQGGHRPCVQAFGADQFDPQNPQEAKFKSSFFNWWYFGACFGIVAAIPTVSYAQENLSWAVGFGIPCVSMLTGFILFLLGTETYRFNTLKQSDKSPFWRIGRVFLASIRNLRASASTITFQDEQTAKYLSTSQQFKFLNKACIIVPIDSNQNAMTCSVSELEEAKAILRILIIWVTVVVFTIAFSQDATFFTKQAATLDRSIMSGFIIPAASLEALISFTIVIFIVVYDLLFVPI…
Cucumis sativus	Cucsa.061550	NPF5.13		GGWRSASFMIGVEVAERFAYYGIGSNLITYLTGPL		K	E	MELPTPLLSQTVEGAVDFKGRPVLRFCSGGWRSASFMIGVEVAERFAYYGIGSNLITYLTGPLGQSVATAAETVNIWSGISMLLTLLGAFLADSFFGRYRTILFSSAIYVLGLSLLSFSAMLPTTSSQNSQFQLLLFFVSLYLIGIGQGGHKPCVQAFGADQFDALHPQEAKSKSSFFNWWFFGICAGTFVAILLVTYTEENLSWSLGFGIPCIMMIIASFLFLFGTNTYRYSIKIYAQTPFLRIGRVFVSAIRNCRASSTVIFDEEGDGPDLSQQNAGQFRFLNKACIVPKDSDKHGVMCSASEVEEAKAVLRIFPVWITVLVFAIVFAQDSTFFTKQGATIDRSIRSGFIIPAAALDSFVPLSIVIFITIYDLLFVPIARAFTGLQSGITTLQRIGT…
Cucumis sativus	Cucsa.061570	NPF5.14		GGWRAAGVIIGVEIAERFAFFGISTNLVSYLTVEM		K	S	MKEEYGGHEGFTQLSVSASNKLRRGWMSFISNFDSQFPYMDDSLILNDAAPDNRRSQSGGWRAAGVIIGVEIAERFAFFGISTNLVSYLTVEMGQSMADAAQNVNLWVGTASLLPLLAASFADSFLGRYLTIILASALYILGLGLLTLSAILASPSSFQGSGSAASGASSRPVLHVLFFFTSLYLVAFAQGGHKPCLQAFGCDQFDGEDPQECIAKCSFFNWWYFSTTLGSFIALIILSYIQDNLGWGLGFGIPCISSLVALLVFLLGTHTYRFVEVEEAKGILRLIPIWIASLSYAIVLSQCSTFFVKQGATMDRSITPSFKIPAATIQCFGCIAVVFFVPIYDRLLVPIARIFTLKPSGISMLQRIGVGMFISTLSMVVAALVEVKRLAVAREHGLT…
Cucumis sativus	Cucsa.129450	NPF5.15		GGWRSASLIIGVEVAERFAYYGVSSNLINFLTDQL		K	D	MEVPLLDETVEGAVGYNGNPVCRSNSGGWRSASLIIGVEVAERFAYYGVSSNLINFLTDQLQQSTVTAAKNVNAWSGTASLLPLLGAFLADSFLGRYWTIVLSSALYILGLGLLTMSALIPSPSTSACQQTEKSLPCSPNLFQVILFFFSLYLVGLAQGGHKPCVQAFGADQFDGQHPKESRSKSSFFNWWYFGISLATFATVNILNYVQDNLSWSLGFGIPCIAMVLALVVFLLGTRTYRFSNRGDEENPFVRIGRVFVTAVKNWRVNSSEMAHEEEIRGLLPHHSSKQLRFLDKALITPNSLKEDGRACSISEVEEAKAVLRLVPIWVACLAFAIVFSQSSTFFIKQGVTMDRSITFGFEVPSASLQSFISLSIVISLLIYDRILIPIARNFTGKPS…
Cucumis sativus	Cucsa.129420	NPF5.17		GGWRSASLIIAVEIAERFAYFGVSSNLINFLTDQL		K	D	MEVPLLDETVEGVVDYHGHPVCRSNSGGWRSASLIIAVEIAERFAYFGVSSNLINFLTDQLHQSTATAAKNVNTWSGTATLLPLLGAFLADCFLGRYRTIVLSSALYILGLGFLTVYATLPSPDISACQETENSLTCSPNLVQVILFFFSLYLVAFAQGGHKPCVQAFGADQFDGQHPEESKAKSSFFNWWYFGISLASLFTVNIMSYVQDYLSWSLGFGIPCVAMVFALAIFLLGTRTYSINEVEDAKAVLRLVPIWVTCLGYAIVFSQSSTFFIKQGVTMDRSIAGGFKIPAASLQSLIGLGIMISLLIYDRILIPTARKFTGKPSGITMLQRIGFGMLLSIISMVVAALVEEKRLKTAQEYGLVDMPKATIPLSIWWLVPQYILFGVADTFTMVGL…
Cucumis sativus	Cucsa.129410	NPF5.18		GGWRSASIIIGVEIAERFALFGTSSNLINFLTDQL		E	S	MEAPLLDETVEGAVDYKGNPASRFNSGGWRSASIIIGVEIAERFALFGTSSNLINFLTDQLQQSTATAAKNVNAWSGTAALLPLLGAFLADCVLGQYRTIVLFTALYVLGLGLLALSAALPSLGISACQQTEKFLPCSPNLVQVILFFFSLYLVAFGKGGHEPCIQAFGADQFDEQHPEERKAKSSFFNWWYLGISFGTLSTLNIMSYVQENLSWSLGFGIPCIAMAFGFAVFLLGTRTYRFSNRGVEENPSVRIGRVFITAIKNWQVNSSEIAHEEETHGLLLHHNSKQLRFLDKALIVPNSLKEESQACSINDVEEAKAVLRLIPIWVTCLAFAIVLSQISTFFTKQGVTMDRSIVVGFEVPAASLQSFMSLTVIISLLIYDRTLIPTARKFTGKPS…
Cucumis sativus	Cucsa.129430	NPF5.19		GGWRSASLIIGVEVAERFAFYGASSNLINFLTDQL		E	S	MEAPLLDETVEGAVDYNGHPVCRFNSGGWRSASLIIGVEVAERFAFYGASSNLINFLTDQLQQSTAMAAKNVNIWSGTAALLPLLGAFLADCFLGRYRTIVLSSALYVLGLGLLTLSAALPSLGISACHETEKFLPCSPNPVQVILFFFSLYLLAFGKGGHEPCIQAFGADQFDGQHPEERKAKSSFFNWWYLGISLACLLTVNIMSYVQDNLSWSLGFGIPCTAMVFGLVVFLLGTRTYRFSNRRDEENPFVRIGRVFITAIRNWHVNSLEIAHEEESHGLLPHHNSKQLRFLDKALIVPNSLKEECRACSINEVEEAKAVLKLVPIWATCLTYAIVFSQSSTFFIKQGVTLDRSIVDGFEVPAASLQSFISLGVVISLVIYDRVLIPTARKFTRKPS…
Cucumis sativus	Cucsa.095810	NPF6.1		GGWIAAFFIFGNEMAERMAYFGLSVNMVAFMFYVM		R	E	MGSREIKSLHEVNETPVLGRLDEHSESFQRKKLGMFFIESDDRRTAFGRGYTGGTTPVNIRGKPIADLSKTGGWIAAFFIFGNEMAERMAYFGLSVNMVAFMFYVMHMPFTTSSDAVNNFLGISQASSVLGGFLADAYLGRYWTIAIFTTIYLGGLVGITLCATISTFVPNQAKCDQLSLLLGRCEPAKPWQMTYLYTVLYLTGFGAAGIRPCVSSFGADQFDEKSKDYKSHLDRFFNFFYLSVTVGAIIAFTAVVYIQIKHGWGAAFGSLAIAMGFSNVVFFLGTPLYRHRLPGGSPLTRVAQVLVAAYRKRNASFSNSEFVGLFEVPGKQSAIKGSGKILHTDDFRCLDKAALQLKEDGGNPSPWKLCTVTQVEEVKILLKLIPIPACTIMLNLVLT…
Cucumis sativus	Cucsa.292790	NPF6.2		GGWIPAALILGIEICERLSTMGIAVNLVTYLGGVM		K	E	MDGKKLSWTVADAVDYKGFPADKSKTGGWIPAALILGIEICERLSTMGIAVNLVTYLGGVMHLPSAASANIVTDFMGTCFLLCLLGGFLADSFLGRYYTILISALIQTLGTAALAVSTKLPQLRPPPCDGTKTCKEANGFQMGILYLALYLIALGTGGLKSSISGFGTDQFDDTDEKEKAKMAYFFNRFFFFISTGTLMAVTVLVYIQDEVGRSWAYGICSVSMLGAILLFLSGTKRYRYKKSMGSPVVHILQVIAAAIKKRKLELPQNVGLLYEDSPDQASRIEHTKQFQFLDKAAIVAEGDFEKHGAVSALNPWKLSSVTRVEEVKMMARLLPIWATTIIFWTTYAQMITFSVQQASTMERSIGSFQIPAGSLTVFFVAAILITLGVYDRLIMPLWK…
Cucumis sativus	Cucsa.132010	NPF6.3		GGWVPAALIVGIELCERLSTMGIAVNLVTYLVGTL		K	E	MDGKQKLTVADAVDYKGCPANRSKTGGWVPAALIVGIELCERLSTMGIAVNLVTYLVGTLHLPSANSANIVTDFMGTCFLLSMLGGFLADSFLGRYKTIAIFASIQTLGTGTLAVITKLPQLHPPPCHPIASKNCKQANGFQMGMIYLPLYIIALGTGGIKSSVSGFGTDQFDEKDDKEKAQMAYFFNRFFLFVSSGTLLAVTVLVYLQDEVGRSWAYGICSVSMFTAILIFLCGTKRYRYKISMGSPIVHIFQVLVAAINKRKMELQLNATLLYEDSAATSRIDHTNQFQFLDKAAIVADGDFEKSVSSAPNPWKLCSVTRVEEVKMMMRLLPIWATTIIFWTTYAQMITFSVVQASTMERSLGNFKIPAGSLPVFFVAAILITLAFYDRLIMPLWKK…
Cucumis sativus	Cucsa.320700	NPF6.4		GRWTAAAMILGGEAVERLTTLGIAVNLVTYMTGTM		K	E	MNSSTHSQTKAILPDAWDYKGRPADRSKTGRWTAAAMILGGEAVERLTTLGIAVNLVTYMTGTMHLGNAVSANIVTNFLGTSFMLCLLGGFIADTFLGRYLTIAIFAAIQATGVTILTISTIIPSLRPPRCTVESSSHCAPATDFQLTILYIALYTTALGTGGLKSSVSGFGSDQFDESDKEERAQMTAFFNWFFFFISIGSLAAVTVLVYIQDNLGRQWGYGICACAIVAGLVVFVSGTKKYRFKKLVGSPLTQIATVIVAAWRKRHMDLPTDSSFLLDIDDFEDERKNGKMKKQKLPRSKQFRFLDKAAIREPEKGADIALMNKWNISTLTDVEEVKMVIRMLPIWATNIMFWTVYAQMTTFSVSQATTMDRHIGKSFEIPAASLTVFFVGSILLTV…
Cucumis sativus	Cucsa.302000	NPF6.5		GGWVAAAMILGPEAVERLTTLGIAVNLVTYLTETM		K	E	MSSVLPETIQEKTLPDAWDYTGKPAIKAKTGGWVAAAMILGPEAVERLTTLGIAVNLVTYLTETMHLGNATAANNVTNFLGTSFMLCLFGGFVADTFLGRYLTISIFATVQAAGVTILTISTIIPSLRPPKCSPGVSTTPCIMADSKQLAVLHTALYLTALGTGGLKSSVSGFGSDQFDDSDKEERAKMSKFFNWFFFIISIGSLGAVTILVYIQDNWGRQWGYGICACAIVLGLVAFLLGTRKYRFKKLVGSPLTQIVAVFYAAWRKRKLDLPSDPFSLYQIEDAVDGSGKKKQKLPRTKQFRFLDKAAIKDEEVVGNVVNKWKISTLTDIEEVKLVLRMLPIWATTIIFWTVYAQMTTFSVSQATTMNRHMGKSFEIPAASLTVFFVASILLTVPIY…
Cucumis sativus	Cucsa.309410	NPF6.6		GGWLAAGLILGTELSERICVMGISMNLVTYLVGDL		K	E	MVLVSKHGSGGEEDDAAVDFWGNPVDKSKTGGWLAAGLILGTELSERICVMGISMNLVTYLVGDLHLTSAKSATIVTNFLGALNLLGLLGGFLADAKLGRYLTVAIFASITAVGVILLTLATTIPGMRPPHCDDSTRQLHQCIEANGGQLAMLYAALYTIALGGGGIKSNVSGFGSDQFDTNDPKGEKAMIFFFNRFYFAISIGSLFAVIVLVYVQDKVGRGWGYGISGGTMAVAVIVLLCGTTFYRFKKPRGSPLTVIWRVVLLAWKKRSLPHPAHPSFLNDYQNAKVPYTYRFKCLDKAAILDEYATTGPNNPWIVSTVTEVEEVKMVFKLIPIWSTGILFWTIYSQMTTFTVEQASFMERKVGSFEIPPGSMSAFLFIAILLVTSLNEKLFIPIAR…
Cucumis sativus	Cucsa.362690	NPF7.1		GGWNCGMLLLVNQGLITLAFAGVEVNLVLFSKSVL		E	E	MHGQLYFQFYSISSPSLITLNSNLRFPSNFSINQQWNHFFFRAMESKPDLKSNDELQVADLHLLENGQERFQSSSLEDGALTDQNDKTTANRRKVGGWNCGMLLLVNQGLITLAFAGVEVNLVLFSKSVLRQTNAEAANMFSRWMGTTYCFSLLGAFLSDSYLGRYLTCVIFQLVFIVGLIALSLLTHISLLKPNGCGKIGQLCDPHSLTELSIFYISIYLIALGNGAPEPALATFGVEQFDDKDPKENRAKTSFYSYFYVSINMGCLIAETILVYIENLGHWMVGFWICAVCGLLAYLLFLSGTPRYRQSKPCGNPISRFSQVLMASVKKMNLPMPSNGEGLYEGLGKKGTRRMLHTEGFKFLDRAAILTAEEANLICNHGQTPNPWKICPVTQVEEV…
Cucumis sativus	Cucsa.142980	NPF7.2		GGWKLATLLLVNQALATLAFFGVAVNLVLFLTRVL		Q	E	MESGREIAIIAEVVSLREGEAVNEENRDQNEDEPKTVSRYMERPTTVSKNVGGWKLATLLLVNQALATLAFFGVAVNLVLFLTRVLDQESAIAANGVSKWTGTVYLCSLVGAFISDSYWGRYATCAVFQVIFVFGLGLLSLTSGMFLLKPMGCGNGTLECMPTSKIGVAIFYLSIYMIAFGYGGHQPTLATFGADQFDDSIPKYANAKSAFFSYFYFALNFGSLFSNTILVYFEDTGHWTVGFYVSLGSAVLALILYLLGTKRYRYLKPCGNPLPRVAQVFMAAIKKSKVVPANGDELYEVDGPESAIKGSRKILHSNGCRFLDKAATITDEDTKESKNPWNLCTVTQVEEAKCLIRMLPIWVCTIMYSVVFAQMASLFVQQGDVMDSTIVGGFHLPAA…
Cucumis sativus	Cucsa.257150	NPF7.3		GTWVSGILILVNQGLATLAFFGVGVNLVLFLTRVV		Q	E	MACLSISCFDQSTKKKKVMTSEKEVRTLDGAVDRHGHPAIRDKTGTWVSGILILVNQGLATLAFFGVGVNLVLFLTRVVGQDNAEAANNVSKWTGTVYIFSLLGAFLSDSYWGRFKTCAIFQAIFVVGLASLSITSYIFLVRPKGCGDEHTPCNSHSSLHIALFYLSVYLVALGNGGYQPNIATFGADQFDEEDPKEGQSKIAFFSYFYLALNLGSLFSNTILGYFEDEGMWVLGFWASTASAALALLLFLCGIPRYRHFTPKGNPLSRVSQVVIAATRKWKVQMIPNSEGLFDDDDKELASNGARRILHTNGFKFLDKAAVITSSEYDQLDDGARNPWRLCTVTQVEEVKCILRLLPIWLCTILYSVVFTQMASLFVVQGAAMRTNISTFHVPPASMS…
Cucumis sativus	Cucsa.321620	NPF7.4		GTWVAGIIILLNQGLATLAFFGVGVNLVLFLTRVL		Q	E	MASLQSFEDQSKLKEEIATAEGFTLDGTVDFHGRPAIRSKSGTWVAGIIILLNQGLATLAFFGVGVNLVLFLTRVLQQNNADAANNVSKWTGTVYIFSLVGAFLSDSYWGRYKTCAIFQIIFVIGLVSLSLSSHLFLIRPKGCGDEQTPCGSHSKTEISLFYLSIYLTALGNGGYQPNIATFGADQFDEEYQKEGHSKVAFFSYFYLALNLGSLFSNTILGFFEDEGMWALGFWVSTGSAAAALLLFLIGTPRYRYFKPTGNPLMRVSQVVVSAAKKWRIKVPSGGEGLFDDDGKESSNNGCRKILHTHGFKFLDKAAYISSRDLSDKEQGVNNPWRLCPITQVEEVKCILRLLPIWLCTIIYSVVFTQMASLFVEQGAAMKTTVSNFHIPPASMSSFD…
Cucumis sativus	Cucsa.313420	NPF7.5		GGWVAGIIILLNQGLATLAFFGVGVNLVLFLTRVL		Q	E	MANCLEICNENLQGGETKEEREVCTLDGTIDWHGQPAIRSKSGGWVAGIIILLNQGLATLAFFGVGVNLVLFLTRVLQQNNADAANSVSKWTGTVYIFSLVGAFLSDSYWGRYKTCAIFQIIFVIGLVSLSITSQLFLIKPKGCGDEDTPCESHSRLGNALFYLSIYLIALGNGGYQPNIATFGADQFDEEDSTEGHSKVAFFSYFYLALNLGSLFSNTILGYFEDEGVWALGFWVSAGSAFAALVLFLCGIPRYRHFKPSGNPLSRFCQVIVAAAKKSTVKMPASGDELYSLDAKDCSMNRGRRILHTHGFKFLDRAAYISSRDLDNQGRGIDNPWRLCPITQVEEVKCILRLLPIWLCTIIYSVVFTQMASLFVEQGAAMKTVVSNFHIPPASMSSF…
Cucumis sativus	Cucsa.176120	NPF8.1		GNWKACRFILGNECCERLAYYGMSTNLVNYLQIRL		K	E	MAEDDIYTKDGTVDVHKKPAIKKKTGNWKACRFILGNECCERLAYYGMSTNLVNYLQIRLNMDNVTASNSVTSWSGTCYLTPLIGAFLADAYLGRFWTIASFSIIYAFGMTLLTLAASIPGLKPSCDSSGCHPSGGQTAATFVALYLIALGTGGIKPCVSSFGADQFDENDEVERKKKSSFFNWFYFSINVGAMIASSVLVWIQMNVGWGWGFGVPAVAMAIAVVFFFSGSSLYRLQKPAGSPLTRILQVIVAACRKHQVHVPEDKSLLHETADDIESKIEGSRKLEHTNNFKFLDKASVETENDRIKGLPNEWRLCTVTQVEELKSIVRLLPVWASGIVFAAVYSQMSTMFVLQGNTLDQHIGPSFKIPSASLSIFDTISVLFWAPVYDRLIVPIARK…
Cucumis sativus	Cucsa.139080	NPF8.2		GTWRACPYILGNEFCERLAYYGMSSNLVLYFKDHL		K	E	MGEEDSIYTQDGTVDYRGDPAVRTQTGTWRACPYILGNEFCERLAYYGMSSNLVLYFKDHLNQHSATASKNVNNWIGTCYITPLIGAFLADAYLGRYRTIAAFSILYVFGMTLLTLSASVPGLKPTCVSKDDCHATTAQSALCFLALYLIALGTGGIKPCVSSYGADQFDDADETEKKHKSSFFNWFYLSINVGGLIASSVLVWVQENVSWGWGFGIPAIAMAIAVVSFFSGTRLYRNQKPGGSPFTRICQVIVASFRKYKVKVPESKALYETADSESSIVGSRKLDHTDDFRFFDKAAVELESDQMLKGSVDRWKLCTVTQVEELKAIIRLLPVWATGITFAAVYSQISTLFVLQGDRMDPHIGPNFEIPAASLSIFDTLSVIFWVPVYDRIIVPVAR…
Cucumis sativus	Cucsa.377420	NPF8.5		GNWKACPFILGNEGCERLAYYGISTNLVTYLTNKL		K	E	MGSQEDDRAILEEGLLQNESSTLYTGDGSVDFHGNPVLKQNTGNWKACPFILGNEGCERLAYYGISTNLVTYLTNKLHQGNVSAARNVTTWQGTCYLTPLIGAILADAYWGRYWTIAAFSTIYFIGMCTLTLSASVPALKPAECVGFMCPPASAAQYMVFFLGLYLIALGTGGIKPCVSSFGADQFDDTDPAERVKKGSFFNWFYFSINIGALISSSFLVWIQDNAGWGLGFGIPAVFMGLAIVSFFSGTKLYRFQKPGGSPITRMCQVLVASFHKRNLTVPSDSNLLYEVQDKSSAIEGSRKLEHSDELRCLDKAAVISDAELKSGDFSDPWRLCTVTQIEEFKILIRMFPIWATGIVFAAVYAQMSTLFVEQGTMLDKTIGSFRIPPASLSTFDVVS…
Daucus carota	DCAR_007572	NPF1.1*		GGLITMPFIIANEAFEKVASYGLLPNMILYLMMDY		R	E	MEMSTDQKIKYQLQKQDEPQMRKKGGLITMPFIIANEAFEKVASYGLLPNMILYLMMDYGMSLTKGQNILYFWSAATNFMPLIGAVVSDSYLGRFLTIGLGSITSLLGMILLWLTAMIPQARPGPCDPRTQVCKPTSSSQYSLLIASFTLISIGAGGIRPCSLAFGADQINNTENPKNVRNLERYFGWYYASAALSVVIALTGIVYIQDHVGWKVGFGVPAILMFLSASLFFLASSLYIKHKIRTSLLTSFAQVIVVAYKNRKIDLPPMNSEVWYHQKESKYQFPTSKLRFLNKACVIRNPEDVSSDGIALNQWTLCSVDQVEDLKVLIRVIPLWSAGIMMSVNISQSSFAVLQAQSMDRHLTSNFEIPAASFGLFTVIALFVWVMIYDRVVLPVASKI…
Daucus carota	DCAR_016207	NPF1.2*		GGFITIPFIIANEALEKVASLGLLPNMIMYLIREY		R	E	MEEPSHQRNVFKQESPKRKKGGFITIPFIIANEALEKVASLGLLPNMIMYLIREYRMEFTEGQNILFFWSAATNFLPLVGAFLSDSFLGRFSTIALGSTFSFLGMFILWLTAMIPQAKPGPCNLQDHPCKSTSTPQYLLLLSAFIVMSIGAGGTRPCSLAFGADQIDNKDNPMNERILERFFGWYYASAAVAVVLAFTGIVYIQDHFGWKLGFGIPALLMFLSTVFFLLASSLYIKPKVKMNLFSSFVQVISLCYKKRKLTFPSPDSIKWYSLKDSERLVPTDKLRFMNKACVIWNSEEIGPDGVASNPCNICTVDQVEELKTLIRVLPLWSAAIMMSVNISTQSSFVLLQAKSMDRHLAGGLEIPAASFVIFTIATIFTWIMLYDRILVPLASKIRGK…
Daucus carota	DCAR_023067	NPF1.3*		GGLITMPFIIANEAFEKVASYGLMSNMILYLIKDY		R	E	MELSSYQENGFKKEQHKKQKGGLITMPFIIANEAFEKVASYGLMSNMILYLIKDYRMGLTQGQNILFLWNAANNFLPIVGALVADSYLGRYLTIAIGSIFSFLGISILWLTAMIPQATPGPCDPRTQTCEYTSTLQYLVLLSSFVLMSIGAGGVRPCSLAFGADQIDDKDNPMNKRMLERFFGWYYASAAVAVVLAFTGIVYIQDHLGWKVGFGVPALLMFLSAALFLIASSLYIKPKVKTNLFSSFMQVIAVVYKNRRMTLPSPDSTITWYTLKDSERHVPTDKLRFMNKACIIKNPEDIGLNGVALNPWNLCTVDQVEELKTLIRVLPLWSTAIMMAINMSQGSFGLLQAKSMDRRLIGNFEIPAGSFSMFTIGTIVIWILLYDRVLLPLASKIRGK…
Daucus carota	DCAR_023066	NPF1.4*		GGLVTMPFIIANEAFERLASYGLTPNMIQYLVRDY		R	E	MDKSDQINGLKQDAPKRQKGGLVTMPFIIANEAFERLASYGLTPNMIQYLVRDYHMSLTEGQNILLYWNAASNILPLIGAFVADSYLGRFVTIIIGSVFSLLGMIVMWLTTMLPATKPDTNCQTCKPSGLQYLVLLSSFVLMSIGAGGIRPCSLAFGADQLDKKDNPKNKSILERFFGWYYASAALSVIIAMSVVVYIQDHKGYRLGFGIPVILMFLSATLFLLASSMYVKQTVKTSLFTSFAQVIVVLYKNRNLSLPPQDSDAWYSKKDSVLRMPSSRLRFMNKACIIRNKEDIAPDGMAINPWNICTVDQVEELKIIVRVLPIWSTSIMIAINLNQGSFGYYQALSMNRQLAGDFKIPPGSFGLFTVGALFIWITVYDRILLPLASKFRGKPVHIGV…
Daucus carota	DCAR_007712	NPF1.5*		GGLKTMPFIIVNESFERLASTGLMPNMIFYLMNDY		R	E	MERGEAMDEEVEEQKGLLQSSSSYKKKKGGLKTMPFIIVNESFERLASTGLMPNMIFYLMNDYHMAAATGSILLQSFSAICNALALCGAFVADSYLGRFRVIAIGSISSLLGMIVLWLTAMFPQVKPTPCEQYSSNCEPATALQLAILYASFGLIAIGAGCVRPCSMAFGADQLDDKENPNNERTIASFFNWYYASTGIATVLALVGIVYIQEQLGWRVGFAVPAILMVFSVLMFVLGSSLYVRIKSGNSLFTGFFQILAASFKNRKITLSPSTDDNCYHQSPDKTFPGPTENLRFLNKACVIRDPDRDLKPDGSASDPWSLCTVEQVESFKVLLRIIPMWLSGIMLLVSIDQNFSTLQAKSMNRRILFNIEFPAGSFSVVLVVTITIWVAFYDRIVVP…
Daucus carota	DCAR_030850	NPF1.6*		GGFRTLPFIIANEAFERVASFGLLPNMIKYLMNEY		R	E	MNKEPLLEPANPKGGFRTLPFIIANEAFERVASFGLLPNMIKYLMNEYHMSMVAGTNLISIWSAATNFLPVVGAFIADSFAGRYPVIGVGSLISLVGMALFWSTSMIPQARPPPCIDSSISCSSPTAVQVYVLCLSLGLMSIGAGGIRSSSLAFGVDQLSGQDNHKSESALKKYYAWYYASIVLGVIIALSCVTYIQDHLGWKIGFAVPVVLMFVSALSFFLATPFYIKLQNKTSLLTDFLQVIVASFRNRHLTVSPDSTTTEYHNKKGSEMVVPSNKLRFLNKACIISDPQQYMSDDERIADSWSLCTVHQVEELKAVLKVIPLWSTGVMMSVTISQPSFPVLQAGSMDRHVTSGFEIPAGSFSVFAVISVVLWVALYESFILPLASVIMKKPVRLTT…
Daucus carota	DCAR_004480	NPF1.7*		GGFRTLACIIANESLEKAAAFGLSANLILYLENEY		R	E	MEENEPLLESNKQKSYGGFRTLACIIANESLEKAAAFGLSANLILYLENEYHMGLVTGTNIINLWGAAGNFLPVPGAFLADSGVGRYPMIAVGSVFGLLGMILVWLTTVIPEARPPICDILTAECSSSTAPQVIFLCFSLGLTAIGAGGIRSASMAFGADQFVKRYNQEESLAALESYFGWYYVASAVAVIISLTFVAYIQEHSGWQVGLGVPAVLMLLGVLLFFSASSFYIRSQDKSSLFTSFSQVIVASYKKRRFTITPDINNVYYHKKESALVVPSDKLRFLNKACIVEEPERHLTADGDIQDPWSLCTVDQVEELKAILKVIPMWSTGVILSVTLSQGSLQLVQALSMDRHITPGFEIPAASLGVFTFISAISSVVLYDRVIVPLASRIMEKPFH…
Daucus carota	DCAR_004478	NPF1.8*		GGFKTMSCIIANAALEKAATFGLNANMILYLENEY		R	E	MGKMEEEEHLLESNKQNSHGGFKTMSCIIANAALEKAATFGLNANMILYLENEYHMGLVTGTNIITLWTSASNFLPVLGAFLADSSVGRYSMIAFGAIVGLLGTISLWLTTIIPQARPPLCGDSTTSCNSSTTFQVVFLCFSLGLISIGAGGIRSASMAFGADQLVHGNNDNKKSLGALESYFGWYYVASSVAIIISLTFVAYIQEHLGWQVGFGIPAVFMLSGAMLFFSASSIYIRVKDRSSLFTSFFQVIVASYRNRHFISASEENNVYHHKKESALVVPSEKLRFLNKACIVGDPERYLTANGDILDPWGLCTVDQVEELKAVLKVIPLWITGVLMSVSVSPGSIILVQTMAMDRHITSSFEIPAASLSISFFISCVLSVVFYDRIIVPLASKLKG…
Daucus carota	DCAR_004479	NPF1.9*		GGFRNMSFIIANASFEKAATFGLNANMILYLTNDY		R	E	MEEQEPLLDSVDQKNAGGFRNMSFIIANASFEKAATFGLNANMILYLTNDYHLGMVSGANIVNLWTAAGNFLPVVGAFVADSSVGRYPLIAFGSIVGLMGTILLWLTTMIPRARPPFCSVSTAQCDPSTTFQVIVLCFSLGLSSIGVGGIRSASMAFGADQFVKGYNKEKSLAALESYFSWYYAATVLAITISLTFVVYIQEQLGWQVGFGIPAVFMLLGALLFFSASSFYIRSKDTSSLITGFFQVIVASYKNRNFTSDSDKTIVYHHKKESELIVPSAKLRFLNKACIVGDSKNYLTGKQIPGSWSLCTIDQVEELKAVLKVIPMWSTGVLMSVTVSQGSITLVQTMSMDRHITSSFEIPAASLSISFFISAILWILFYDRVIVPIASRLLGKPFYL…
Daucus carota	DCAR_015128	NPF1.10*		GGFKTIPFILATDLFERLASSGLSPNMIRYLMEEY		R	E	MRRSDEMLKQEEPLLLTPSPNPKGGFKTIPFILATDLFERLASSGLSPNMIRYLMEEYHMDVTTGNNIILFWSAATNFLPVLGAFIADSFLGRYRMIGVGTIFSLLGMAILWLTTFITQARPPPCTGSVETTCIPSNFQVIFLCSSFCLLSMGAGGIRSSSVAFGANQLANKDVNLASSRSLQSYFNWYIATSSVAVLLASTVVVYIQDKMGWEVGYGIPVVLVFLSVLSFFVASPLYVKPKSKSSLITGFFRVIAAAYNNRHVDLPTDTTSVLFHCKEDSRRIVPSEKLRFLNKACLIKNGREQERPADGERLSSNICTVDQVEEFKALLKVIPLWSTGMIMSINMNQPSFPLLQATSMDRHITSNFEIPAGSFGTIGIIALTLWVVLYNQVILRLGS…
Daucus carota	DCAR_007127	NPF2.1*		GGWKSMPYILGNETFERLATIGLLANFTVFLLTQF		R	E	MGELEGKEIHSSSSWFGCTTQCFPISSSSSKSPSSDEQTSDQLSKATQRKPGGWKSMPYILGNETFERLATIGLLANFTVFLLTQFHMDQVEASNVINIWSGISNFAPLLGAFISDAYVGRFRTIAFSSFASLLGMVTMVLVVSIPQLHPPKCTPEQTRLDQCKGPTTSQFGFLVLGLGFLTVGAAGIRPCSLPFGLDQFDPTTDEGRKGINSFFNWYYTTFTIVLIIALTVVVYIQDSVSWILGFGIPTGLMLCSIVLFFVGTKLYIYVKPEGSVFSGIGQSVVVAYKKRKLQLPADDKVDGVYYDPPLMGSFKYSKLHLTNKFRFLNKAAMILEGEVKPDGSRTNPWQLCSVQQIEELKCLIKVIPIWVSGIITFLAMAQQGTFTVNQALKMDRHLG…
Daucus carota	DCAR_024491	NPF2.2*		GGWRSMPYIIGNETFERLATVGLLANFNVFLMTQF		R	E	MAEAEETKKQLSSSWLCLSAKCFPITTSYSKSAGNSSDDDEIYHSAADNLPKQTTPRKPGGWRSMPYIIGNETFERLATVGLLANFNVFLMTQFHMDQVYASNVINIWSGISNFAPLLGAYISDAYVGRFRTIAFSSFAVLLGMVCLTLVVSVPGLHPPKCTDQEANLSQCVGPTGSQFGMLILGLGFLTIGTGGIRPCSLPFGLDQFDPTTDKGRRGITSFFNWYYVTFTIVLIIALTVVIYIQDSVSWILGFALPTGFMAISMVLFFVGMRIYVYIKPEGSVFSGIAQGLVVAYKKRKVKLPTDGNVQGVYYDPPPVGASALSRLVLTNELSFLNKAAVILDGEVKPDGSKVNPWTLCSIQQIEEVKCLINVIPVWASGIICFLAMTQQGTFTVSQA…
Daucus carota	DCAR_016531	NPF2.3*		RGIKAMPYIVGNETFEKLGTIGTSSNFLVYLTSVF		R	E	MDKSPRVIPESQKDDDETMRSEPNYRGIKAMPYIVGNETFEKLGTIGTSSNFLVYLTSVFHMKTITATNLNNIFQGTCNFGTIIGAFLSDTYFGRYKTLGFASISSFTGMLFLTLTAAVSKLHPPSCGKEETSICQGPTTGQMAFLLSSFALLVVGGSGIRPCNLAFGADQFNPNTDSGRKGINSFFNWYYFTYTFAVMVSLTIIVYVQSNISWSIGLGIPTLLMFFSCVFFFVGTNIYVIVLPQGSPLLAVVQVIVAAIKKRGLESPEQPWLTLFDYIPKSSTNSRLSYTDQFRFLDKAAVRTLEDELKIDGSAADPWRLCTIQQVEEVKCLLRLVPIWFAILIYHVAFIQQNNYLVFQALQSDRRLIKSSTFKIPAATYIVFTMITLTIWIPIYDRI…
Daucus carota	DCAR_021538	NPF2.4*		RGVKAMPFVIGNETFEKLGTIGTSSNLLVYLTTVF		R	E	METLQNDEKANATTQEPNYRGVKAMPFVIGNETFEKLGTIGTSSNLLVYLTTVFNMKSITATNLINIFNGTCNFGTLLGAFLCDTYFGRYKTLGFASISSFLGMLVLTLTAAISTLHPPECTTHDEGSCSGPTSWQMVVLLSSFGLLIIGASGIRPCNLAFGADQFNPNTDSGRKGINSFFNWYYFTFTFAVMVSITVIVYVQADVNWAIGLAIPTFLMFLSCAFFFIGTRMYVIVKPEGSPLTSISQVIVAAIKKRNLELPAQPWLSMFNHVPSSTINSRLPYTEQFSFLNKAAILTPEDEINSEKAAVDPWRLSSMQRVEEVKCILRVLPIWLAGTIYFVSMVQQQTYAVFQAIQSDRRFGSGSFEIPAASYSVFQMLCLTLWIPVYDRLLVPFLRK…
Daucus carota		NPF2.5*		RGVRAMPFVIGNEAFEKLGTIGTSSNLLVYLTTVF		R	E	MATMNGNDKATSTKEEPNYRGVRAMPFVIGNEAFEKLGTIGTSSNLLVYLTTVFNMKSITATNIINIFNGTCNFGTLLGAFLCDTYFGRYKTLGFASISSFLGMLVLTLTAAVAPLHPPECGKEAGSICSGPTAWQLVFLLSSFALLIIGAGGIRPCNLAFGADQFNPNTESGRKGINSFFNWYYFTFTFAMMVSITIIVYVQTDVNWGIGLGIPAFLMFLSCAFFFVGTKMYVKVKPEGSPLTSFAQVVVAAIKKRKLELPEQPWLSMYTYMPANSINSKLPYTEQIRFLNKAAVITRDDEINSDGSAVDPWKLCSVQKVEEVKCIVRVLPIWFAGTIYYIALTQQHTYGVFQALQSDRRFGIGTFEIPAASYTVFQMLCLTIWIPIYDRLIVPVLRR…
Daucus carota	DCAR_006031	NPF2.6*		GGWITFPFIIATMGGLSLACGGWTMNLMVYLIEEF		R	E	MEASVVSGDGEAQVIQSSTAKRGGWITFPFIIATMGGLSLACGGWTMNLMVYLIEEFNVKSIDAAQIFNIVNGCTALFPILGAIVADSFLGCFSVIWISSLFSLLGVVLITVTSTHDSLRPPHCETGSSLCKSPSPFQLSILYSGLALGCLGVGGTRYTLGTMGANQFDTSKNQGSFFNWYFFTLYVSTMVSVTALVYIEDSVSWVLGFGLSVLANLLGLIIFVLGNRFYRHVEANGSPFTGLARVIVAAIRKRKAFLSTKPEDYYYQDEQLGGVEKAAAALVPTKSLKFLNTAALKSEGDIKSDGSLAKPWRLCTVEQVEDLKALIKIMPLWSTGIFVATPIAIQGSLVVLQALTMDRHIGPHFQIPAGSMVVFIFIFTAASLTLIDRFLYPTWKKLS…
Daucus carota	DCAR_018841	NPF2.7*		GGWITFPFIIASTAALSLAAGGWMYNLMVYLIQEF		R	N	MDTGHQNRGGWITFPFIIASTAALSLAAGGWMYNLMVYLIQEFHIKSIDAALIFNLVNGCTSLIPVVAAIVADSFLGCYAVVWIFSVISVLGIKFLYLISSLHCLRPQPCQELESLCKSPTNLQFTALYTGIILASIGTGGVRSTITTMGADQFVKPKDQQVYFDWYFVATSLVSVIAATAMVYIEDNLSWATGFGLSVAANLFGLLIFLLGTRFYYRPKLDKSPFTDIAHVIVATIRKWNVPSSSKSEEYYCGHDAKMKKMKAEPTKSFRFLNRAALITNGNVDLEGSNADPWTTCTVSQVEELKTLIKIFPIWLSNILLGTAIGVQSSLSILQSLTMDRGITHHFKIPAASVLVFVLISTAISLTIFDRFLMPACKKLFSLTLSPLQRIGTGHILIV…
Daucus carota	DCAR_006473	NPF2.8*		GGWKAFPYIIGSEMGLSLASTGWGCNLTVYLITVF		R	E	MKYSELEHVEGESSEQTLSSEAPDEGCMQMQESKRGGWKAFPYIIGSEMGLSLASTGWGCNLTVYLITVFNIKSIRATQISSIVSGSSFLFPIAGAILADSFLGSFSVITIFSMISLLGMILITLTASVNFLHPPPCTNASLVALYTGIALASLGAGGTGITVATMGADQFQNNHDKNIFFNWYFVISYACIACSSTVVVYIQDKINWGLGFGVCVAANLTGFMVFLSGMRYYHHVKPKESPFASIARVVVAAIMKRNAARNNCYFYGSAELSRLNHGPTTDFSFLNNAALKLESNNQSSDLLIEKRSWKHCTVEEVEDLKTLLRIVPLWSSSILLSATIGVFISLILLEALTMDKHFGKNFEVPAASFLTFNILSTCVSLSILDRLVFPWWQKLTGDH…
Daucus carota	DCAR_023666	NPF3.1*		GGMITMPFIFANEICEKLAVVGFGANMISYLTLQL		R	E	MEITDRKNGSVRRAKGGMITMPFIFANEICEKLAVVGFGANMISYLTLQLNLPLTKAANTLTNFSGTASLTPLLGAFISDAYAGRFWTITIASIIYQIGMICLTISAILPKLRPPPCKGDGQVCQEANSGQLAILYVSLLLTAIGSGGIRPCVVAFGADQFDEKDPKQATATWKFFNWYYFCMGVSMLVAVTVVVYIQDNVGWGWGLGIPTVAMALSIIAFIVGYPLYRNLDPAGSPFTRLVQVSVAAFRKRNLPMVSDPKLLYENQDLDAPISVAGKLLHSKHMTFLDKAAIVTAEDGIKSSSTPNLWKLNTVHRVEELKSIIRMGPIWAAGILLITAYAQQGTFSLQQAKTMDRHLTKSFEIPAGSMSVFTLTSMLATIIFYDRIFVPLTRKLTGTE…
Daucus carota	DCAR_030072	NPF3.2*		GGLVTMPFIFANETSEKLAVVGFGTNMISYLTVQL		R	E	MENVESKNSNVVKRKKGGLVTMPFIFANETSEKLAVVGFGTNMISYLTVQLHMPITKAANTLTNFNGTASLTPLLGAFIADSYAGRFWTITIASFIYLIGMTNLTISAILPKLRPPPCSGEQVCEEADSGQLLILYVSLLLTAIGAGGIRPCVVAFGADQFDETDPKQKTSTWKFFNWYYFFMGASMLLAVTVVVYIQDNVGWGWGLGTPTVAMALSIIAFLIGYPLYRNMDPAGSPFTRLIQVCVAAFKKRNLPMVSDPKLLYENDELDAPISLAGRLVHTKHMKFLDKAAIVTAKDNVNSSSKLNLWRLSTVHRVEELKTVIRMAPIWGSGILLITAYAQQGTFSLQQAKTMDRHVTESFQIPAGSMQVFTLTSMLLTIILYDRILIPLISRYTGVE…
Daucus carota	DCAR_009122	NPF3.3*		GGLRTMPFILANEICDRFAGTGFHANMITYLTTEL		R	E	MEQSAKSMEHSDTKIDSQYVEDDDFEEKKKRLNHDRKKRGGLRTMPFILANEICDRFAGTGFHANMITYLTTELNLPMVKASNILTNFGGTSSLTPLIGALMADSFAGRFWTIIVGSLIYELGMVSITTSAVLPQLRPPACPTQENCTEASGSQLGVLYLCLLLTSIGTGGIRPCVVTFAADQFDMSKAKTEARGWNFFNLYYFCMGLATLTALTLVVYIQDNVGWGWGLGLPTMAMALSIIAFVVGSPLYNKIQPGGSPLVRLAQVIVAAMKKRKSVLPEDPSLLYHSRELDERISINGRLVHTNQLKWFDRAAIVTEADAKDSDSPNLWRIATVHRVEELKSLIRMFPIWAAGILLVTSHSHQGSFTILQARSMDRHLSKSFEIPPASLAVFSVLTV…
Daucus carota	DCAR_027378	NPF4.1*		GGMLAASFVLVVEILENLAFLANASNLVMYLSEHM		K	D	MEVEHQLARWDGYVDWRNKPALRGRHGGMLAASFVLVVEILENLAFLANASNLVMYLSEHMHFSPKDSANSVTNFMGTAFLLALLGGFLSDAFLNTYFIYLSSAFLEFLGWLILTVQAQSASLRPAECEANVPCRRVGGAKAAMLFAGLYLAALGIGGIKGSLATHGAEQFDEDTPQGRKQRSTFFNYFVFSLATGALIAVTLVVWIEDNRGWVWGFGISTFTIFLSIPLFLAGSKFYRNKIPCGSPLTTILKVLAASALNTCVAVARSPNNAIASMSASPAFGTSMKMENQQMTKKSSKSLDLLETPSDSLKFLNRAVTRMPAHKLLECTVNEVEDVKIVLKILPVFGCTIMLNCCLAQLSTFSVQQAASMDTKLGSFKVPPASLPVFPVIFIMILAP…
Daucus carota	DCAR_007132	NPF4.2*		GGMRAASFVLVVEVLENLAFLANASNLVRYLMDHM		K	D	MLLSEKSVFALEQEGVEQQTKSWEGYVDWKNKAAIRGRHGGMRAASFVLVVEVLENLAFLANASNLVRYLMDHMNMLPSNSSNSVTNFMGTAFLLALLGGFLSDAFFTTYYIYLTSAAIEFLGLVILTVQARSASLKPPECQVHDSGCQVVDGGKAAMLFLGLYLVALGVGGIKGSLPTHGAEQFDEHAPEGRKQRSTFFNYYVFCLASGGLIAVTLVVWIEDNKGWEWGFGISTLTILLSIPIFLSGTLFYRNKIPNGSPLTTIFKVLMASALNTCVSVTRSPSNAIASMSVSPSHQTLFNTEAEQATGKSGEPGDPNEGPSESLKFLNRAVTRTPAYRSLQCSTNEVEDVKIVFKILPIFACTIMLSCCLAQLSTYSVQQAATMNTKLGSLTIPPAS…
Daucus carota	DCAR_026924	NPF4.3*		GGYKPTIFIFVLMLLDSIGFVANMVSLVLYFLTVI		R	D	MAPSNEGLEDLSNQTMHNPRQGGYKPTIFIFVLMLLDSIGFVANMVSLVLYFLTVIHFDLSGSANTTTNFLGTAFLLTLVGGLISDSYINRLNTCLLFGAIELVGYLLVIFQSHYAELQPEACGEYSCVKGTKALLFYASIYLLALGGGGIRGSVPSLGADQFDENDPKESKHISSFFNWFLFFVSGGACIGVTVVVWVSTNKGWDKSFIISIVCSFVGLVFVALGKPFYRVRVPGESAILNVLQVLVVAAKNRKLQLPQNARELYEPRNSPEHASQGSRISHSKQFRILDKAAVLAEGTKPDKWKVCTVTQVEEVKILTRMMPILLSTTLMNTCLAQLQTFSVQQGTLMDTKVGSFDVPPASIPIIPLLFMCILVPIYEVFFVPLFRKLTGHPNGISH…
Daucus carota	DCAR_026925	NPF4.4*		GGYKPTFFVFVLVLLENIGFVANMVSLVLYFLRVM		R	D	MAPNIEGVEEPSYRTLHNPRQGGYKPTFFVFVLVLLENIGFVANMVSLVLYFLRVMHFDLSGSANTTTNFLGTAFLLTLVGGLVSDSYMNRLNTCLLFGGIEMLGYLLIIIQSHYAELQPGACEEYRCVKGTKAFLFYASIYLLALGGGGIRGSLPSLGADQFDENDPKESKHIASFFNWFLFSVSGGALIGVTVVVWVSTNKGWDKSFIISTVCTFIGLVFVALGKPFYRVRVPGESAFLNISQVLVVAMKNWKLKLPQNSQELYELHSSPEHELGERIPHCKQFRLLDKAAILAEGTKPDKWKVCTVTQVEEVKILTRMMPILLSTTLMNTCLAQLQTFSIQQGTLMDTKVGSFDIPAASIPVIPLLFMCFLVPIYEVFLVPVFRKLTGHPNGISHL…
Daucus carota	DCAR_012764	NPF4.5*		GGMRATLFVFVTTVLESIAFVGNAASLFIYFYGSM		K	D	MKHQQKMERGGMRATLFVFVTTVLESIAFVGNAASLFIYFYGSMNFSLTKSATMLTNYMGSAYLLSLVGGFVCDTYLSRFTSCILFGSIQVVGYGILATQAFIDDLRPARCKDITLLLMNKCEKADDGQVLMLYAGLYLVALGVGGIKAAVPSLGADQFDEKDPEEARHIPTYFNWYFFSFVIGAMIGCTFLVWVNTYRGWDWGFLVSTLCLVAAVLFLSTGFSFFRHSSPQGSPLTRIAQVFVAAFKNRNLSRPVTTEGYHEISNLKDGTGTEILKKTNQFKFLDRAAIIRTDSSNSGPWSVCTVTQVEEAKIVVRMLPIIGSTIFLNTCLAQLQTFTVQQANTLDRKVIGIHVPSSSIPVIPLIFMFIAVPIYDRICVPALRKLTGIPTGIRQLQRI…
Daucus carota	DCAR_003966	NPF4.6*		GGAKSGFFVLATFAFEQMATLSLAVNLVTYFNTVM		K	D	MDKDEQLVEGKVDWKGRAVKRNTHGGAKSGFFVLATFAFEQMATLSLAVNLVTYFNTVMHYNLSDAATHLTNFMGTSYILSIVVAYLTDGYLGRFKAVLLSLFIEFLGLGLLTIQAHYPKLQPPKCNIFDPTAKCERASGEDTALLFLALYLLALGAAGVKASLPTHGADQFDDKDPKETKQMSRYFNCLLLMVCVGSSVSITLIVWVEDNKGWDLGFFISTITLFLGIIVFSGGLPHYRIHVTEGNSPMAELIQVYVAAFRNRKLELPDDAAELYEINMDKEAALELEFLPHREVFRCLDKAAIQTSTEIDNPEQLQSPWKLCRVTQVENAKIILGMVPIFLCTITMTLCLAQLQTFSIQQGVTMDTSLSKSFNIPPASLPIIPLVALMILVPTYDLL…
Daucus carota	DCAR_001726	NPF4.7*		GGMKAASFVLGVQAFEIMGIAAVGNNLITYVLNEM		K	E	MEMQETSRNEHKGNITSDNTLDWRGRPSNPKLHGGMKAASFVLGVQAFEIMGIAAVGNNLITYVLNEMHYSLSRSANIVTNFIGTLFILALLGGFLSDSYLGCFWTMLIFGFLELSGFILLSVQAHLPQLKPPRCNMLVDGDNCVEARGLKAFIFFVALYLVALGSGCMKPNMISHGADQFNKDDTKQSKKLSTYFNAAYFAFSLGELVALTLLVWLQTHSGMDVGFGVSAAAMGLGLISLVCGTLFYKNRPPQGSVLTPIAQVFVAAYYKRNKVCPSNPQLLHGGGSGVPNTNTIMSSDVGHSQCTTRFRFLDKACIKMEEGSNISTESPWKLCTINQVEQVKTLITVIPIFACTIIFNTTLAQLQTFSVQQGSSMNSKLTTSFHIPPASLQAIPYII…
Daucus carota	DCAR_012763	NPF4.8*		GGMRAALFVYVSTVLESIAFIGNALTLFVYFYGSM		K	D	MSNSGEIELKHKPKMERGGMRAALFVYVSTVLESIAFIGNALTLFVYFYGSMNFSLTKSATMLTNYMGSTYLLSLLGGFICDTYLTRFNSSVIFGLIEVLGYGILATQAFIDNLRPARCKDITLLLMNKCEKADDGQTLMLYSGLYLVALGAGGIKAAVPSLGADQFDEKIPEEAVHIPTYFNWYFFSFVIGAIIGCTFLVWVNTNQGTDWGFLVSTLAVLAAVVFLCTGYSFLRHSIPKGSPLIRIAQVFVAAFKNRKLSCPETIEGYHQISGSKDETGTDQILKKTNQFKFLDRAAIINTTDSSDTGPWSVCTVTQVEEVKIVVRMLPIIASTIFLNTCLAQLQTFTIQQANTLDRNVLGIHVPSSSIPVIPLIVMFFAVPLYDRFAVPALRKLTGI…
Daucus carota	DCAR_003278	NPF4.9*		GGMRAASFVLGLQTFEIMGIAAVGNNLITYVINEM		K	E	MEIDTATGEHKESHNANNVCDEETTVDWRGKPSNPNKHGGMRAASFVLGLQTFEIMGIAAVGNNLITYVINEMHFPLSKSANIVTNFVGTIFLLALLGGYISDSYLGCFWTVLIFGFIEFSGFILLSVQAHLPQLKPPKCNMISDGEQCVEAKGFKALIFFMALYLVALGSGCVKPNMIAHGADQFNRKDSKQSKKLSSYFNAAYFAFSLGELVALTLLVWLQTHSGMDIGFGVSAAAMALGLISLVCGTIFYKNKPPRGSIITPILQVFVAAIIKRKKESPSDPHLLHGIEGKTPNANAATAYDVGHPQYTNRFGFLNKACIKAGSEGNINESAWRLCTVNQVEQVKILITVVPIFACTIVFNTILAQLQTFSVQQGSSMDTQLTRSFHIPPASLQAI…
Daucus carota	DCAR_001881	NPF4.10*		GGFRAASFVYGFVFLDNIGFIANMVSMVLYFMLQM		R	D	MEVGEAANKYLSPWNKNKEKGGFRAASFVYGFVFLDNIGFIANMVSMVLYFMLQMHFNLSGASTTLTNFMGSTFLLSVIGGFISDTFISRFHTCIIFGALEVMGLALITIQARFDKLHPDPCSVQESSCLKGGISVMFYGSLALLALGSGGVRGALPALGADQFDVNDPKSAKALATYFNYLILATSAGACIGVTFVVYLSMHVHWYWGFFVATVLSCTAFSFLYTGKAFYRLQVPEDSPLVKVVQVIVVAIKNRKLPLAENSAELYETNEKESGLSVYRRIPHTKQFSWLDKAAILRKESKQEPTASTGWTICTVTQVEEVKIITRMIPIIFSTIIMNTCLAQLQTFSVEQGFIMNRYIGSFQIEAPTIPVIPLLFMCILIPLYEFVFVPFARKITKH…
Daucus carota	DCAR_031625	NPF4.11*		GGYRATMFVYVLGSLENIGFIANMATLVLYFHLVM		K	D	MEDGKYDLYALSTTARRDGKGGYRATMFVYVLGSLENIGFIANMATLVLYFHLVMHFDISTAANTLTNFLGSTFLLTIVGGFISDTYLNRLYTCLLFGLLELMGLTLLTIQAYADNLHPDACGEEKSSCIKGADALMFYASLCLMALGAGGLKGSLPALGADQFDAKDPKGAQSLASYFSWYQLSVTFGSIIGVTGVVYVSMNVEWYWGFFIGLVAAFVGFVVLALGKPYYCIQPLASSPIIKIFQVIAVTFKNRNLTLPEDHMNLYEIEDKERDISDVKILHTDQFSILDKAAIIPEGVKPEAWKVCTVTQVEEVKILTRMLPIIGSTIIMNTCLAQLQTFSVIQGIYTDPHLGSLKIPTASIPVIPLLFMSILLPIYEFIIVPFARRFTGHPNGITQ…
Daucus carota	DCAR_025309	NPF4.12*		GGFRAASFVFGLTSLDTTAFIVCIVTMFLYFMRVM		R	D	MGAEDGGKDHLFLNPKKGGFRAASFVFGLTSLDTTAFIVCIVTMFLYFMRVMYFDLAGAANTMTNFMGSSFLLSLVGGFISDTYINRFYTCLIFGCVEVLAFALMTVQANLKSLHPSNCRTTNCVELGNCKRSSCLEGSIAFMFYVSLCLLALGSGGVRGSLPSLGADQFDSNDPKEAKLLGRYFNWLLLSTTSGSIIGVTVIVKISLTYGWWWGFFLSTLLCFIGFSVLSLGASFYRLQIPGDSPIIQVLRVLVAAFRNRKLSLSENADELYESKEEATLAPKLSHTNQFSWLDKAAIYRAEGTTPWTLCTVTQVEEVKILTRMMPILFSTIIMNTCLAQLQTFSLAQGNIMDLRLGSYKFPAASIPVIPLLFISILLPFYEFIFVPFARKISGHPSG…
Daucus carota	DCAR_012569	NPF5.1*		GRWRATSFIVGYEIFERMAYYGIATNLVLYLTREL		K	D	MARVVEESIGVDNREQDYTQDGTVDLKGRPVLRSKTGRWRATSFIVGYEIFERMAYYGIATNLVLYLTRELHEGTVASSNNVTNWVGTVWMTPLIGAYIADAHLGRYWTFIIASGIYLVGMCLLTLVVSLPSLRPPTCGHGVKEVDCLKRASPFQVGIFYTALYIIAVGTGGTKPNISTMGAEQFDDFEPNERKHRLSFFNWWMFSIFFGTLFSNTFLVYIQDNVGWALGYGLPTVGLFLSVIMFIVGTRYYRHRTPTGSPLTKIARVLVASARKWNVVIPNDPKELHELNFDEYSKPGKQRIDHTASLRVLDKAAVANGLSTPWMLCPVTHVEETKQMVKMVPILLATIIPSTMLAQAGTFFIKQGATLVRSMGPHFEIPPACLTAFITIFMLITIVV…
Daucus carota	DCAR_012570	NPF5.2*		GRWRATYFIIAYEAFERMAFYGISTNLVLYLTKKL		K	E	MTMEKVVEENGKKSGEEYTEDGTVDLKGNPVLRSNTGRWRATYFIIAYEAFERMAFYGISTNLVLYLTKKLHEGTVKSSNNVTNWVGTVWLTPILGAYIADAHLGRYWTFIISAIIYLGGMCLLTLVVSLKSLRPPSCGGDIKDVNCNKHASPFQVGIFYCALYIIALGTGGTKPNISTMGADQFDEFEPKEKAQKMSFFNWWVFSVFFGTLFASTFLVYIQDHAGWGLGYGLPTIGLFLSILVFLVGSPYYRHKPASGSPITKMARVLVATVRKWNVAGPSDPKELHELNLDEYSKPGKYRIDHSASLRILDKAAVADGVSPPWMLCTVTEVEETKQMVKMVPILLCSFLPSTLLAQGQTLFIKQGATLVRSIGPHFDIPPASLIAFVTIFMLISVAI…
Daucus carota	DCAR_027334	NPF5.3*		GGWTACSFVVVYEIFERMAYYGISSNLILYLTRKL		K	D	MGAEETGHDDYTQDGTVDLRGNPVRKSQRGGWTACSFVVVYEIFERMAYYGISSNLILYLTRKLHQGTVTASNNVTNWVGTIWMTPVLGAYIADAHLGRYWTFVIASAIYLTGMVVLTLTVSIPGLKPPKCVDPDISNCEKASTLQLALFYGALYTLTIGTGGTKPNISTIGADQFDDFDPKEKAHKLSFFNWWMFSIFLGTLFANTVLVYIQDNVGWTLGYGLPTLGLAVSIMIFLTGTRFYRHKVPAGSPFTRMVKVIVAALKKWHVPVPSDPKEFYELELEVYTKKGKFRIDSTPSLRFFNKACVKTGPTDEWTLSTVTQVEETKQMLRMIPILFATFIPSTMIAQINTLFVKQGTTLERNIGSFKIPPASLAGFVTLSMLICVVLYDRVFVKVIR…
Daucus carota	DCAR_028541	NPF5.4*		GKWKACSFLVGYEAFERMAFYAVASNLVVYLTTQF		K	D	MESKSFTQDGTVDLHGRPVLAAKTGKWKACSFLVGYEAFERMAFYAVASNLVVYLTTQFHEETVPSVRNVNNWSGSVWITPILGAYIADSYLGRFWTFTISSLIYVVGMVLLTIAASVKYLKPTCENGVCNKASTSQIAFFYSALYIIAVGAGGTKPNISTFGADQFDDYDPYEKKLKGSFFNWWMFSSFVGALMATVGLVYIQENLGWGLGYGIPTVGLLISLLIFYTGTPLYRHKVRKSSSPTGDLFRVAVSAFANRKLELPINSSELHEFEPQHYIDTGKRQVYHTPNFRFLDKAAIRDSNNSATSGSRPPCTVTEVEGAKLVAGMIMIWLVTLIPSTIWAQINTLFVKQGTTLDRHLSPNIQIPAASLGSFVTFSMLVCVPMYDRYFVPLMRKKT…
Daucus carota	DCAR_011901	NPF5.5*		GRWKACSFLLGYEVFERMAFNAIASNLVVYLTTQL		K	D	MEEDKVFTKDGSVDIHGQPADAATSGRWKACSFLLGYEVFERMAFNAIASNLVVYLTTQLHEDTVTSVRNVNNWLGSVWFTPILGAYIADSFLGRFWTFTISSLIYVLGMGLLTAAVTFKSLKPSCENGVCGKATTMQTAFFYSSLYITALGAGGTKPNISTFGADQFDDFDSNEKRLKDSFFLWWLFSSFTGSLFATVVLVYIQENCGWGLGYGIPTIGLIVSLIIFYAGTPFYRHKVRTGVSPTGDLVRVFITAFAKRKYVLPANLSELHELEPQRYLNSGKRQIYPTPNLRFLDKAAIRKGGDNTGSTRPPCTVTEVEGGKIVLRMMIIWIATLIPCTIWAQINTLFIKQGTTLDRHVGSSNFKIPAASIGSFVTISVLISMPIYDKIFVPFMQKR…
Daucus carota	DCAR_011772	NPF5.6*		NSWRSAIFIIFVEVAQRFAYYGVSGNLISYLNNVL		K	D	MGTSTAACDDAHGHYKAFSPTKPKKNSWRSAIFIIFVEVAQRFAYYGVSGNLISYLNNVLGMPISAAAKSVNVWHGVSALFPLLGAFIADSYLGRFKTIIFSSIIYLMGLVLLTVSVSAISLVHRKPIFFLALYILSVGEGGHKPCVQTFAADQFDENVPEEKLAKSSFFNWWYLGIVIGSTAAVLVVIYVQDNIGWAIGFGMPTVAVAGALLVFLIGQRTYRRSVPVGSPFTRMMQVVVAAVRKRNVPEMHDAQGLCYEDEDCCSPALARTNQFKFLDKAMIIDQEDALNQKRNKWRLCSVNQVEEVKLVFRLFPIWIGTFMFNVAIAQQGTYFTKQGSTMTRDFNVPPATLQVITGLTILTAVAIYDRLLVPFARKWTKHPSGITMLQRLGVGIFLS…
Daucus carota	DCAR_003530	NPF5.7*		GRWRSALLIIGAEISERIAYCGISLNLITYLTGDL		K	D	MTAASSIITPLLSDDVVKFAVDYKNRPVYRSTSGRWRSALLIIGAEISERIAYCGISLNLITYLTGDLGQSTAAAAANVNAWFGFSLITPLLGAIIADSYLGRYRTIVVASFIYVLGLGLLTISAVIPFNPTDCDSNSLSCHPPLFQLILFFSSLYLVALAQGGHKPCAQAFGADQFDAEDLDECKAKSSFFNWWYFGSCTGTLVALTILSYIQDNFGWGLGFGIPCITMSLALVVYLLGTMSYRFSISSDEKSPFMRIGRVFVIAVRNRSLVSSAPSLNDKAREILADQGSQKFNFLDKALLSPDSSKEDENSCSISEVEEAKSVLRLAPIWASCLVYGIVFAQSITLFTKQGVTMNRSIGSQFQIPPAALQAVIYLAVLLFIPVYDRGLVPIARVLT…
Daucus carota	DCAR_003528	NPF5.8*		GGWRSAGFIIGVEVAERFAYYGISLNLITYLTGEL		K	D	MSTASSLVSPLLSNDVVDGAVDYKNRPVNRSSSGGWRSAGFIIGVEVAERFAYYGISLNLITYLTGELGQSTATAAANVNAWSGAAMLTPLLGAFIADSYLGRYRTIIVASFLYVLGLGFLTLSAVFPFSSTNCESATNSLSCPPPLFQVILFFSSLYLVALAQGGHKPCVQAFGADQFDAGDLEERKAKSSFFNWWYFGLCSGTLAALTILSYIQDNLSWGLGFGIPCIAMSMALVVYLLGTMSYRFSINSDEKSPFMRIGKVFIIATRNRRLTSSAVSVNEEARGILPDQGSQQFSFLNKALISPDSLKEDEKVCSIPEVEQAKAILRLAPVWASCLVFGIVFAQSPTLFTKQGVTMNRSIGSNFQIPPAALQSCIYLPVLLFIPIYDRVLVPIARV…
Daucus carota	DCAR_017439	NPF5.9*		GGWRSASFIIGVEVAERFAYYGISTNLITFLTGPL		K	D	MATITGITAAAMDTPLLLSNDDVVSSVVDFKNRPAHRSKTGGWRSASFIIGVEVAERFAYYGISTNLITFLTGPLGQSTASAAANVNAWNGTASLLPLLGAFVADSFLGRYRTITISSCIYILGLGLLTLSASFTSSTSTGCITVADTGTCSPPQIQIIFFFFSLYLVAVAQGGHKPCVQAFGADQFDVNDPEECKAKSSFFNWWYFGLCSGTMVTIIVLSYVQDNFSWVLGFGIPCIAMGVALVLYLLGTVTYRYSSNDDEKGPFTRTSQVFVKAIKNWKIDPSELSIFEEARGTLPHQNFLQFNFLNKALILPNGSKEEANICSMNDVEEAKAVLRLVPIWGSCLAFAIVFAQSPTFFTKQGVTLNRSVGSSFEIPPAALQSFITLTIVVIIPIYDR…
Daucus carota	DCAR_017438	NPF5.10*		GRWKSASFIIGVEVAERFAYYGISTNLITFLTGPL		K	D	MDSPLLPVPDDIVDGVVDYRNRPALRSKSGRWKSASFIIGVEVAERFAYYGISTNLITFLTGPLAQSTATAAANVNAWYGTASLLPLLGAFIADSFLGRYRTIIISSLIYILGLGLLTLSAVFTSSTSAVSPPPLEIIFFFFSLYLVAVAQGGHKPCVQAFGADQFDVDHPEECKAKSSFFNWWYCCICAGSVVTLAILAYIQDNLGWVLGFGIPCIAMGIALVLYLLGTVTYRYTVSDNEKSPFVRIGQVFVKATRNWRISPSELSIDEEARGTLPHQSFQQFNFLNKALLSPDGVKDEAHICSMTEVEEAKSVLRLVPIWASCLVYAIVFAQSPTFFTKQGVTLNRSVGSSFEIPPAALQSFITLSIVIIIPIYDRVLVPCARAVTGKPSGITMLQR…
Daucus carota	DCAR_022343	NPF5.11*		NSWKSAIFIIFVEMAERFAYYGVSGNLMSYLNNVL		K	D	MGTSVVACHDAHADITSFSPTKPMKNSWKSAIFIIFVEMAERFAYYGVSGNLMSYLNNVLGMPISTAAKNVNVWHGVSAIFPLLGAFLADSYIGRFNTILFSSIIYLVGLVLLTISVSAISLAHRKPIFFLALYILSVGEGGHKPCVQTFAADQFDENVPEEKLAKSSFFNWWFLGIVVGSTSAILVVIYVQEHIGWAIGFGMPVVAVAGALCIFLIGRKTYRRAVPVGSPFNRLMQVVVAAVRKRHVSEMQDGQGLCYHDEDRTAPALARTNQFKFLDKAMIIDETDVSNQKRNKWRLCSVNQVEEVKLIFRLFPIWISCFMFAVVISQLGTYFTKQGSTMVRSFKIPAATLQVITGFTILIAVPIYDRLLVPMARKITKHPSGITILQRMGVGIFIS…
Daucus carota	DCAR_012136	NPF5.12*		GVWKASLFIITIEFSERLSYYGIATSLIIYLTKVI		K	D	MEKLKKEETLDDNEDKFVHDYSVDHKGKVPLRASTGVWKASLFIITIEFSERLSYYGIATSLIIYLTKVIHQDLKTAAKSVNYWSGVTTVMPLVGGFVADAYLGRFSTVLISSIVYLLGLLLLTMSRVIPSWRPCASGLCHKPRKLHEVLFFLAIYLISIGTGGHKPALESFGADQFDDDHPEERIQKMSFFNWWSCGLCSGLLTAVTVIVYVQDHAGWGTADIILTCVMASTIVIFCLGRPFYRFRIPSGSPLTPMLQVFVAAITKRKLPLPSSPDQLYEAPKSANNQGRLLCHTTGLSFLDKAAIIEGGQSLVDKQNNPWRLTTVTKVEETKLILKTIPIWLTSLTFGICQAQISTFFIKQSATMDRNITHSFIIPPASVYSLNALGVIISVIIYDK…
Daucus carota	DCAR_012137	NPF5.13*		GVWKASLFIITIEFSERLSYFGIATSLIIYLTKVI		K	D	MKELKKEESFNPKEDRLVQDYSVDHKGKVPLRASTGVWKASLFIITIEFSERLSYFGIATSLIIYLTKVIHQDLKTAAQSVNHWAGVTTIMPLVGGFIADAYLGRFSTVLVSSVIYLLGLLLLTMSRVIPSWKPCASGLCHKPRKVHEVVFFIAIYLISIGTGGHKPSLESFGADQFDDDHPEERRKKLSFFNWWNCGLCSGLIVAVTVIVYVQDNVSWGAADIILTCIMASTIVIFCMGRPFYRFRIASGSPLTPMLQVFVAAFTKRKLPLPSSPDQLHEVPKSANTQGRLLCHTEGLRFLDKAAIIEDKQSTANKQETPWKLTTVTTVEETKLILKTIPIWLTSLPFGICVAQTSTFFIKQSTTMDRNITPSFVIPPASVYSLSAIGMIISVIIYDK…
Daucus carota	DCAR_028814	NPF5.14*		GAWKASFFIISIEFSERLSYFGIATSLIIYLTKVI		K	D	MKQIQKKEAFDLDEDIYVHDSSVDHKGKLPLRASTGAWKASFFIISIEFSERLSYFGIATSLIIYLTKVIHQDLKTAAKSVNCWSGVTTIMPLLGGFVADGYLGRFPAVLVSSVIYFLGLLLLTMSRIIPSWRPCSSDICHKPRKVHEVVFFLAIYLISVGTGGHKPSLESFGADQFDDDHPEERRKKLSFFNWWNCGLCAGLFVAVTLIVYIQDNVSWGVADIILTCVMASTIIIFCAGRPFYRFRLPTGSPLTPMLRVLVAAFAKRKLPHASSTAELYELPNSAKTRGRLLFHTENFKFLDKAAIIEGNDRTLESQINAWRLATITEVEEMKLILKMIPIWLTSLPFGICVAQTSTFFVKQSSTMNRNITDNFLIPPASVFGLSAIGMIISVALYDK…
Daucus carota	DCAR_011900	NPF5.15*		GKWKACSFLLGYEVFERMAFYGVASNLVVYLTTQL		K	D	MEEDKVFTNDGSVDIHGQPALAATSGKWKACSFLLGYEVFERMAFYGVASNLVVYLTTQLHEDTVTSVRNVNNWSGSVWITPILGAYIADSYLGRFWTFTISSLIYVLGMGLLTAAVSFKSLKPSCENGVCQKATTMQTIFFYSSLYIIALGAGGTKPNISTFGADQFDDFDSKEKRLKDSFFNWWLFSSFTGGLFATVGLVYIQENCGWGLGYGIPTIGLIVSLIIFYAGTPLYRHKLRNGNSPTGDLIRVYVTAFAKRKYELPRNLSGLHELEPQQYLNTGKRQIYHTPDFRFLDKAAIEKDGDNNIGTKPPCTVTEVEGGKIVLRMMIIWIATLIPSTIWAQINTLFIKQGTTLDRHMGSGNFQIPAASLGSFVTISMLVSMPIYDKIFVPFMQKR…
Daucus carota	DCAR_000588	NPF5.16*		GRWTATSFIVGYEMTERMAYYGIATNLVLYLTRKL		K	D	MAKIAEEKGIDEKEEYTQDGTVDLKGRPVLRSKTGRWTATSFIVGYEMTERMAYYGIATNLVLYLTRKLHEGTVTSSNNVTNWVGTVWMTPLLGAYLADAHFGRYWTFVASSIIYFLGMCLLTLVVSLQALRPPSCGGGVKEVDCEKRASPFQIGIFYCALYIIAIGTGGTKPNISTMGADQFDQFEPKEGAQKLSFFNWWMFSVFFGTLFSNTFLVYIQDEVGWTIGYGLPALALLFSIALFLVGTPYYRHKPPAGSPLTKMAQVLVATVRKWRVAVPSDPQDLHELNLAEYSKPGKYIIGHTQSLRVLDKAAVVVPSKEDTSWILCPVTQVEQTKKMIKMIPILLASCIPSTMVAQTHTIFIKQGTTLVRSMGPHFSIPPACLTAFTTIFMLLSIVL…
Daucus carota	DCAR_006816	NPF6.1*		GGWTAAAMILGVEACERLTTLGIAVNLVTYLTSSM		K	E	MALDETQSDKTLQDAWDYKGRQATRSTTGGWTAAAMILGVEACERLTTLGIAVNLVTYLTSSMHLGNASSANTVTNFLGTSFMLCLLGGFVADTFLGRYLTIAIFTTIQGIGVTVLTISTTIPSLRPPKCNTGSSSCVPADGMQLGVLYTALYLTALGTGGLKSSVSGFGSDQFDDTNQQEKNQMTSFFNWFFFFISIGSLAAVSVLVYIQDNVGRRWGYGICACAIVLGLLVFVSGTKRYRFKKLVGSPLTQIATVFVGAWRKRKLEAPSDFTVLFNIDDIENEGSKKKQKLPHSEQFCFLDKAAIINADNKMSTNKNGVVDKWSLSTLTDVEEVKLVIRMLPIWATTIMFWTVHAQMTTFSVSQATTMDRHIGKSFQIPPASLAIFFVGTILLTVPV…
Daucus carota	DCAR_027791	NPF6.2*		GGWTGAALILGVETCERLTTVGIAVNLVTYLTRTM		K	E	MAPEESQMDTFLQDAWDYKSCPASRSTTGGWTGAALILGVETCERLTTVGIAVNLVTYLTRTMHLGNAISANIVTNFLGTSYILCLLGGFVADTFFGRYLNIAIFATVQGIGVTILSISTIIPSLRPTKCEIGEPSCIAASGMQLAVLYTALYLTALGTGGLKSSVSGFGSDQFDETDKEERTLMTNFFSWFFFFINIGSLAAVTVFVYIQDKLGRPWGYGLCACAIVIGLLVFLSGTKRYRFKKLTGSPLTQIACVCVGAWRKRHMEIPLDLSRLHNGDDIENEDGEKETKPKLPHSKQFLFLDRAALIDNKDESSGSKIHVMSKWYLSSLTDVEEVKQVIKMLPIWATTIMFWTIYAQMTTFSVSQATTMNRQIGKSFEIPAASLSAFTVGSILITV…
Daucus carota	DCAR_008469	NPF6.3*		GGWTAAAKILGVETCERLTTLGIAVNLVTYLTSTM		K	E	MALPETQADKTLQDAWDYKGRPAVRSSTGGWTAAAKILGVETCERLTTLGIAVNLVTYLTSTMHLGSASSANTVTNFLGTSFMLCLLGGFVADTFLGRYLTIAIFAAVQGIGVTILTISTTIPSLRPPRCDPGSPSCVSADGMQLVVLFTALYLTALGTGGLKSSVSGFGSDQFDETHKEEKIQMTSFFNWFFFFISLGSLIAVTVLVYIQDNLGRRWGYGVIACAIGIGLVVFISGTKQYRFKKLMGSPLTQIATVFVAAWRKRNAESPSDLSLLFDIDDIENEGSKKKQKLPHSKQFRFLDKAAIIDTNNKMNAKMIHDKWSLSTLTDVEEVKMVIRMLPIWATTIMFWTVYAQVTTFSVSQATTMDRHMGKSFQIPSASMTVFFVGSILLTVPFYD…
Daucus carota	DCAR_008470	NPF6.4*		GGWTAAAMILGVEACERLTTLGIAVNLVTYLTSTM		K	E	MALPETQADKTLQDAWDYKGRPAVRSTTGGWTAAAMILGVEACERLTTLGIAVNLVTYLTSTMHLGSASSANTVTNFLGTSFMLCLLGGFVADTYLGRYLTVAIFATVQGIGVTVLTISTTIPSLRPPKCIPGSPSCESAHGMQLVVLFTALYLTALGTGGLKSSVSGFGSDQFDETNKDEQKIMTSFFSWFFFFISIGSLAAVSVFVYIQDNLGRRWGYGICACAIVLGISVFLSGTKRYRFKKLVGSPLTQIATVFVAAWRKKNMEVPSDLSLLFDIDDIENEGSKKKQRLPHSKQFRFLDKAAIIDTNNKTNANTSNAEDKWSLSTLTDVEEVKMVIRMLPIWATTIMFWTVHAQMTTFSVSQATTLNRHIGKSFQIPPAAMTSFFVGSTLLTVPI…
Daucus carota	DCAR_031209	NPF6.5*		GGWLAAFFIFGNEMTERMAYFGLSINMVAFMFYVM		R	E	MDSTQVESDHGITSRSGSTSMEVASSSSVYKSSRKNLGLYFMESDEGRRTPFAGGYITGGGGGGGGTTPVDIQRKPISEQRLSKTGGWLAAFFIFGNEMTERMAYFGLSINMVAFMFYVMHRPFSSSANAVNNFLGISQASSVFGGFLADAYLGRYWTIAIFSTIYLAGLTGITLSATMNILVPKQDDCSQFALLLGNCESARPWQMFYLYTVLYITGFGAAGIRPCVSSFGADQFDERSQNYKSHLDRYFNLFYLCVTLGAIVAFTAIVYIQIKHGWGFAFGTLAIAMGISNMLFFLGTPLYRHRLPGGSPLTRVAQVLVAAFHKRNVSFDTTELIGLYELPGNRSAIKGSTKIPHSNDFRCLDKAALQLKDDGGDCQVPSPWKLCTVTQVEEVKILI…
Daucus carota	DCAR_014881	NPF6.6*		GGWVPAALILGIEICERLSTMGIAVNLVTYLGGVM		K	E	MEEKMSLTVPDAVDYKGYPADRAKTGGWVPAALILGIEICERLSTMGIAVNLVTYLGGVMHVPSAASANIVTDFMGTSFLLCLLGGFLADSFLGRYKTIAIFALIQTLGTAALALSTKLRQFRPPPCQNTALNNCKQANEFQMGALYVALYLIALGTGGLKSSVSGFGTDQFDENNEREKAQRAFFFNRFFFFISMGTLMAVTVLVYIQDEVDRSLGYGLCSVAMIVAILIFFSGSRRYRYKKSVGSPIVCIFQVIAAATRKRKLELPYNVTFLYEDSPEASRIHHTDQFHFLDKAAIVAEGDFDKSCPNSAPNPWKLCSVTRVEEVKMMARLLPIWATTIIFWTAYAQMITFSVQQASTMDRYMGSFQIPSGSLTVFFVAAILITLAFNDRVIMPLWK…
Daucus carota	DCAR_017821	NPF6.7*		GGWVPAALILGIEICERLSTMGIAVNLVTYLGGAM		K	E	MEDKMSWTVPDAVDYKGYPADRSKTGGWVPAALILGIEICERLSTMGIAVNLVTYLGGAMHIPSAASANIVTDFMGTSFLLCLLGGFLADSFLGRYKTIAIFAIIQMMGTAALALSTKLQQFRPPPCHFADLNKCQQANGFQMGALYIALYLIALGTGGLKSSVSGFGTDQFDENNEKEKAQRAFFFNRFFFFISMGTLMAVTVLVYIQDEVDRSLGYGLCSVSMIVALVIFFSGRKRYRYKKSVGSPIVIIFQVIAAAISKRGMELPLSVESLYEDSPEASRIHHTEQFRFLDKAAVVAEGDFDKSCPNSAPNPWKLCSVTRVEEVKMMARLLPIWATTIIFWTTYAQMITFSVQQASTMDRYMGNFQIPAGSLTVFFVSAILISLAFNDRVIMPLWK…
Daucus carota	DCAR_009193	NPF6.8*		GGWVPAALILGIEICERLSTMGIAVNLVTYLGGIL		K	E	MSLTVYDAVDYKGFPADKSKTGGWVPAALILGIEICERLSTMGIAVNLVTYLGGILHIPSAASANIVTDFMGTSFLLCLLGGFLADSFLGRYKTIAIFASIQTLGTATLALSTKLPQLRPPACHSIDMSNCKQANGSQMGILYLALYLVALGTGGLKSSVSGFGTDQFDEKDEKEKAQMAYFFNRFFFFVSMGTFMAVTVLVYIQDQVDRSLGYGVCSVSMLVAILIFLSGTRRYRYKKSVGSPIVSILQVVVAAIKKKKMELPYDMSLYEDSPEALRIHHTDQFWFLDKAAIVTERDFDHGSVPNPWKLCSVTRVEEVKMMVRLLPIWATTIIFWTVYAQMITFSVQQAMTMNRFVGNFKIPAGSLTVFFVAAILITLAVYDRFVMPLWKKWKGKPGF…
Daucus carota	DCAR_009953	NPF6.9*		GGWNASPFIIVNEIAERLAFFAVGVSMVGYLVREM		K	E	MMNKSYTEPSMANIEPSMSAFVFDDLKQQSMQDEGRLESTTLVSNNCVNYKGMIADKQRTGGWNASPFIIVNEIAERLAFFAVGVSMVGYLVREMHESLPTAATHVTDWIGAAFVLTILGAFLADAYLGRFLTIIVFSCVYAVGMILLTISASIDSLRPALCTARPCIPATDGQSAFLYCSLALIALGTGGIKPCVSSFGADQFDEADEKEVQKKYAFFNWFFFAINMGALLGITVMVYIQQEKGFGWGFAVPTVIMFCSILILAVGFSKYRYKKPMGSPFTRFIQVIVASVRNHMKGVRVGNEADLYEVRTRESAILGAEKLVHSSQYRFLDKAAVISDPEAFNATNRWKLCTVTQVEEFKCFLRVLPIWASTIALSISFAQLSTFFLSQASIMDRKL…
Daucus carota	DCAR_005607	NPF7.1*		GRWVAGTIILVNQGLATLAFFGVGVNLVLFLTRVL		Q	E	MACLQLSKEVSKYKGEEEECTLDGSVDYYGRPAIRDTSGRWVAGTIILVNQGLATLAFFGVGVNLVLFLTRVLGQDNAEAANNVSKWTGTVYIFSLVGAFLSDSYWGRYKTCAIFQAIFVIGLVGLSVTTNLFLLRPKGCGTPEIPCGSHSSLEIGLFYLSIYMIALGNGGYQPNIATFGADQFDEENMVEGRSKVSFFSYFYLALNLGSLFSNTILVFFEDKGLWALGFWSSAGSAFAALVLFLAGTSRYRHFKPSGNPLFRFCQVFAAAIKKWRVELTSGEENLFEADGGKDNSSNGARRILHTHEFKFLDKAAFITSRDFKTGVHNPWQLCPISQVEEVKCILRLLPIWLCTILYSVVFTQMASLFVEQGEAMTSKLSDFRIPPASMSSFDILSVA…
Daucus carota	DCAR_000436	NPF7.2*		GGWGPAFLLLANQGLATLAFFGVAVNLVLFLTRVL		Q	E	MDSGNVIKEIPLNEKEGTNCVGATIENCNINNKENTIYAQSKKVDKKSVGGWGPAFLLLANQGLATLAFFGVAVNLVLFLTRVLGQDTASAANNVSKWTGTVYLCSLIGAFLSDSYWGRYMTSAIFQLIFVLGLVLLSLSSWIFLVKPSGCGDGKKSCMPTSSVGIGLFYLAIYLVAFGYGGHQPSLATFGADQFDEKNPKQKKSKAVFFCYFYFALNVGSLFSNTILVYFEDLGMWTMGFWVSTASAVIALVSYLMGTKCYRYVKPSGNPLPRVAQVFVAAARKRKLKLSDGAELYEVEGSESAIKGSRKILHTDEFKCLDKAAVVEEEDQNSSIVNPWRLCTVTQVEEAKCVIRLLPIWLCTIIYSVVFTQMASLFVEQGEVMKLEFGNFRIPAASI…
Daucus carota	DCAR_008291	NPF7.3*		GRWVAGIIILMNQGLATLAFFGVGVNLVLFLTRVL		Q	E	MACLQLSKEASKYKGEEEECTLDGSVDYHGRPAIRERSGRWVAGIIILMNQGLATLAFFGVGVNLVLFLTRVLQQDNYEAANNVSKWTGTVYIFSLVGAFLSDSYWGRYKTCAVFQGIFVIGLVGLSVATNLFLLRPKGCGTPDTPCGSHSSWEVVLFYFSIYMIALGNGGYQPNIATFGADQFDEENMQEAHSKDKGLWALGFWTSAGSAFAALVLFLAGTSRYRHFKPTGNPLSRFCQVFAAAIKKWRVELSPEEENLYEVDGSKDGSSNGARRILHTNEFKFLDKAAFITSVDFKTGLSNPWQLCPISQVEEVKCILRLLPIWLCTILYSVVFTQMASLFVVQGEAMTSKLSNFRIPPASMSSFDILSVATFIFLYKRVISPLVSRFRKTKTESKG…
Daucus carota	DCAR_025017	NPF7.4*		GNWFAAILILVNQGFATLAFFGVGVNLVLFLTRVM		Q	E	MACLNVVKMRNMGKEIVKKKKEECTLDGSVDRHGSPSVRSSSGNWFAAILILVNQGFATLAFFGVGVNLVLFLTRVMGQDNAEAANNVSKWTGTVYIFSLLGAFLSDSYWGRYKTCAIFQSIFVVGLVSLSVSSYIFLVRPNGCGDEHVACGSHSKFAVLIFYVSIYLIALGNGGYQPNIATFGADQFDEDHPKEGIAKVAFFSYFYLALNLGSLFSNTILGYFQDKGMWGLGFWASAGSAVVALVLFLVGTPKYRHFAPQGNPLSRFSQVLVAAVRNWTVKTPPNGEELYEVYGKESSTNGERKILHTNGFKFLDKAAVITSKEENLNNVNDDVQDIDPWRLCTVTQVEEVKCILRLLPIWLCTILYSVIFTQMASLFVEQGAVMKTTVSTFHIPPAS…
Daucus carota	DCAR_007394	NPF8.1*		GTWKACPYILGNECCERLAYYGMSTNLLLYFKNHL		K	E	MSDLNMAEAKVEDDVYTKDGTVDYKNQPANKKTTGTWKACPYILGNECCERLAYYGMSTNLLLYFKNHLNQHSATASRNLSNWSGTCYITPLIGAFLADAYLGRYWTIAGFSIIYVIGMTLLTLSASVPGLRPSCVSKDDCHATEFQSAICFTALYLVALGTGGIKPCVSSYGADQFDDDDEVEKKHKSSFFNWFYFSINIGALIASSLLVYIQDNVGWGWGFGIPAVAMAVAVVSFFSGTKLYRNQKPAGSPLTRLCQVMVASWRKYSVQVPEDKSLLYETADTESAIVGSRKLEHSKDFRFFDRAAVEVQSDHIKGSPDPWRLCTVTQVEELKAIIKLLPIWATGIIFSTVYAQMGNLFVLQGSFMDISVGGSSFNIPPAALSIFDTLSVIFWVPVY…
Daucus carota	DCAR_031779	NPF8.2*		GTWKACPYILGNECCERLAFYGISSNLLLYFKNQL		K	E	MTTSRKKDSRPVTYQAVEQGEDDSIYTKDGTVDYCNNPANKLITGTWKACPYILGNECCERLAFYGISSNLLLYFKNQLNEHSVTASNNRSNWTGTCYATPLLGAYIADAYLGRYWTIASFSIIYAFGMLLLTLSASVPGLKPICSENNVCYATEFQTAVCFIALYLVALGTGGIKPCVSSYGADQFDDADETEKKYKSSFFNWFYFSINIGALVAHSVLVWIQDNVGWGWGFGIPTLAMAIAIVSFFSGSKIYRNQKPVGSPLTRLFQVIVASCRKRGKKIPDDISLLYGGADAELLSTERQKPKHAKYLTFFEKAAVESETDYIEGSIDPWRLCTVTQVEELKSIIRLLPIWATGIMFSAVYNQVGNLFVLQGSAMDIRLGNAGFEIPPASLGIFDT…
Daucus carota	DCAR_002638	NPF8.3*		GNWRACPFILGTECCERLAYYGIATNLVSYLTKEL		K	E	MGTQEEERLLLEDGIPQDESNGLYTGDGSVDIKGNPVLKSNTGNWRACPFILGTECCERLAYYGIATNLVSYLTKELHEGNASAARNVTTWQGTCYLAPLVGAILADTCWGRYWTIAVFSIIYLVGMCTLTLSASIPVFMPAECVDGICPPATPAQYVVLFFGLYLIALGTGGIKPCVSSFGADQFDDTDEIESIKKGSFFNWFYFSINIGALVSSSVIVWIQDNAGWGLGFGIPALFMGIAIISFFAGTPLYRFQKPGGSPITRMCQVLVASFRKWDVAVPSNSRLLFETQDKTSAIEGSRKLGHTDELTCLDKAAVISDEENRTGEYSNPWRLCTVTQVEELKILIRMFPIWATGIVFSAVYAQMSTMFVEQGLMMDTRIGSFEIPAASLSSFDVIS…
Daucus carota	DCAR_024033	NPF8.4*		GTWKACPYILGNECCERLAYYGINTNLVNYLKFQL		K	E	MSAYVAQEEDIYTKDGTTDYRHKPAVKSKTGTWKACPYILGNECCERLAYYGINTNLVNYLKFQLNQSSVVAVSNVTNWSGTCYVMPLLGAFLADSYLGRYWTIAAFSIVYVFGMTILTLSASVHGLKPLCDEQKGCHPTSTQIGVFYVGLYLIALGTGGIKPCVSSYGADQFDDSDESERKSKSSFFNWFYLSINIGALVAATVLVWIQTNVGWGWGFGIPAVAMALAVVSFFSGTRLYRNVRPGGSPLTRIFQVIVASVRKSRVQVPMNKSLLYETTTDEESVIRGSRKLDHTNKLSFLDKAGVETQSDKIKDSISPWRLCTVTQIEELKSIIGLLPIWATGIIFSAVYSQMGTLFVLQGNTMDLQMGGTFQIPSASLSLFDTVSVIFWVPVYDRVI…
Daucus carota	DCAR_028826	NPF8.5*		GTWKACPYILGTECCERLAYYGININLVNYLKFQL		K	E	MFDDIAGRSLTSVFDEYQRVVDHSGDCSIQAMTAYMALAEAEEDMYTKDGTTDYRNNPTIRNKTGTWKACPYILGTECCERLAYYGININLVNYLKFQLNRSNVVAVNTVTNWSGTCYVTPLLGAFLADAYLGRYWTIAALSIVYVFGMTILALSASVHGLKPLCDDKHVCHPTSLQLGVFYTGLYLIALGTGGIKPCVSSYGADQFDDSDESEKKSKSSFFNWFYLSINIGALVAATVLVWIQTNVSWGWGFGIPAAAMAIAVVSFFSGTRLYRNVRPSGSPFTRIFQAVVASIRKSRVEVPRDKSLLYETNTVEASVIKGSRKLDHTDKLSFFDKAAVVTHSDEPKDSISPWRLCTVTQVEELKSIIGLLPIWASGIIFAAAYTQMGTLFVLQGNTM…
Daucus carota	DCAR_028827	NPF8.6*		GNWRACKFVLGTECCERLAYYGMSTNLVNYLQERF		K	E	MAADDIYTNDGTVDCHKKPAIKKETGNWRACKFVLGTECCERLAYYGMSTNLVNYLQERFNEDNVTASNNVTNWSGTCYITPLIGAFLADAFMGRYWTIAIFSIIYILGMTLLTLSASVSGLKPVCDENGSCHATSAQSAVCFLALYMVALGTGGIKPCVSSFGADQFDETDEKEKKKKISFFNWFYFSINVGSLVASSVLVWIQMNVGWGWGLGIPAVSMAIAIAFFFAGSHLYRFQRPGGSPLTRIAQVLVASVRKSHVKVPDDKTLLYEITDKESNIQGSRKLEHTGKFKYLDKAAVQTESDYAKDAVNPWRLCTVTQVEELKGVINLLPVWASGIIFSTVYGQMGTMFILQGNTLDQHIGPNFKIPSASLSLFDTLSVLFWAPVYGSYIIPIARK…
Daucus carota	DCAR_018967	NPF8.7*		GNWKACSYILGTEFSERLASFGMSSNLVVYLKNRL		K	E	MQTNSVSIASGLMASQKEDSSLNTYRLLEGSEEDDLYTEDGTVDYLDNIANRRTTGNWKACSYILGTEFSERLASFGMSSNLVVYLKNRLNEHSVTASKNMANWSGTCYAMPLIGAVVADRYLGRYGTIATFSIIYAMGMSLLTLSASVPGLKPICDEGGVCYSTDAQTAVFFIALYLVAIGSGGIKPCVTPFGADQFDDTDEVEKAQKGSLFNWFYFLISIASLIAHSVLVWIQVNIGWGIGYGIATGAMVIAVIWFFSGTTLYRNQRPGSNPLTRLRRVIVASIKKRNLKVPTDESVLFKNVDAETTTIRSHKLDHTESLSFFDKAAVELESDRIEGSINTWSLCTVTEVEELKALVRLLPLWATGIIFSTMYVQTGIFFVLQGCVMDTRVGNSSFE…
Eucalyptus grandis	Eucgr.C03809	NPF1.2		GGLKTMPFIIANEILEKVAGYGLLPNMIFYLIGKY		R	E	MEIASDKADEAKQVTSKKGGLKTMPFIIANEILEKVAGYGLLPNMIFYLIGKYHFNAASGANVLFLWSATSNFTPVLGAFISDSFLGRFRTIGFTSVISLLGMILLWLTALLRDARPPPCDPRSKPCEFPTSAQLLFLYSSFSIMSIGAGGIRSCSIAFGADQIDNPDNPRNGRILRTFFNWYYASVGVSIMIAVTVIVVIQNSYGWVIGFGVPAGLMYISVVSFFLGSSLYVKVKADKSLFTGLAQTAVAAWKKRHLELPSTDHDAIYYHHKGSKVTKPSAQLRFLNKACLFNNPEKDLDSNGLAIDPWRLCTVKQVEVLKALIRVLPIWSTGIVIGVTISQNSFPALQANTLDRRILFGISIPAASFGVFGLLTLTLWIGIYDRIIVPLASRLTNRP…
Eucalyptus grandis	Eucgr.C03811	NPF1.3		GGLKAIPFIIANEILEKVAAVGLQPNMILYLINKY		R	E	MEIALDRANEAKQVTRKKGGLKAIPFIIANEILEKVAAVGLQPNMILYLINKYQFNAASGANVLFLWSAISSFMPALGAFLSDSYLGRFRVIGFGSVISLLGMTLLWLTALLRNARPPPCDPRSKPCDSSTSAQLLLLFSSFALLSIGAGGIRSCALAFGADQIDNPNNPKNRRILQTFFNWYYASVGVSIMIAVTVIVGIQDLHGWVIGFGVPAGLMFISVVSFFLGSSLYVKVKADKSLFAGLAQTAVAAWKKRHLELPNVSLGAIYYHHKGSKVTAPSEKLRFLNKACLINNPEKDLESDGLAIDPWRLCTIKQVEVLKALIRVLPIWSTGIMISATISQGAFPVLQASTMDRRFLFGITIPPGSFIIFGLLTLMIWVGIYDRILVPLVSRLTDRP…
Eucalyptus grandis	Eucgr.F03048	NPF1.4		GGLITMPFIIANEAFEKVASYGLLPNMILYLMRDY		R	E	MNREDEETPEPTKGGLITMPFIIANEAFEKVASYGLLPNMILYLMRDYHFGVAKGTNFIFFWSAATNFMPLPGAFIADSYLGRFLTIALGSISSLSGMTLLWLTAMIPRARPPPCDQSTSTCESTSTPQMILLISAFALISIGAGGIRPCSLAFGADQLDRKENPNNKRVLESYFNWYYASAFISVLVALTGIVYTQDHLGWKVGFGIPAILMFFSAFLFVLASPFYVKQKANRSLFTGLAQVIAVAYKNRKLDFPSQDLDGFRCYHQKKGSEFVLPTNKLRFLNKACVIKDPENDITPDGLASDPWSLCTVQQVEELKALIKVIPLWSTGIMLSINVSQTTFPLLQASSMDRHITSSFQIPAGSFGTFTIITLSIWVILYDRVVLPLASKVRGKPVRL…
Eucalyptus grandis	Eucgr.C00586	NPF1.6		GGLRTIPFIIANEAFEKVASFGLLPNMVLYLTREY		R	E	MSQMGDRSCDQPAKKMIREPLLENPTPKGGLRTIPFIIANEAFEKVASFGLLPNMVLYLTREYHLENVAAANVLFLWSAATNFLPIIGAFLADSYFGRYAMIGFGSIASLLGMILLWLTTVFPQARPPSCDEFSKDTCGSATTAQLLLLYSSFGLMSIGAGGVRSSALAFGADQLKTGANSKNSGNLLQKYFSWYYVSVMASVMVAMTCIVYIQDTAGWKVGFGVPVVLMFISTFSFFLASPFYFKLKVESSLLTRFFQVAVAAFRNRSIELSSLQPDESYYIGKGSMLQAPSEKLRFLNKACVIRETDQLHLTDGKALDPWSLCTVDQVEELKSLINIIPLWSTGIMLAVASNQNTFLVLPVTSMDRRITPNFEIPAGSFNTFVVLSLLAFVALYNRV…
Eucalyptus grandis	Eucgr.J00961	NPF2.1		AGWNTFPFIIGAMALLMLAGTGWMANLIVYLIQEF		R	E	MESSASSKAKCITGNIGEAELKLCDTGSKRAGWNTFPFIIGAMALLMLAGTGWMANLIVYLIQEFHVNRIDAAQTFNVVNGCFCLLPILGAIIADSFLGCFLVASISSFIASMGVVLVSLTATLNSLRPKLCGNNKSSSCKAPSNLQFAVLYAGIALATLGVSGVRFTIATFGANQFESQKDQSTFFNWIFFAQYAGLVLSGTLIVYIEDSVSWSLGFWLCVGANLIGLVVFIAGNRYYRHETPQGSPILSLARVLVASIRKRKLQLPLTSDEFYYGPHGQDKEVDVSAGKNFRFLNRAAVKIDGDTESDNSIAKPWRLCTVQQVEDLKCVVKMLPLWSSSIFLSTPIAVQNSMTVLQALTMDRHLGPHFMIPAASVLVTIMISALVSLALIDRLRSRL…
Eucalyptus grandis	Eucgr.J00962	NPF2.2		PGWITFPFIIGSAALWTMGGTGWMTNFIVYLIKEF		R	E	MERSGSSKAKCVTGNNGEAELKLCNAESRRPGWITFPFIIGSAALWTMGGTGWMTNFIVYLIKEFNVNQIDAAQIYNVINGCVSLLPILGAVIADSVLGCFLVASISSFVASMGIVLLSLTATLNSLRPEPCGNKSSSCKAPSFLQFFVLYTGVVLATLGASGVRFTTATFGANQFESHKDQSTFFNWFFFAAYATYALSSTLIVYIEDNVSWALGFWLSVAANLIGLAVFVAGNRYYCHETPQGSPLLSLARVVVASFRKRKLQLPLNTDEFYYGQHERNKEVDIPPKKNFRFLNRAAVKIDGDTKSDNSIAEPWRLCSVQQVEDLKCVIKMLPLWSSAIFLSTPIAVQTSMIVLQALTMDRHLGPHFMIPASSFLVMIMISASVSLALIDHFRSTFP…
Eucalyptus grandis	Eucgr.J00963	NPF2.3		AGWATFPFITGAAALLSVGATGWMTNLIVYLIKEF		R	E	MESSGSGQAKCIAGSSREAELKPCNAESKRAGWATFPFITGAAALLSVGATGWMTNLIVYLIKEFDVNRIDAAQVFNVINGCFCLLPILGAVIADSVLGCFLVASISSFVASMGIVLLSLTATLNSLRPEPCGNGSSSCKAPSNLQLGVLYTGIVLATLGASGVRFTMATLGANQFESQKDQSTFFNWFFFAQYAGYVLSSTLIIYVEDSVSWAFGFWLCVAANFIGLAVLVAGNRYYRHETPQGSPLLSLARVLVSSLRKRKLQLTPNSNEFYYGRDGQNKEVDVPPKMNFRFLNRAAVKTDGDIKSDNSIAKPWRLCTVQQVEDLKSVIRVLPLWSSTIFLSIPIAVQNSMTVLQALTMDRHLGPHFTIPAGSIIVMVMISTVVSLALIDRFRSSFP…
Eucalyptus grandis	Eucgr.K00913	NPF2.4		GGWRAIFYILGNESFERLAAMSLQMNLPVYLKTKY		R	E	MEGHKETEMVGHDMENAIHSDSSEHETLPPCLPQKPKGGWRAIFYILGNESFERLAAMSLQMNLPVYLKTKYNLYGVFLINVVSIWSGCCNVLPLVGAFVAEKYLGRFRTLLLGCTVSFMGMGMMTLTASIPQLRPSPCNSQTDCQQPDSGDLTFLFASLGLVAIGAGAVRPCCIAFGADQFADTTEKGRKQMQSFYNWWYLSFTATLIVALLIVIYVQSKISWAVGFAIPTACLALSVFIFLLGHNTYIKIRPQGSVYSNMAKVIVAALGKRHLTHGDEHRMPFYDPPLDESVLQVKKLAHTDRFRCLDRGAVIANPGELNDQGIAKNGWRLCSLQQVEILKSLVAIAPVWVSGIVCMLAMDQQSVNGVLQVFQMDQSMGPHFQVPPSWFSVSSMIVL…
Eucalyptus grandis	Eucgr.B00403	NPF2.5		GGWKAIKYILGNESFEKLASMSLVSNITMYLRTEY		R	E	MKPFRPDRIEKERKSTSALDNMSSTEDSIHSANSVNEENPSRSAADGKKAGGWKAIKYILGNESFEKLASMSLVSNITMYLRTEYNMGGILLVNVVNIWSGSSNITSLAGAFISDTYLGRFRTLLYGSSASLLGMLTMTLTAGIPRLHPSKCIGKSNCPQPQSWQLCFLFAGLALLAIGAGGIRPCNIAFGADQFDTRTDEGRAQLESFFNWWYFSFTVALLIALTAVIYVQTNVSWVLGFAIPTACLGLSISIFLLGRKTYICKKPQGSIFVDMAKVLVAACWKRRQTLGPDREQPSYDPSPEESDQGVVKLTRTYRFRFLDKAALIIDPNELDSQGMSKNGWRLCSVQQVEQFKCLIGILPVWISGIACFIAMDQQNTFGILQAIQMNKSIGPHFEI…
Eucalyptus grandis	Eucgr.K02918	NPF2.6		GGIKAMPFVIGNETFEKLGTIGTSSNLLVYLTTVF		R	E	MEDRRSTSMDKTMEKKKDGVSTEEIRYGGIKAMPFVIGNETFEKLGTIGTSSNLLVYLTTVFNMKSITATNIVNIFNGTSNFATLIGAFLCDTYFGRYKTLGFASVSSFLGMLVLTLTAAIAMMHPPPCKTEESNLCHGPTFGQMAFLLSGFGLLVIGGGGIRPCNLAFGADQFNPNTESGKRGISSFFNWYYFTFTFAMMVSLTIIVYVQADVSWAWGLAIPTFLMFLSCALFFVGTKIYVKVKPDGSPLANTSRVIVAAIKKRKLKLPDQPGLSLYDHVPSSTINSKLPHTDQFRFINKATIITPQDQINRDGSAANPWRLCSIQQVEEVKCLVRVVPIWTSAMIYYIALVQQQTYVVFQALQSDRRLGSLNFKIPAATYIIFSMIALTIWIPIYDR…
Eucalyptus grandis	Eucgr.K02915	NPF2.7		RGWKAMPFVIGNETFEKLGTIGTLSNLLVYLTTVF		R	E	MEQKEKSMATDETAKVHYRGWKAMPFVIGNETFEKLGTIGTLSNLLVYLTTVFNMKSIAATNLINIFNGTANFSTLLGAFLCDTYFGRYKTLVFATISSVLGLLALALTAAIPKLHPLPCGSEKSSTCPSANAWQMAFLLSAFGLLVIGGAGIRPCNLAFGADQFDPSTESGRMGTTSFFNWYYFTYTFAVLMSLTVIVYVQSDVSWAWGLAIPAILMFISLLLFFTGSRIFVKVKPEGSPLTSLLRVIVASIKKRKLTLHSQSQPCLSLFHYIPHSSLNSKLPSTNQFRFLDKAAIITAEDRINQDGSAVNPWGLCSIQQVEEVKCVVRILPIWVSAMVYNIVIIQQQTYVVFQALQSNRRLGNTSFKIPAASYSIFNMIGLTIWIPFYDRVLVPRLR…
Eucalyptus grandis	Eucgr.B00401	NPF2.8		RGGKALPFIIGNETFEKLGAIGTLANLLIYLTKVF		R	E	MMEQNNGERMEKHEKDTRDKDERAATTSEPKINYRGGKALPFIIGNETFEKLGAIGTLANLLIYLTKVFNMKTITAANIINIFNGTANFSTLLGAFFSDTYFGRYKTPAFCTIASYMGLQVIQLTAAIKDLHPPHCSSRNFCTGPTGGQMAFLILGFALLITGAAGIIRPCNLAFGADQFDPKTESGKRGINSFFNWYFFTFTFAQMISLTLIVYVQSNVSWAIGLAIPAILMLISCAIFFMGSKIYVKVKATGSPITSMVQVLAVAIKKSRLKQPEQPWLSLYSYTPAESLNSKLSYTDQFRFLDKAAIKTSQDQLNPDGSPANPWRLCSMQQVEEVKCLMRVVPIWAAVAIYFVVIVQQHTYAIFQATQADRRLGNSNFKIPAASFVVFLMLSLTIF…
Eucalyptus grandis	Eucgr.B00402	NPF2.9		KGWKAMPFIIGNETFEKLGAIGTLANLLIYLTKVF		R	E	MMEQNNGERMEKHEKDIRDKDERATTTSEPKINYKGWKAMPFIIGNETFEKLGAIGTLANLLIYLTKVFNMKTITAANIINIFNGTANFSTLLGAFFSDTYFGRYKTLAFCTIASYMGLQVIQLTAAIKDLHPPHCSNGKFCTGPNGGQMAFLILGFALLITGAAGIRPCNLAFGADQFDPKTESGKRGINSFFNWYFFTFTFAQMVSLTLIVYVQSNVSWAIGLAIPAILMLISCAIFFMGSKIYVKVKATGSPITSMVQVLAVAIKKSRLKQPEQPWLSLYSYTPAESLNSKLSYTDQFRFLDKAAIKTSQDQLNPDGSPANPWRLCSMQQVEEVKCLMRVIPIWAAAAIYFVVIVQQHTYAIFQATQADRRLGNSNFKIPAASFVVFLMLSLTIFI…
Eucalyptus grandis	Eucgr.K02917	NPF2.10		RGWNAMPFIIGNETFEKLGAIGTLANLLIYLTTVF		R	E	MEDERKNESAQAIHPTNGEATEREHKLVNGSAQEMEVEEKAVTSEETINYRGWNAMPFIIGNETFEKLGAIGTLANLLIYLTTVFNLKNITAANIINIFNGTTNLSTLIGAFLCDTYFGRFKTLAFCTVFSYLGLQVIQLTAAFKNLHPPECGNNTTCVGPTAGQMAFLYTGFGLLICGAAGIRPCNLAFGADQFNPRTESGKRGINSFFNWYFFTFTFAQMVSVTLIVYVQSNVSWAIGLLIPAILMLVSCAIFFMGSKIYVRVKAQGSPLTSVAQVIVVAIKKCRLPTPVQPWHSLHNYTPPKTINSKLPYTDQFRCLDKAAIVTAEDKKKPDGSSVDPWRLCSLQQVEEVKCIIRVMPIWVAGVFYYLVIVQQNTYGVFQATQMDRRLRNTGFSIP…
Eucalyptus grandis	Eucgr.K02913	NPF2.11		RGWKAMPFIIGSETFEKLGAIGTLANLLIYLTTVF		R	Q	MEEERKNERAQTIHPPFGEATEREHELVNDSAIEMEVEEKAVTGEETINYRGWKAMPFIIGSETFEKLGAIGTLANLLIYLTTVFNLKSITATNIINIFNGTTNISALVGAFLCDTYFGRFKTLGFCTVASFLGLQMIQLTATFKELHPPNCGENPTCVGPTAGQMAFLIASFGLLILGAGGIGTCKLAFGDDQFNLATESGKRGINSFFSWYFFTFTFAQVISLTFIVYVQSEVSWTAGFLISTILTLVSCVVFFMGSKVYVKVKAQGSPLTSVAQVIIAARRKRGVPPPREPRLSLHDYTPREALNSRLHYTDQFRCLDKAAIVTPEDKKRPDGSSANPWRLCSMQQVEVVKRIIRVAPIWVAGVFYYLVIAQQQTYAVFQATQMDRRLGNTKIKIP…
Eucalyptus grandis	Eucgr.B03404	NPF2.12		GGWKAMPYILGNETFERLATFGLLANFMVYLVKMY		R	E	MGSEDTNTSTKKPPPASLTLLLSTKCFPIKPSSPVLPASNSPENKGSDEVNGHGAASPRLSAKATTAAAIRKKPGGWKAMPYILGNETFERLATFGLLANFMVYLVKMYRMDQVAASNVINIWMGVTNFAPLVGAFISDAYAGRFRTIAFASFASFLGMLTMTLTAWLRQLHPPPCTAPSQSMMNASHPPCVSPSGGQLGVLFLGLGLLSIGTGGIRPCSIPFGVDQFDPATEEGARGINSFYNWYYTSFTVVLLITQTLVVYIQDSVSWVIGFGIPTILMLCSIVLFFFGTRIYVHVKPEGSVFTGIIQVFVVAFKKRRLRVPDAKGGGSEVAKVAYYDPPVKDAALLSKLPLTDEFRCLNKAAMILENDVTAEGGPVSLWTLCSVQQVEEVKCLLRV…
Eucalyptus grandis	Eucgr.G02331	NPF3.1		GGIVTMPFIFSNEVCDKLAVVGFNANMISYLTGQL		R	E	MEEGSHGRGWKKGGIVTMPFIFSNEVCDKLAVVGFNANMISYLTGQLHMPLTKAANTLTNFGGTASLTPLIGAFFADAYAGRFWTITIASIIYVIGMTLLTLSAVLPQLRPPPCSDNQKCQEASAGQLGVLYTALLLGALGSGGIRPCVVAFGADQFDINDPKQSTKTWKYFNWYYFVMGVSILLAVTVLVYIQDNIGWGWGLGIPTIMMFLSVITLIGGYRLYRMMDPSGSPFTRLLQVCVASFKKRRLAMVTDSILLYENEELDASISLDGRLVHTNHVKFLDKAAIVAPEDDVKSPNLWRLNTVHRVEELKTVIRMGPIWASGILLYTAYAQQSTFSLQQAKTVDRHLGPHFQIPAASMSVFTMTFMLITIAAYDRLLVPVARRFTGLDRGISFLK…
Eucalyptus grandis	Eucgr.B03025	NPF3.2		GGMVTMPFIFANEVCDKLAVVGFNANMINYLTTKI		R	E	MEERDQKHGTKRKGGMVTMPFIFANEVCDKLAVVGFNANMINYLTTKIHMPMTKAANTLTNFGGTASLTPLLGAYVADAYAGRFWTITVASVVYVVGMTLLTLSAVIPQLLPPPCNPSASSTPCQEANGGQLAVLYVALLLGAIGSGGIRPCVVAFGADQFDETDPKQSTKTWKYFNWYYFVMGVSILVALTVVVYVQEDVGWGLGLGIPTVLMFLSVIALVCGFRLYRILDPAGSPFTRLLQVLVAAFRKRKVRVSRDGKAVELYRNDELDAAISLGGRLVHTKHMEFLDKAAIVTQEDNLKSPDLWRLSTVHRVEELKSVIRMGPIWAAGILLFTAYAQQNTFSIQQAKTMDRHLSRSFQVPSGSMQVFTTISMLATIAFYDRVFVPVASRFTGLER…
Eucalyptus grandis	Eucgr.A02197	NPF3.4		GGIKTMPFILANEVCDRFAASGFHANMITYLTQVL		R	E	MEVDMKSMVVADENNKQQERAPGEERAPGEESDGSPKKRKLGGIKTMPFILANEVCDRFAASGFHANMITYLTQVLNLPLVQASNTLSNFAGTASFTPLLGALLADAVAGRYWTIVLGSIFYELGLISIVLSAVLPSLRPPPCPTQVNCQEANTTQLWVFYISLLLTSLGSGGIRPCVVTFAADQFDMSKSKVTSRGWNFFNWYYFSMGMATLTAITVVVYIQDNVGWGWGLGIPAMAMAISVVAFVIGSRLYVKLKPGGSPLTRLAQVIVAAVKKRNMPVPEDPGLLYQNKELDAVISVHGRLLHSEQFKCLDKAATVTEEEARNSGPPNLWRLVTVHRVEELKCIVRMLPIWAAGILLVTCSSHLGSFTIIQARSMDRHLSRSFQIPPASLSIFANL…
Eucalyptus grandis	Eucgr.H00742	NPF4.1		GGIRPASLTCGVEVLENMVFLSNATNFVAYFIGTM		K	D	MRADERDEFVDWKGRKAKSEEHGGIRPASLTCGVEVLENMVFLSNATNFVAYFIGTMHYPTAVAANMVTNFMGTSFLLTIFAGFISDSFLTRFTTFVVSCAVELLGLIILTIQAHSKSLQPPIHRTPSKSQAAVLYFGLYAMATGVGGIKASLPTHGADQLDHRNQRLISTFFNWFFFSLCTGGLVSATVMVWVAENLGWRWSFKISVVALFLALAIFVSGLRLYRYKLPQGSAFARIFKVLASAARNRKASLAEEDRRIGVNSEVDNTLAANGRHPEKFRFLDKALADGTVSASEVEETRAFIGLIPIFASTILMNCCLAQLQTFSVEQGAMMDRRIRNFQIPTQSLTVLPLIIMLASIPIYERFRGTVGDKPRARSGRIFEPLPRIGLGLALASGSM…
Eucalyptus grandis	Eucgr.F04093	NPF4.2		GGMTAAIFVLGLQAFEMMAIAGVGNNLITYVFSDM		K	E	MEKTSRKLDLSSTSEIGDGDQTLHHQVPVDWRGRPCRANRHGGMTAAIFVLGLQAFEMMAIAGVGNNLITYVFSDMHFPLSKSANIVTNFVGTIFLLSLLGGFLSDSYLGSFWTMLVFGFVELAGFILLSIQAHLQSLKPPKCNMTDAQGSHCEEASGYRALIFYVSLCLVALGSGCLKPNIISHGADQFRREDSRQSRRLSTYFNAAYFAFCTGELVALTVLVWVQTDSGMDVGFGVSAAAMVVGLVSLISGILFYKNTPPHGSIFTPIAQVFVAAITKRKQICPSNTDMLHGNKINESNDQVASAAESSNLRHTEKFRFLDKACIKIQDGARDSESPWRLCTVRQVEQVKIIISVIPIFACTIIFNTILAQLQTFSVLQGRSMDTRIKDHFHVPPAS…
Eucalyptus grandis	Eucgr.G00075	NPF4.3		GGMRAATFVLGLQTFEIMAIAAVGNNLITYVINEM		K	E	MEGRRSEYKDGELNNMIEETTFDWRGRPSNPRKHGGMRAATFVLGLQTFEIMAIAAVGNNLITYVINEMHYSLSKSANIVTNFVGTIFILALLGGYLSDSYLGSFWTMLIFGFVELSGFILLSVQAHLPQLKPPKCDMIHSPSDCDEAKGFKAFIFFVALYLVALGSGCVKPNMIAHGADQFKRDDPSQSKKLSSYFNAAYFAFSVGELVALTVLVWVQTHSGMDVGFGVSAAVMAMGLISLVSGTLYYRNKRPQGSILTPLAQVIVAAIAKRNQVLPSNPQLLHGSQNSVNDSNNDGSSSSPHGGHLFRTERFRFLDKACIKTQEEGKSRESPWRLCTVSQVEQVKILLSIIPVFACTIIFNTILAQLQTFSVQQGSSMNNHLTRSFHIPPASLQAIP…
Eucalyptus grandis	Eucgr.G02554	NPF4.5		GGMLAALFVLVAEVLENLAYLANASNLVMYMAEYM		K	D	MDQEGGHPQMAATTWDGYVDWRSRPAIAGRHGGMLAALFVLVAEVLENLAYLANASNLVMYMAEYMHVSPSRAANDVTNFMGTAFLLALLGGFLSDAFFTAYRIYLISAAIEFLGLVILAVQAKSASLKPLPCNQADPTAVCEEVSGRKAAMLFAGLYLVALGVGGIKGSLPSHGAEQFDDTTPQGRKQRSTFFNYFVFCLSCGGLIAVTLVIWVEDNKGWQWGFGISTLAIFLSIPIFLAGTAIYRNKIPSGSPLTTIFKVLVAATLNPCKSRNTSNAIASMNTSPADATTQTAQRKQEAFEAGAEDDQKSKEATLPSNGSLSFLNRAVTSKPIHRSLECSVQQVEDVKVVLKLLPVFACTIILNCCLAQLSTFSVQQASTMDTKLGSLKVPPASLPI…
Eucalyptus grandis	Eucgr.B00424	NPF4.6		GGMLAAFFVLVVEVLENLAFLANASNLVVYLTKFM		K	D	MKGGETGNMELNELEGYVDWRNRPALKDRHGGMLAAFFVLVVEVLENLAFLANASNLVVYLTKFMHYSPSNSANIVTTFMGTTFLLALLGGFLADAHITTYRIYLMSAAIEFTGLLVLMIQAHIPSLRPPGCVSSGAHSPCQELGGAKVVMLFAGLYLVALGVGGIKGSLPPHGAEQFDENTPEGRKQRSSFFNYYIFSLSCGALLAVTFVVWIEDNVGWQWGFGISAATILISIPIFLLGSSTYRVKTPTRSPITIMFKVLVASIFNTCKSRKPTNAVVSMATSPSDREPEDVEAEGKEPSQTLTVHLGFLNRAAMKNPSYPMLQCTVREVEKVKTVIKILPIFMSTIILNSCLAQLSTFSVQQAATMNTKLGSLRVPPASLPIFPVLFIMILAPVYN…
Eucalyptus grandis	Eucgr.F00037	NPF4.7		GGNRAALFVYATEGLENMAFISNAVSLVTYFYGYM		K	D	MQAESSSKMEKYRARRTHPQKEARRGGNRAALFVYATEGLENMAFISNAVSLVTYFYGYMNFSLTKSATTLTNFMGTSFLLALFGGFISDTYLSRFKTCVLFGCIELVGYALLAVQAHFHQLRPIPCKGIAPDQMNQCHAADSTQAAILFTGLYLIAFGTSGVKAALPSLGADQFNEKDPKEVTQLSSYFNWLLFSLTIGAIIGVTFVVWIGTNQGWDWSFGVCTIAVLFAMVFVCMGKSLYRNNVPRGSPFVRIMQVLVAAIKKRSLPIPTMTDELHEVHDREPGVNDEILPRTDQFRFLDRAAVAPSPGSGSTAGPWSLCTVSQVEETKIMLRMLPIVLSTVFMNTCLAQLQTFTIQQSTTMNPHILGFKVPGPSVPVIPLLFMFILVPMYERIFVP…
Eucalyptus grandis	Eucgr.B01831	NPF4.8		GGFRASAFIFVQSGLDNMGFVANMATLVLYFLYVM		R	D	MQEEGKAITKTGDDSLGSWKKGKGGFRASAFIFVQSGLDNMGFVANMATLVLYFLYVMHFDVATASNTLTDFMGSTFLLTLVGGFISDTYLSRFTTCLIFGSIEVLGLAMLTIEAHSKHLHPDPRGKSSCIHGGTATYFYATLCLLALGYGGVRGAFPALGADQFDQRDPTEAGALATFFNYLTLCTTAGATIGVTAIVWVSMNKGWHWGFLMATIASFISFVVLAMGKPFYRLQRPGDSPLVRIWQVVLLAIKNRKLPLPENSADLYEIGDKESSALAVAKIAHTDQFRFLDKAAILLKESKPEPWKVCTVTQVEEVKVLTRMLPILASTIIMNTCMAQLQTFSVQQGQLMEPHLGTLKVPAPSIPVIPLLFMSILIPIYEFIFVPFARKLTGHPSGI…
Eucalyptus grandis	Eucgr.H04144	NPF4.9		GGFKATYFLFAMMFLDNIGFVASMASLVLYFMFVM		R	D	MKNSGQGGFKATYFLFAMMFLDNIGFVASMASLVLYFMFVMKFDLSGSSTTTTNYLGTTFLLTLVGGFISDTYMTRLNTALVFGAIELMGYLLVIIQSHYKNLQPAPCAESTCVHGSKALLMYMSICLLGLGGGGIRGSIPALGADQFDHRNPKERKDIASFFNWFLLSITIGATLGVTFVVYLSTEKRWDVGFGVSLCCAFFGLVFLALGKRFYRVRVTGESPLLRVLQVLVVAVKNWRAEVPQTAEELYEVRDHRSARRGELIPHTSQFGFLDKAAILPKGTDPAKWKVCTVTQVEEVKILTRMMPILLSTILMNTCLAQLQTLSVQQGTLMDTNLGHFQVPPASIPVIPLVFMSVLIPVYEFAFVPFIRRFTGHPNGITHLQRVGVGLVLSAISMG…
Eucalyptus grandis	Eucgr.E02847	NPF4.11		GGMRVSLLILAAFGFENLANVALAVNLVTYFNGVM		K	D	MVFSLFSPSNSSFSLLICSFFQLNVVIQETEAEFVEGKVDWKGRKALKHKHGGMRVSLLILAAFGFENLANVALAVNLVTYFNGVMHFELAEAANQLTNFMGTSHILPILAAILADTFIGRFKTLLISASIQLLGLALLTVQAHYPKLRPPPCNVYRTSHCKKISGGDAALLFLGLYLLATGSAGMKASLPTHGADQFDETNPREARQMSSFFNCILLSVCTGALVSLSLVVWIQVNKGWDWGFGLSTFAMILAIIIFAVGLPLYRIQLVQKSNAIIEIIQVYVAAISKRDLQLPKDPKELYELDKDGEAALEAEFLPHTESFRFLDKAAMQTASPEQYGGAKGPNRWALCRVTQVENAKIILGMVPIFCCTIIMTLCLAQLQTFSVQQGRTMDTSITS…
Eucalyptus grandis	Eucgr.G03119	NPF5.1		GKWKACAFLVGYEAFERMAFYGIASNLVNYLTTQL		K	D	MDVKGYTQDGTVDLRCRPALASKTGKWKACAFLVGYEAFERMAFYGIASNLVNYLTTQLHEDTVSSVRNVNNWSGSVWITPILGAYIADAYLGRFWTFTVSSLIYVMGMIFLTMAVSLKSLRPTCENGVCNKASTSQIAFFYGALYIIAIGAGGTKPNISTFGADQFDDFNPHEKELKVSFFNWWMFSSFLGALFATLGLVYIQENLGWGLGYGIPTVGLLLSLFIFYLGTPIYRHKVRKTRSPAKDLIQVPITAFKNRKLQLPDDPSALHELELRYYVSSGKRQIHHTTALRFLDKAAIKESSTNSCRPPCTVTQVEGMKLILGMILIWLVTLIPSTIWAQINTLFVKQGTTLDRTLGSDFHIPAASLGSFVTLSMLISVPMYDRYFVPFMRRKTGNP…
Eucalyptus grandis	Eucgr.K01436	NPF5.2		GRWTGCSFIVAYEVFERLAYYGVASNLVLYLTKRL		K	D	MRAAEERGGGANGEDAHTQDGTVDRRGGPARRSKTGRWTGCSFIVAYEVFERLAYYGVASNLVLYLTKRLREGTVESANSVTNWTGIVWMTPVLGAYIGDVHLGRYKTFVIASIIYLLGMVLLTLSVSLPSLSPPSCGPGVKEEDCNLKATPFQVGFFYFALYIIALGNGGTKPNISSMGADQFDEFEPRERVQKASFFNWWMCSVFTGALFANTVMMYIQDNVGWGTGYSIQTAGLGLALLLFLGGTPFYRHKKKARSSYARLAQVVVAATKKWRVRIPDDPKELHELSIDEYASSGRLRIDSTPTLRFFDKAATKTGPTSSWTLCTVTQVEEAKQIFKMVPILIATFVPSAVFGQVTTLFIKQGTTLDRSIGQNFKMPPASLKAFIQVTLLISLVLY…
Eucalyptus grandis	Eucgr.A01359	NPF5.3		GRWKACCFIIGYEAFERMAYYGIATNLVTYLTKKL		K	E	MARKVEEKGSAHRDDYTQDGTMDLKGRPILRSKRGRWKACCFIIGYEAFERMAYYGIATNLVTYLTKKLHEGTVTSSNNVTNWGGTVWMTPILGAYIADAYLGRYWTFIFGSVIYLMGMSLLTLAVSVPSLRPPSCDPAIKEEECDKRASALQIGIFYLALYIIAAGTGGTKPNISTMGADQFDDFEPKERAQKLSFFNWWMLGIVFGTLFATTVLIYIQDNVGWALGYGLPTLGLALSVLVFLVGTPFYRHKAPSGSPLTTMAQVLVASIRKRKLPVPSDTKELYELSHEQYAELKKFPIDHSISLRFLDKAAVKIDSSSPWMLCPVTRVEETKQMVKMLPILALTFIPSMIFTQVLTLFVKQGETLNLHTGPHFQIPPACLTAFVTIFMIIGIPIYD…
Eucalyptus grandis	Eucgr.A01360	NPF5.6		GRWNACSFIVGYEIFERMAYYGIAANLVTYLTKKL		K	D	MTEKVEEKGSADKDDYTQDGTVDLNGRPVLRSKTGRWNACSFIVGYEIFERMAYYGIAANLVTYLTKKLHEGTVTSSNNVTNWLGTVWMTPILGAYIADAYLGRYWTFISASVVYLMGMFLLTLAVSLPSLRPPSCASGIKEEECDKHASGLQIGIFYCALYIIAVGTGGTKPNISTMGADQFDDFEPKERTQKLSFFNWWMFSIFFGTLFADTFLIYVQEKLSWGLGYGLPTLGLALSVLVFLVGTPFYRHKAPSGSPFSRIAQVLVASIRKRKLPVPSDPKELYELSLERYAESKKFRIDHSTSMRYLDKAAVKIDSSSPWMLCPVTQVEETKQMVKMLQILAVTFIPSTMYAQVHTLFIKQGTTLNRHMGPHFEIPPACLTAFVTIFMLTSLIIYD…
Eucalyptus grandis	Eucgr.E02706	NPF5.7		GGWTACSFIVVYEVFERMAYYGISSDLIMYLTKKL		K	D	MSLVEGGGGDYTQDGTVDLRGNPVCRSMRGGWTACSFIVVYEVFERMAYYGISSDLIMYLTKKLHQGTVESANHVTNWVGTIWLTPILGAYIADAHLGRYWTFIIASAIYFAGMSVLTLAVSLPGLKPPPCSEASVNNCKEASTLQLAVFYGALYTLAVGTGGTKPNISTIGADQFDDFDTKEKANKLSFFNWWMFSIFFGTFFSNTILVYIQDNVGWALGYGLPTLGLAVAIVIFLIGTPRYRHRVPASSPFTRMAQVIAAAVRKWRVQVPSDPRELHELDPQEYVSKGKFRIDSTPTLRFLNKACVQTGSTSPWKLCSVTQVEETKQMLRMIPILTATFVPSCMIAQVNTLFVKQGTTLDRSIGSFKIPPASLAGFMTISMLVCIVVYDRIFVKVMR…
Eucalyptus grandis	Eucgr.L02031	NPF5.8		GRWTACSFIVVYEVFERMAYFGISSNLVVYLTTKL		K	D	MSPAEAGGDDYTQDGTVDLRGNPVRRSKRGRWTACSFIVVYEVFERMAYFGISSNLVVYLTTKLHQGTVQSANNVTNWVGTSWITPILGAYVADAHLGRYWTFVIGSGIYLAGMLVLTLAVSLRGLKPPPCSATDASNCKKASLLQLAVFYGGLYTLVVGTSGTKPNISTIGADQFDDFDTKEKAHKLSFFDWWMFSVFFGTLFGNTVLVYIQDDVGRALGYGLPTLALAVAIAIFLAGTPRYRHRFSKRFLNKACVRTGSTSLWKLSSVTQVEETKQMLRMIPILLATFVPSCMMAQINTLFVKQGTTLDRSMGSFKIPPASLAGFTTASMLVCIVVYDRVFVKIMRRWTKNPRGISLLQRMGIGLLLHIMVMTVASFTERWRLRVAREHGLVESGGQ…
Eucalyptus grandis	Eucgr.H02980	NPF5.10		GGWTACSFVVVYEVFERMAYYGISSNLVLYMTKKL		K	D	MSLVEEGADDYTQDGTVDLRGNPVRRSKRGGWTACSFVVVYEVFERMAYYGISSNLVLYMTKKLHQGTVKSSNNVTNWVGTIWITPVLGAYIADAHLGRYWTFIVASAIYLAGMLVLTMAVSLPGLKPPHCSEANVDNCKKASTLQLAVFFGALYTLAIGTGGTKPNISTIGADQFDDFHPKEKAHKLSFFNWWMFSIFFGTLFANTILVYIQDNVGWALGYGLPTLGLAISIGIFLAGTRYYRHRVPAGSPFTRMARVIVAAVRKWRVRVPSDAKELYELDLHEYTKKGKFRIDSTPTLRFLNKACVQTGTTSPWKLCSVTQVEETKQMLRMIPILIATFVPSCMMAQINTLFVKQGTTLDRSIGSFKIPAASLSGFVTISMLVSVVLYDRFFVKIMQ…
Eucalyptus grandis	Eucgr.H02978	NPF5.11		GGWTACSFVVVYEVFERMAYHGISSNLVLYMTKKL		K	D	MSLVEEGVDDYTQDGTVDIRGNPVRRLKHGGWTACSFVVVYEVFERMAYHGISSNLVLYMTKKLHQGTVKSANNVTNWVGMVWIMPVLGAYLADAHLGRYWTFVIASAIYLMGMSMLTLAVSLPHLKPPHCSEANVNNCQKASTLQLAVFYGALYTLAVGTGGTKPNISTIGADQFDDFDPKEKAHKFSFFNWWMFSIFFGTLFANTVLVYIQDNVGWALGYGIPTLGLAISIAIFLAGTPYYRHRVPAGSPFTRMARVIVAAGRKWRVRVPSDPKVLHELDPQEYAKKGKFRIDSTPTLRFLNKACVQTGTTSPWKLCSVTQVEETKQMLRMIPILIATFVPSCMVAQINTLFVKQGTTLDRSIGSFKIPPASLSGFVTISLLVSVVLYDRFFVKIMK…
Eucalyptus grandis	Eucgr.H02987	NPF5.12		GGWTACSFVVVSQVFERVAYYGISSNLVLYLTRKL		K	D	MSPVEEGAHDYTPDGTVDFRGNPVCRSKRGGWTACSFVVVSQVFERVAYYGISSNLVLYLTRKLQEGTVQSANNVTNWVGTVRATAVLGAHLADAHLGCYWTLLIASAIYLMGMLGLTLAVWLPGLNPSHCSEANVDNCKKASTLLLTVFYGALYMVAVGTSGTKPNISTIGADQFDDFDSKEKAHKLSFFKLRMFSIFVGTLFARTVLVYIQENVSWALGFLLPTLALAISVAIFLAGTPFYRHRVPAGSPFTRMAQVIVAAGRKWRVRVPSDPKELYEFDPPEYANKGKFKINSTPTLRFLNKACVQTSSTSPWELCSVTQVEESKQMLWMIPILIVTFIPSCVVAQTNTLFVMQGTTLDRSIASFKIPPASLAKFVTISKLVCVVAYDRIFVKIMQ…
[truncated: 1,603 more rows]
